# Supplementary material for: Integrated Transcriptomics and Metabolomics Reveal Changes in Cell Homeostasis and Energy Metabolism in Trachinotus ovatus in Response to Acute Hypoxic Stress
Source: Int J Mol Sci. 2024 Jan 15;25(2):1054. doi: 10.3390/ijms25021054 (PMC10815975; doi:10.3390/ijms25021054)
Supplement: Supplementary file 1 [file ijms-25-01054-s001.zip]

Archive with 4 entries (4 files):
- Supplementary Data S1.xlsx
- Supplementary Data S2.xlsx
- Supplementary Data S3.xlsx
- Supplementary Figures S1-S5 and Tables S1-S5.pdf
