# Supplementary material for: Integrated Transcriptomics and Metabolomics Reveal Changes in Cell Homeostasis and Energy Metabolism in Trachinotus ovatus in Response to Acute Hypoxic Stress
Source: Int J Mol Sci. 2024 Jan 15;25(2):1054. doi: 10.3390/ijms25021054 (PMC10815975; doi:10.3390/ijms25021054)
Supplement: Supplementary file 1 [file ijms-25-01054-s001.zip › Supplementary Data S1.xlsx]

## Sheet: DEGs_Hy0 vs. Hy1
id	Hy0-1_count	Hy0-2_count	Hy0-3_count	Hy1-1_count	Hy1-2_count	Hy1-3_count	Hy0-1_fpkm	Hy0-2_fpkm	Hy0-3_fpkm	Hy1-1_fpkm	Hy1-2_fpkm	Hy1-3_fpkm	Hy0_mean	Hy1_mean	log2(fc)	PValue	FDR	Up or Down
SCSFRI_TO_T_00086097.path1	53	110	70	3432	3274	2229	2.94	5.61	3.95	183.37	170.57	116.86	4.16667	156.933	5.23511	3.54016e-70	5.0065e-66	Up
SCSFRI_TO_T_00007423.path1	181	152	82	2887	3850	2154	8.5	6.58	3.92	130.84	170.13	95.78	6.33333	132.25	4.38416	6.78913e-52	4.8006e-48	Up
SCSFRI_TO_T_00060085.path1	291	214	208	8308	35258	29540	4.32	2.92	3.14	118.85	491.81	414.64	3.46	341.767	6.6261	3.8957e-51	1.83643e-47	Up
SCSFRI_TO_T_00024401.path1	299	284	239	3606	9002	6939	21.96	19.21	17.87	255.49	621.93	482.41	19.68	453.277	4.52559	9.15372e-45	3.2363e-41	Up
SCSFRI_TO_T_00041582.path1	29	20	59	1842	3840	5235	2.38	1.51	4.93	145.98	296.75	407.08	2.94	283.27	6.59022	1.71283e-43	4.84457e-40	Up
SCSFRI_TO_T_00111877.path1	56	38	27	1053	2831	3041	2.69	1.68	1.32	48.74	127.77	138.11	1.89667	104.873	5.78904	1.18313e-42	2.78863e-39	Up
SCSFRI_TO_T_00027922.path1	27	40	46	601	899	516	0.7	0.96	1.22	15.11	22.03	12.73	0.96	16.6233	4.11403	1.64598e-41	3.32535e-38	Up
SCSFRI_TO_T_00003123.path1	312	280	269	1519	2069	1694	9.79	8.09	8.59	45.96	61.05	50.3	8.82333	52.4367	2.57118	2.52061e-40	3.97176e-37	Up
SCSFRI_TO_T_00040927.path1	42	56	81	1270	2597	2842	1.42	1.75	2.8	41.55	82.84	91.23	1.99	71.8733	5.17462	2.52764e-40	3.97176e-37	Up
SCSFRI_TO_T_00043298.path1	105	73	91	1485	4499	4309	4.44	2.84	3.91	60.53	178.82	172.34	3.73	137.23	5.20128	1.7506e-38	2.4757e-35	Up
SCSFRI_TO_T_00015468.path1	909	2128	1014	27997	64280	34770	26.89	57.97	30.53	798.96	1788.7	973.6	38.4633	1187.09	4.9478	6.46276e-38	8.30876e-35	Up
SCSFRI_TO_T_00059381.path1	750	530	629	4239	6469	5755	9.55	6.22	8.15	52.09	77.51	69.38	7.97333	66.3267	3.05633	3.10612e-37	3.66056e-34	Up
SCSFRI_TO_T_00075503.path1	15	22	13	281	355	201	1.7	2.29	1.5	30.7	37.82	21.55	1.83	30.0233	4.03617	6.60542e-34	7.18568e-31	Up
SCSFRI_TO_T_00038133.path1	33	122	45	2412	8975	11344	0.88	2.99	1.22	61.98	224.89	286.03	1.69667	190.967	6.81447	2.03883e-33	2.05951e-30	Up
SCSFRI_TO_T_00063344.path1	1694	2262	1505	277	305	213	29.44	36.21	26.62	4.64	4.99	3.5	30.7567	4.37667	-2.81299	9.77521e-30	9.21607e-27	Down
SCSFRI_TO_T_00075843.path1	69	65	92	655	1456	1331	3.9	3.38	5.29	35.68	77.34	71.14	4.19	61.3867	3.8729	1.31708e-28	1.16413e-25	Up
SCSFRI_TO_T_00010873.path1	80	54	25	653	733	539	1.81	1.13	0.58	14.29	15.64	11.57	1.17333	13.8333	3.55946	9.92777e-28	8.25873e-25	Up
SCSFRI_TO_T_00142724.path1	69	24	64	862	2291	2973	4.83	1.55	4.56	58.18	150.77	196.88	3.64667	135.277	5.21319	3.40073e-27	2.67184e-24	Up
SCSFRI_TO_T_00039016.path1	42	22	29	3147	24811	27580	2.07	1	1.46	149.73	1151.1	1287.59	1.51	862.807	9.15834	4.97877e-26	3.70578e-23	Up
SCSFRI_TO_T_00084589.path1	15	11	28	357	1010	1747	0.78	0.52	1.47	17.8	49.1	85.46	0.923333	50.7867	5.78145	1.50225e-25	1.06224e-22	Up
SCSFRI_TO_T_00005526.path1	97	99	91	1070	6328	8988	1.16	1.09	1.11	12.39	71.44	102.1	1.12	61.9767	5.79015	1.86836e-25	1.25821e-22	Up
SCSFRI_TO_T_00020147.path1	65	98	72	722	1359	2098	1.93	2.68	2.17	20.66	37.91	58.9	2.26	39.1567	4.11486	1.27733e-24	8.21091e-22	Up
MSTRG.4873	17	20	17	159	171	144	0.77	0.83	0.78	6.94	7.28	6.17	0.793333	6.79667	3.09883	2.1217e-24	1.30457e-21	Up
SCSFRI_TO_T_00003854.path1	18	21	14	178	399	422	0.47	0.5	0.37	4.47	9.78	10.41	0.446667	8.22	4.20187	3.8744e-24	2.28299e-21	Up
SCSFRI_TO_T_00094943.path1	264	149	261	1719	3864	4254	4.23	2.2	4.25	26.55	58.19	64.46	3.56	49.7333	3.80426	6.43398e-24	3.63958e-21	Up
SCSFRI_TO_T_00079719.path1	3183	4053	3888	16130	18299	11817	149.44	175.24	185.8	730.57	808.18	525.16	170.16	687.97	2.01545	2.40922e-23	1.31043e-20	Up
SCSFRI_TO_T_00121892.path1	58	58	38	357	1030	708	0.7	0.65	0.47	4.17	11.75	8.13	0.606667	8.01667	3.72403	3.13868e-23	1.64397e-20	Up
SCSFRI_TO_T_00097628.path1	29	17	23	212	229	145	0.48	0.25	0.39	3.41	3.59	2.29	0.373333	3.09667	3.05218	5.04439e-23	2.54778e-20	Up
SCSFRI_TO_T_00050168.path1	239	72	221	3271	2867	7857	9.34	2.59	8.79	123.31	105.39	290.62	6.90667	173.107	4.64753	2.81516e-21	1.37283e-18	Up
SCSFRI_TO_T_00132672.path1	99	69	111	637	2441	2271	2.4	1.54	2.73	14.87	55.56	52.01	2.22333	40.8133	4.19824	4.95726e-21	2.33685e-18	Up
SCSFRI_TO_T_00144291.path1	53	63	41	296	346	426	3.8	4.16	2.99	20.49	23.35	28.93	3.65	24.2567	2.73241	5.80849e-21	2.6498e-18	Up
SCSFRI_TO_T_00029079.path1	63	37	71	503	2553	3590	2.04	1.11	2.34	15.74	77.89	110.21	1.83	67.9467	5.21449	6.1336e-21	2.71067e-18	Up
SCSFRI_TO_T_00119132.path1	144	39	92	913	4002	3200	2.94	0.73	1.91	17.97	76.79	61.79	1.86	52.1833	4.81021	8.80087e-21	3.77157e-18	Up
SCSFRI_TO_T_00090394.path1	41	34	37	369	605	1378	1.24	0.95	1.14	10.75	17.18	39.38	1.11	22.4367	4.33723	9.65508e-21	4.01594e-18	Up
MSTRG.4724	198	239	161	754	833	612	4.22	4.7	3.5	15.52	16.72	12.36	4.14	14.8667	1.84438	4.04587e-20	1.63476e-17	Up
SCSFRI_TO_T_00068670.path1	9	3	5	161	111	287	0.29	0.09	0.16	4.93	3.32	8.63	0.18	5.62667	4.96621	2.25438e-19	8.85595e-17	Up
MSTRG.4872	50	35	39	244	264	364	1.1	0.71	0.88	5.2	5.48	7.61	0.896667	6.09667	2.76538	3.58701e-19	1.37101e-16	Up
SCSFRI_TO_T_00117465.path1	117	93	88	390	737	626	1.91	1.4	1.46	6.14	11.31	9.67	1.59	9.04	2.5073	1.0541e-18	3.92293e-16	Up
SCSFRI_TO_T_00109858.path1	397	567	568	2684	6964	8617	12.83	16.87	18.68	83.68	211.7	263.6	16.1267	186.327	3.53031	1.79424e-18	6.50617e-16	Up
SCSFRI_TO_T_00102964.path1	26	80	39	405	1108	655	0.43	1.23	0.66	6.5	17.35	10.32	0.773333	11.39	3.88053	2.20469e-18	7.79468e-16	Up
SCSFRI_TO_T_00048602.path1	522	320	340	1868	6088	5405	13.92	7.86	9.23	48.06	152.75	136.46	10.3367	112.423	3.4431	2.59824e-18	8.96203e-16	Up
SCSFRI_TO_T_00102931.path1	559	735	604	2202	3953	3350	9.46	11.46	10.41	35.97	62.96	53.69	10.4433	50.8733	2.28433	3.16366e-18	1.06525e-15	Up
SCSFRI_TO_T_00017714.path1	586	356	426	1777	2078	2444	13.91	7.78	10.3	40.7	46.41	54.93	10.6633	47.3467	2.1506	1.7937e-17	5.8992e-15	Up
SCSFRI_TO_T_00074429.path1	1137	498	527	3462	7619	6285	69.9	28.19	32.98	205.31	440.58	365.72	43.69	337.203	2.94824	2.21318e-16	7.11336e-14	Up
SCSFRI_TO_T_00111479.path1	376	484	397	1203	1752	1414	7.87	9.32	8.45	24.28	34.48	28	8.54667	28.92	1.75863	3.0977e-16	9.73502e-14	Up
SCSFRI_TO_T_00048063.path1	308	195	257	1007	2830	2628	4.98	2.9	4.23	15.71	43.04	40.22	4.03667	32.99	3.03079	3.24467e-16	9.97524e-14	Up
SCSFRI_TO_T_00004522.path1	17	15	12	93	397	505	2.57	2.09	1.84	13.55	56.39	72.18	2.16667	47.3733	4.45053	3.51028e-16	1.05622e-13	Up
SCSFRI_TO_T_00045125.path1	233	279	310	1222	2709	3875	8.02	8.84	10.86	40.57	87.7	126.24	9.24	84.8367	3.19872	4.7917e-16	1.40655e-13	Up
SCSFRI_TO_T_00119908.path1	279	241	245	784	1575	1220	8.4	6.68	7.51	22.77	44.61	34.77	7.53	34.05	2.17693	4.87349e-16	1.40655e-13	Up
SCSFRI_TO_T_00089203.path1	18	4	4	98	319	338	1.54	0.31	0.35	8.08	25.64	27.34	0.733333	20.3533	4.79465	5.06801e-16	1.43344e-13	Up
SCSFRI_TO_T_00059370.path1	279	681	306	2277	4803	4599	5.62	12.64	6.28	44.26	91.04	87.72	8.18	74.34	3.18397	7.81996e-16	2.16843e-13	Up
SCSFRI_TO_T_00123212.path1	62	114	33	467	1032	1381	3.88	6.56	2.1	28.16	60.69	81.72	4.18	56.8567	3.76575	8.64404e-16	2.35085e-13	Up
SCSFRI_TO_T_00090888.path1	16	19	18	147	197	473	0.56	0.61	0.64	4.97	6.49	15.68	0.603333	9.04667	3.90636	1.03109e-15	2.75127e-13	Up
SCSFRI_TO_T_00003142.path1	532	344	336	1249	1565	1458	11.89	7.08	7.64	26.93	32.9	30.84	8.87	30.2233	1.76866	1.82591e-15	4.78185e-13	Up
SCSFRI_TO_T_00106052.path1	150	174	119	560	2013	1829	3.41	3.65	2.76	12.29	43.08	39.39	3.27333	31.5867	3.27048	2.46453e-15	6.26085e-13	Up
SCSFRI_TO_T_00070407.path1	124	146	139	620	803	1394	2.04	2.21	2.33	9.85	12.43	21.72	2.19333	14.6667	2.74134	2.47919e-15	6.26085e-13	Up
SCSFRI_TO_T_00016738.path1	87	136	99	381	649	458	0.94	1.35	1.08	3.96	6.57	4.67	1.12333	5.06667	2.17325	4.87685e-15	1.20997e-12	Up
SCSFRI_TO_T_00007989.path1	27	32	27	127	816	1192	1.41	1.54	1.43	6.4	40.08	58.91	1.46	35.13	4.58866	7.73194e-15	1.88526e-12	Up
SCSFRI_TO_T_00070562.path1	405	309	304	76	97	54	3.32	2.33	2.54	0.6	0.75	0.42	2.73	0.59	-2.21011	1.92885e-14	4.62337e-12	Down
SCSFRI_TO_T_00081427.path1	106	100	86	280	406	367	4.1	3.56	3.39	10.45	14.77	13.44	3.68333	12.8867	1.8068	2.26137e-14	5.33004e-12	Up
SCSFRI_TO_T_00073929.path1	229	167	163	507	687	546	7.8	5.24	5.65	16.66	22.02	17.61	6.23	18.7633	1.59061	2.5442e-14	5.89837e-12	Up
SCSFRI_TO_T_00010835.path1	6	7	5	186	941	2100	0.34	0.37	0.29	10.18	50.23	112.79	0.333333	57.7333	7.4363	3.01394e-14	6.87469e-12	Up
SCSFRI_TO_T_00013998.path1	511	701	869	2428	4316	3464	8.02	10.13	13.88	36.74	63.69	51.43	10.6767	50.62	2.24525	3.09597e-14	6.94971e-12	Up
SCSFRI_TO_T_00090360.path1	98	85	59	375	454	226	1.16	0.93	0.71	4.3	5.07	2.54	0.933333	3.97	2.08867	4.10496e-14	9.07068e-12	Up
SCSFRI_TO_T_00125217.path1	526	494	363	125	143	98	12.19	10.54	8.56	2.79	3.12	2.15	10.43	2.68667	-1.95685	5.18993e-14	1.12917e-11	Down
SCSFRI_TO_T_00119893.path1	975	750	1104	3197	12841	12455	25.07	17.76	28.9	79.31	310.63	303.18	23.91	231.04	3.27246	6.66718e-14	1.4286e-11	Up
SCSFRI_TO_T_00143020.path1	372	228	271	999	4530	5859	12.39	6.99	9.19	32.09	141.9	184.68	9.52333	119.557	3.65008	1.27856e-13	2.66994e-11	Up
SCSFRI_TO_T_00139055.path1	449	568	746	2063	7299	5405	11.92	13.89	20.16	52.84	182.29	135.83	15.3233	123.653	3.0125	1.28381e-13	2.66994e-11	Up
SCSFRI_TO_T_00060892.path1	506	340	453	95	120	96	8.48	5.24	7.72	1.54	1.89	1.52	7.14667	1.65	-2.1148	2.24999e-13	4.61151e-11	Down
SCSFRI_TO_T_00023911.path1	72	39	54	196	351	269	4.34	2.17	3.31	11.4	19.9	15.35	3.27333	15.55	2.24808	3.9551e-13	7.99043e-11	Up
SCSFRI_TO_T_00046996.path1	201	208	192	478	627	458	2.06	1.96	2	4.73	6.05	4.45	2.00667	5.07667	1.33908	4.45663e-13	8.87686e-11	Up
SCSFRI_TO_T_00144379.path1	34	26	29	128	190	284	1.35	0.95	1.17	4.9	7.09	10.67	1.15667	7.55333	2.70714	8.65231e-13	1.69946e-10	Up
SCSFRI_TO_T_00066240.path1	108	101	91	348	283	376	2.53	2.18	2.17	7.85	6.23	8.33	2.29333	7.47	1.70366	1.19456e-12	2.31417e-10	Up
SCSFRI_TO_T_00011061.path1	33	55	31	656	2915	6954	1.61	2.47	1.54	30.89	133.86	321.33	1.87333	162.027	6.43448	1.49555e-12	2.85812e-10	Up
SCSFRI_TO_T_00124697.path1	967	1106	909	3653	3292	1946	43.08	45.38	41.22	157	137.96	82.06	43.2267	125.673	1.53969	2.01408e-12	3.79776e-10	Up
SCSFRI_TO_T_00126049.path1	1258	827	842	2596	4423	4501	22.59	13.68	15.39	44.97	74.72	76.51	17.22	65.4	1.92521	2.14358e-12	3.98875e-10	Up
SCSFRI_TO_T_00042529.path1	9	2	4	38	182	180	0.33	0.07	0.15	1.34	6.24	6.21	0.183333	4.59667	4.64805	2.4108e-12	4.42773e-10	Up
SCSFRI_TO_T_00005774.path1	107	113	109	399	1214	3020	2.94	2.86	3.05	10.58	31.38	78.55	2.95	40.17	3.76733	3.52567e-12	6.39231e-10	Up
SCSFRI_TO_T_00089332.path1	134	48	52	354	585	679	5.27	1.75	2.09	13.42	21.62	25.25	3.03667	20.0967	2.7264	4.77047e-12	8.53974e-10	Up
SCSFRI_TO_T_00016191.path1	11	21	11	108	93	198	0.39	0.69	0.4	3.72	3.13	6.7	0.493333	4.51667	3.19462	4.84798e-12	8.57002e-10	Up
MSTRG.13014	8	8	10	64	82	162	0.49	0.45	0.63	3.81	4.76	9.47	0.523333	6.01333	3.52236	5.88525e-12	1.02752e-09	Up
SCSFRI_TO_T_00012937.path1	344	459	395	1123	2299	2797	5.57	6.84	6.51	17.53	34.99	42.84	6.30667	31.7867	2.33347	7.34549e-12	1.26683e-09	Up
SCSFRI_TO_T_00117636.path1	236	107	251	655	3013	2927	5.74	2.4	6.21	15.37	68.93	67.38	4.78333	50.56	3.40191	7.48062e-12	1.27459e-09	Up
SCSFRI_TO_T_00098390.path1	518	394	413	1260	1405	2024	21.31	14.93	17.29	50	54.37	78.81	17.8433	61.06	1.77484	1.34429e-11	2.26322e-09	Up
SCSFRI_TO_T_00059159.path1	81	165	150	669	649	1466	1.34	2.51	2.53	10.68	10.1	22.97	2.12667	14.5833	2.77765	1.7011e-11	2.80591e-09	Up
SCSFRI_TO_T_00038882.path1	42	36	34	360	4796	5881	2.18	1.72	1.79	18	233.89	288.6	1.89667	180.163	6.5697	1.70633e-11	2.80591e-09	Up
SCSFRI_TO_T_00030095.path1	29	82	38	190	775	624	1.05	2.74	1.4	6.65	26.45	21.43	1.73	18.1767	3.39324	1.7712e-11	2.87912e-09	Up
SCSFRI_TO_T_00049082.path1	93	85	100	257	264	236	2.06	1.73	2.25	5.48	5.49	4.94	2.01333	5.30333	1.39731	1.94887e-11	3.13192e-09	Up
SCSFRI_TO_T_00105937.path1	220	264	198	572	878	979	3	3.32	2.75	7.53	11.27	12.65	3.02333	10.4833	1.79389	2.58856e-11	4.11319e-09	Up
SCSFRI_TO_T_00033955.path1	31	24	55	197	294	773	0.98	0.7	1.76	5.99	8.71	23.05	1.14667	12.5833	3.456	2.98757e-11	4.69446e-09	Up
SCSFRI_TO_T_00128924.path1	24	23	13	102	93	86	0.5	0.44	0.28	2.06	1.83	1.7	0.406667	1.86333	2.19597	3.04084e-11	4.72567e-09	Up
SCSFRI_TO_T_00039200.path1	263	262	257	557	634	581	3.29	3.02	3.28	6.73	7.47	6.89	3.19667	7.03	1.13696	3.10722e-11	4.77634e-09	Up
SCSFRI_TO_T_00071965.path1	1024	769	922	2059	3487	3218	29.74	20.57	27.26	57.68	95.26	88.46	25.8567	80.4667	1.63785	3.36158e-11	5.11177e-09	Up
SCSFRI_TO_T_00018992.path1	663	500	507	191	182	175	3.56	2.47	2.77	0.99	0.92	0.89	2.93333	0.933333	-1.65208	3.51096e-11	5.28212e-09	Down
SCSFRI_TO_T_00137380.path1	655	828	636	1821	2861	3663	19.7	22.93	19.47	52.83	80.94	104.28	20.7	79.35	1.9386	4.32623e-11	6.44016e-09	Up
SCSFRI_TO_T_00119992.path1	409	735	713	1894	2420	2531	12.42	20.55	22.03	55.47	69.11	72.73	18.3333	65.77	1.84296	1.28938e-10	1.89942e-08	Up
SCSFRI_TO_T_00034296.path1	821	682	548	1508	2835	2537	10.25	7.84	6.97	18.17	33.3	29.99	8.35333	27.1533	1.70071	1.32051e-10	1.92522e-08	Up
SCSFRI_TO_T_00066950.path1	120	238	63	557	1240	1459	2.25	4.13	1.2	10.12	21.97	26.01	2.52667	19.3667	2.93827	1.46392e-10	2.11252e-08	Up
SCSFRI_TO_T_00116369.path1	62	31	52	165	233	168	2.09	0.96	1.79	5.38	7.4	5.37	1.61333	6.05	1.90689	1.49464e-10	2.13507e-08	Up
SCSFRI_TO_T_00101692.path1	61	38	47	143	385	500	1.43	0.82	1.12	3.24	8.49	11.1	1.12333	7.61	2.76011	1.5192e-10	2.14846e-08	Up
MSTRG.4083	274	225	224	81	80	57	6.41	4.82	5.24	1.84	1.81	1.27	5.49	1.64	-1.74311	1.64063e-10	2.29721e-08	Down
SCSFRI_TO_T_00029473.path1	193	229	210	506	1625	1838	3.24	3.54	3.58	8.19	25.63	29.18	3.45333	21	2.60433	1.85958e-10	2.57825e-08	Up
SCSFRI_TO_T_00097695.path1	21	18	13	75	83	91	0.62	0.49	0.39	2.13	2.3	2.53	0.5	2.32	2.21412	2.18368e-10	2.99821e-08	Up
SCSFRI_TO_T_00020759.path1	47	95	64	218	348	350	0.99	1.84	1.37	4.42	6.87	6.95	1.4	6.08	2.11864	2.24296e-10	3.05e-08	Up
SCSFRI_TO_T_00116467.path1	114	76	71	223	339	281	7.84	4.81	4.97	14.79	21.93	18.29	5.87333	18.3367	1.64248	2.35606e-10	3.17328e-08	Up
SCSFRI_TO_T_00083852.path1	11	12	26	82	127	156	0.76	0.76	1.82	5.45	8.23	10.17	1.11333	7.95	2.83607	2.42824e-10	3.23964e-08	Up
SCSFRI_TO_T_00120165.path1	13	11	12	159	75	54	0.43	0.34	0.39	5.05	2.34	1.68	0.386667	3.02333	2.96698	2.85746e-10	3.77665e-08	Up
SCSFRI_TO_T_00033333.path1	76	242	48	1857	5311	6301	0.94	2.76	0.61	22.22	61.98	73.99	1.43667	52.73	5.19783	3.00704e-10	3.93755e-08	Up
SCSFRI_TO_T_00117872.path1	116	114	110	279	277	293	2.15	1.94	2.07	4.99	4.83	5.14	2.05333	4.98667	1.28011	3.19903e-10	4.15053e-08	Up
SCSFRI_TO_T_00052252.path1	496	399	460	949	1137	1134	14.1	10.44	13.31	26.02	30.4	30.51	12.6167	28.9767	1.19956	3.62092e-10	4.65518e-08	Up
SCSFRI_TO_T_00035761.path1	4	5	1	15	144	234	0.12	0.14	0.03	0.43	4.02	6.57	0.0966667	3.67333	5.24793	4.10922e-10	5.23537e-08	Up
SCSFRI_TO_T_00051820.path1	196	455	232	901	2388	3899	4.6	9.83	5.54	20.39	52.69	86.56	6.65667	53.2133	2.99892	4.43094e-10	5.59486e-08	Up
SCSFRI_TO_T_00089216.path1	32	94	10	389	491	509	0.72	1.95	0.23	8.45	10.4	10.85	0.966667	9.9	3.35634	4.62042e-10	5.78247e-08	Up
SCSFRI_TO_T_00092746.path1	30	33	29	92	137	115	0.5	0.49	0.48	1.44	2.09	1.77	0.49	1.76667	1.85018	4.79625e-10	5.94987e-08	Up
SCSFRI_TO_T_00123323.path1	712	734	826	1860	3983	5846	13.17	12.5	15.55	33.19	69.3	102.35	13.74	68.28	2.31308	5.76578e-10	7.0904e-08	Up
SCSFRI_TO_T_00085894.path1	124	93	68	270	365	228	2.84	1.96	1.58	5.96	7.86	4.94	2.12667	6.25333	1.55603	6.14257e-10	7.48864e-08	Up
SCSFRI_TO_T_00081335.path1	449	373	549	1289	1553	2362	5.2	3.98	6.47	14.4	16.92	25.89	5.21667	19.07	1.8701	7.73176e-10	9.34552e-08	Up
SCSFRI_TO_T_00139403.path1	101	95	86	247	240	189	0.88	0.76	0.76	2.08	1.97	1.56	0.8	1.87	1.22497	8.28031e-10	9.92375e-08	Up
SCSFRI_TO_T_00063831.path1	2	2	3	16	147	82	0.06	0.05	0.09	0.44	3.93	2.21	0.0666667	2.19333	5.04002	9.0891e-10	1.08015e-07	Up
SCSFRI_TO_T_00035982.path1	178	71	103	367	602	447	12.04	4.42	7.09	23.94	38.3	28.61	7.85	30.2833	1.94776	9.91218e-10	1.16815e-07	Up
SCSFRI_TO_T_00059701.path1	114	291	96	571	1381	1286	2.98	7.02	2.56	14.42	34.01	31.87	4.18667	26.7667	2.67656	1.11537e-09	1.30361e-07	Up
SCSFRI_TO_T_00046973.path1	95	54	33	700	7880	50096	4.01	2.12	1.42	28.58	313.53	2005.68	2.51667	782.597	8.28061	1.14821e-09	1.33098e-07	Up
SCSFRI_TO_T_00015880.path1	78	97	50	318	246	191	2.09	2.4	1.37	8.24	6.21	4.85	1.95333	6.43333	1.71963	1.16073e-09	1.33455e-07	Up
SCSFRI_TO_T_00089627.path1	52	46	31	159	132	194	0.71	0.58	0.43	2.08	1.69	2.5	0.573333	2.09	1.86606	1.22049e-09	1.39195e-07	Up
SCSFRI_TO_T_00142180.path1	215	313	179	586	960	619	8.63	11.58	7.32	22.7	36.27	23.53	9.17667	27.5	1.58339	1.69842e-09	1.92153e-07	Up
SCSFRI_TO_T_00106867.path1	245	218	141	456	1118	745	5.85	4.79	3.43	10.5	25.1	16.83	4.69	17.4767	1.89777	2.25077e-09	2.52622e-07	Up
MSTRG.11175	20	16	44	95	275	368	0.29	0.21	0.64	1.32	3.72	5.01	0.38	3.35	3.14009	2.44941e-09	2.72752e-07	Up
SCSFRI_TO_T_00089342.path1	41	55	35	105	386	334	0.71	0.88	0.62	1.76	6.29	5.48	0.736667	4.51	2.61404	2.77505e-09	3.06599e-07	Up
SCSFRI_TO_T_00070037.path1	95	211	106	416	1182	594	5.8	11.87	6.59	24.52	67.94	34.36	8.08667	42.2733	2.38613	2.81845e-09	3.08981e-07	Up
SCSFRI_TO_T_00007969.path1	33	32	29	88	151	180	0.76	0.67	0.68	1.94	3.25	3.9	0.703333	3.03	2.10704	3.00324e-09	3.22881e-07	Up
SCSFRI_TO_T_00071698.path1	11	3	8	66	48	171	0.4	0.1	0.3	2.32	1.64	5.9	0.266667	3.28667	3.62352	3.00596e-09	3.22881e-07	Up
SCSFRI_TO_T_00014640.path1	2	0	1	29	2069	2837	0.03	0	0.01	0.4	28.09	38.76	0.0133333	22.4167	10.7153	3.01374e-09	3.22881e-07	Up
SCSFRI_TO_T_00093255.path1	183	229	403	941	1344	2466	16.11	18.57	36.11	79.92	111.3	205.5	23.5967	132.24	2.4865	3.16227e-09	3.36246e-07	Up
SCSFRI_TO_T_00012745.path1	239	238	268	514	1068	971	7.11	6.52	8.12	14.75	29.89	27.35	7.25	23.9967	1.72678	3.26273e-09	3.44339e-07	Up
SCSFRI_TO_T_00010018.path1	97	159	96	275	839	1013	5.85	8.83	5.9	16	47.61	57.85	6.86	40.4867	2.56117	3.32591e-09	3.48408e-07	Up
SCSFRI_TO_T_00052206.path1	10	9	8	40	67	76	0.2	0.17	0.17	0.79	1.29	1.47	0.18	1.18333	2.71679	4.56974e-09	4.72116e-07	Up
SCSFRI_TO_T_00097997.path1	16	6	8	50	80	61	0.15	0.05	0.07	0.44	0.68	0.52	0.09	0.546667	2.60266	4.5736e-09	4.72116e-07	Up
SCSFRI_TO_T_00060060.path1	174	146	174	403	401	511	3.82	2.95	3.88	8.52	8.27	10.61	3.55	9.13333	1.36332	4.68583e-09	4.7788e-07	Up
SCSFRI_TO_T_00135001.path1	4	5	2	29	48	78	0.07	0.08	0.04	0.51	0.82	1.34	0.0633333	0.89	3.81277	4.69702e-09	4.7788e-07	Up
SCSFRI_TO_T_00097188.path1	107	97	105	224	276	222	1.55	1.29	1.54	3.12	3.75	3.04	1.46	3.30333	1.17795	5.04631e-09	5.09749e-07	Up
SCSFRI_TO_T_00041601.path1	88	122	164	438	475	966	3.34	4.26	6.33	16.03	16.95	34.69	4.64333	22.5567	2.28032	5.28375e-09	5.29949e-07	Up
SCSFRI_TO_T_00046305.path1	16	24	11	66	90	84	0.66	0.91	0.46	2.63	3.5	3.29	0.676667	3.14	2.21425	5.75005e-09	5.72657e-07	Up
SCSFRI_TO_T_00116815.path1	146	208	94	424	633	397	2.6	3.41	1.7	7.28	10.6	6.69	2.57	8.19	1.6721	6.89111e-09	6.81498e-07	Up
SCSFRI_TO_T_00025240.path1	570	547	463	208	248	180	19.08	16.86	15.78	6.72	7.81	5.7	17.24	6.74333	-1.35423	7.58679e-09	7.45086e-07	Down
SCSFRI_TO_T_00088694.path1	67	91	66	168	465	567	3.49	4.37	3.5	8.45	22.81	27.99	3.78667	19.75	2.38285	7.88033e-09	7.68577e-07	Up
SCSFRI_TO_T_00114469.path1	62	54	92	168	476	605	3.97	3.19	6	10.39	28.7	36.71	4.38667	25.2667	2.52604	1.056e-08	1.02287e-06	Up
SCSFRI_TO_T_00095134.path1	3	2	6	28	47	134	0.09	0.05	0.17	0.77	1.26	3.62	0.103333	1.88333	4.18791	1.11202e-08	1.06846e-06	Up
SCSFRI_TO_T_00000963.path1	168	163	187	448	368	353	4.23	3.78	4.8	10.89	8.73	8.42	4.27	9.34667	1.13022	1.11817e-08	1.06846e-06	Up
SCSFRI_TO_T_00072307.path1	694	304	380	986	3509	4270	20.72	8.36	11.55	28.4	98.54	120.67	13.5433	82.5367	2.60745	1.13594e-08	1.07815e-06	Up
SCSFRI_TO_T_00128025.path1	132	137	125	31	32	39	4.24	4.05	4.08	0.96	0.97	1.18	4.12333	1.03667	-1.99186	1.1505e-08	1.08469e-06	Down
SCSFRI_TO_T_00130358.path1	1947	2191	1427	3843	5522	3471	38.49	39.88	28.71	73.28	102.68	64.94	35.6933	80.3	1.16975	1.17395e-08	1.09947e-06	Up
SCSFRI_TO_T_00133193.path1	51	79	49	168	182	201	0.78	1.11	0.76	2.48	2.62	2.91	0.883333	2.67	1.59581	1.24198e-08	1.15553e-06	Up
SCSFRI_TO_T_00063903.path1	4	5	18	43	135	175	0.3	0.35	1.38	3.12	9.56	12.47	0.676667	8.38333	3.63101	1.26341e-08	1.16779e-06	Up
SCSFRI_TO_T_00117794.path1	81	66	106	187	536	487	2.33	1.75	3.11	5.19	14.51	13.27	2.39667	10.99	2.19709	1.76848e-08	1.62401e-06	Up
SCSFRI_TO_T_00014324.path1	43	163	33	551	554	427	1.13	3.94	0.88	13.94	13.67	10.6	1.98333	12.7367	2.68299	2.16331e-08	1.97378e-06	Up
SCSFRI_TO_T_00119954.path1	292	391	428	1110	954	727	6.58	8.12	9.82	24.14	20.23	15.51	8.17333	19.96	1.28812	2.22702e-08	2.01888e-06	Up
SCSFRI_TO_T_00061150.path1	129	163	85	275	609	493	3	3.49	2.01	6.17	13.32	10.85	2.83333	10.1133	1.83569	2.2777e-08	2.05167e-06	Up
SCSFRI_TO_T_00064468.path1	96	58	57	458	3964	16700	3.2	1.78	1.93	14.69	124.06	525.95	2.30333	221.567	6.58787	2.32934e-08	2.0849e-06	Up
SCSFRI_TO_T_00125852.path1	112	140	90	308	329	550	1.28	1.47	1.05	3.39	3.54	5.95	1.26667	4.29333	1.76106	2.46257e-08	2.19029e-06	Up
SCSFRI_TO_T_00074352.path1	56	32	28	102	227	156	1.5	0.79	0.76	2.64	5.73	3.96	1.01667	4.11	2.01529	2.49402e-08	2.2044e-06	Up
SCSFRI_TO_T_00138790.path1	787	932	1420	2449	5321	3644	17.09	18.64	31.39	51.3	108.69	74.9	22.3733	78.2967	1.80717	2.66103e-08	2.33741e-06	Up
SCSFRI_TO_T_00026123.path1	148	94	114	253	484	538	8.94	5.23	7.01	14.74	27.49	30.75	7.06	24.3267	1.7848	2.93816e-08	2.5649e-06	Up
SCSFRI_TO_T_00071753.path1	165	71	114	308	454	540	11.85	4.7	8.33	21.34	30.67	36.71	8.29333	29.5733	1.83427	3.2603e-08	2.82866e-06	Up
SCSFRI_TO_T_00109558.path1	114	196	99	342	598	393	2.06	3.27	1.82	5.97	10.18	6.73	2.38333	7.62667	1.67807	3.3354e-08	2.87617e-06	Up
SCSFRI_TO_T_00090004.path1	18043	12082	19796	5041	5998	5441	490.93	302.74	548.27	132.32	153.52	140.13	447.313	141.99	-1.6555	3.43472e-08	2.94386e-06	Down
MSTRG.750	9192	16450	8300	3726	1709	1961	669.63	1103.58	615.52	261.85	117.08	135.22	796.243	171.383	-2.21598	3.62131e-08	3.0851e-06	Down
SCSFRI_TO_T_00116393.path1	1823	1451	1302	455	621	584	23	16.86	16.72	5.54	7.37	6.97	18.86	6.62667	-1.50897	4.39117e-08	3.71856e-06	Down
SCSFRI_TO_T_00132379.path1	94	103	76	19	25	21	2.15	2.17	1.77	0.42	0.54	0.46	2.03	0.473333	-2.10055	5.35204e-08	4.48349e-06	Down
SCSFRI_TO_T_00008701.path1	7	3	5	22	55	162	0.47	0.18	0.34	1.41	3.44	10.21	0.33	5.02	3.92715	5.35787e-08	4.48349e-06	Up
SCSFRI_TO_T_00034530.path1	3158	10606	3075	19000	49568	28865	88.54	273.84	87.76	513.9	1307.3	766.05	150.047	862.417	2.52297	6.00077e-08	4.99194e-06	Up
SCSFRI_TO_T_00068731.path1	95	22	160	1314	1705	3108	3.52	0.75	6.03	46.93	59.38	108.92	3.43333	71.7433	4.38516	6.12402e-08	5.06468e-06	Up
SCSFRI_TO_T_00124219.path1	251	304	236	506	698	478	5.21	5.82	4.99	10.14	13.64	9.4	5.34	11.06	1.05044	6.53178e-08	5.33945e-06	Up
SCSFRI_TO_T_00090077.path1	14	5	6	27	109	109	0.15	0.05	0.07	0.29	1.12	1.13	0.09	0.846667	3.2338	6.67567e-08	5.42571e-06	Up
SCSFRI_TO_T_00119066.path1	372	489	471	844	1787	1257	4.06	4.91	5.23	8.88	18.33	12.98	4.73333	13.3967	1.50095	6.7229e-08	5.43287e-06	Up
SCSFRI_TO_T_00035220.path1	50	50	31	124	168	335	1.63	1.5	1.03	3.91	5.16	10.36	1.38667	6.47667	2.22363	6.79089e-08	5.45134e-06	Up
SCSFRI_TO_T_00046054.path1	0	0	1	9	69	110	0	0	0.03	0.25	1.87	3.01	0.01	1.71	7.41785	6.82285e-08	5.45134e-06	Up
SCSFRI_TO_T_00020653.path1	86	203	232	862	7928	8153	2.19	4.77	6.03	21.22	190.27	196.9	4.33	136.13	4.97447	7.41832e-08	5.87867e-06	Up
SCSFRI_TO_T_00060301.path1	269	173	256	467	1085	1402	3.45	2.04	3.34	5.78	13.09	17.02	2.94333	11.9633	2.0231	7.44083e-08	5.87867e-06	Up
SCSFRI_TO_T_00087167.path1	93	74	68	218	179	160	2.01	1.47	1.49	4.56	3.66	3.3	1.65667	3.84	1.21282	7.55216e-08	5.93348e-06	Up
SCSFRI_TO_T_00079798.path1	817	1403	964	2263	3305	2555	24.53	38.79	29.46	65.54	93.33	72.61	30.9267	77.16	1.319	8.09517e-08	6.32497e-06	Up
SCSFRI_TO_T_00105406.path1	96	147	65	235	501	723	2.18	3.07	1.5	5.14	10.69	15.53	2.25	10.4533	2.21597	1.06684e-07	8.24442e-06	Up
SCSFRI_TO_T_00001667.path1	2248	5704	3143	8846	18001	18831	41.78	97.62	59.46	158.59	314.69	331.26	66.2867	268.18	2.01641	1.08292e-07	8.32317e-06	Up
SCSFRI_TO_T_00129544.path1	596	415	921	107	205	66	28.61	18.35	45.01	4.96	9.26	3	30.6567	5.74	-2.41708	1.11189e-07	8.49967e-06	Down
SCSFRI_TO_T_00023502.path1	28	22	27	52	192	425	1.13	0.82	1.11	2.02	7.28	16.21	1.02	8.50333	3.05946	1.23069e-07	9.35719e-06	Up
SCSFRI_TO_T_00098735.path1	23	21	21	54	130	323	1.68	1.41	1.56	3.81	8.93	22.33	1.55	11.69	2.91493	1.31533e-07	9.94724e-06	Up
SCSFRI_TO_T_00127499.path1	461	395	381	731	1146	735	6.22	4.91	5.23	9.52	14.55	9.39	5.45333	11.1533	1.03226	1.39116e-07	1.04648e-05	Up
SCSFRI_TO_T_00051986.path1	347	370	281	682	877	1285	5.86	5.76	4.83	11.11	13.94	20.55	5.48333	15.2	1.47095	1.5663e-07	1.16582e-05	Up
SCSFRI_TO_T_00035480.path1	94	57	50	15	10	7	3.11	1.74	1.71	0.49	0.32	0.21	2.18667	0.34	-2.68513	1.60025e-07	1.18486e-05	Down
SCSFRI_TO_T_00131681.path1	1209	1887	1165	2798	5524	3583	14.06	20.21	13.79	31.39	60.42	39.44	16.02	43.75	1.44941	1.6634e-07	1.2252e-05	Up
SCSFRI_TO_T_00144719.path1	311	222	209	492	625	749	5.98	3.93	4.09	9.13	11.31	13.64	4.66667	11.36	1.2835	1.75281e-07	1.27899e-05	Up
SCSFRI_TO_T_00017126.path1	8	6	4	18	61	190	0.42	0.29	0.22	0.92	3.03	9.5	0.31	4.48333	3.85423	1.75451e-07	1.27899e-05	Up
SCSFRI_TO_T_00111243.path1	12	2	2	43	683	1303	0.27	0.04	0.05	0.94	14.62	28.07	0.12	14.5433	6.92118	1.78299e-07	1.29019e-05	Up
SCSFRI_TO_T_00135745.path1	90	54	84	248	9157	3994	2.81	1.55	2.67	7.46	268.73	117.95	2.34333	131.38	5.80904	1.8526e-07	1.32992e-05	Up
SCSFRI_TO_T_00074462.path1	1028	1055	1398	2183	3452	3095	10.79	10.2	14.94	22.1	34.08	30.75	11.9767	28.9767	1.27467	1.93337e-07	1.38089e-05	Up
SCSFRI_TO_T_00005479.path1	0	5	3	22	47	49	0	0.49	0.32	2.24	4.67	4.9	0.27	3.93667	3.86594	1.98074e-07	1.40762e-05	Up
SCSFRI_TO_T_00047026.path1	98	99	39	188	360	360	2.52	2.35	1.02	4.67	8.73	8.78	1.96333	7.39333	1.91292	2.24751e-07	1.58523e-05	Up
SCSFRI_TO_T_00020090.path1	18	22	28	68	90	80	0.58	0.65	0.91	2.1	2.71	2.42	0.713333	2.41	1.75638	2.25308e-07	1.58523e-05	Up
SCSFRI_TO_T_00137023.path1	13	3	3	38	47	111	0.34	0.07	0.08	0.95	1.14	2.71	0.163333	1.6	3.29218	2.42679e-07	1.69899e-05	Up
SCSFRI_TO_T_00087141.path1	240	151	107	270	1218	1145	4.91	2.85	2.23	5.33	23.46	22.19	3.33	16.9933	2.35137	3.44914e-07	2.3794e-05	Up
SCSFRI_TO_T_00008899.path1	226	207	190	89	83	69	2.27	1.91	1.94	0.86	0.78	0.65	2.04	0.763333	-1.41818	3.52522e-07	2.42008e-05	Down
SCSFRI_TO_T_00114111.path1	155	125	175	319	354	373	5.39	4	6.19	10.7	11.57	12.27	5.19333	11.5133	1.14857	3.56576e-07	2.42971e-05	Up
SCSFRI_TO_T_00007202.path1	124	234	116	346	828	508	1.3	2.26	1.24	3.5	8.17	5.05	1.6	5.57333	1.80047	3.57361e-07	2.42971e-05	Up
SCSFRI_TO_T_00098740.path1	187	116	171	377	462	288	9.66	5.52	9	18.79	22.46	14.09	8.06	18.4467	1.19451	3.69415e-07	2.49965e-05	Up
MSTRG.10548	210	272	135	62	49	57	19.8	22.52	12.77	6.38	3.74	5.05	18.3633	5.05667	-1.86057	4.0718e-07	2.74207e-05	Down
SCSFRI_TO_T_00003410.path1	34	8	23	75	119	267	2.05	0.44	1.41	4.36	6.75	15.24	1.3	8.78333	2.75626	4.1991e-07	2.81439e-05	Up
SCSFRI_TO_T_00003831.path1	701	827	676	328	368	297	12.68	13.76	12.45	5.71	6.26	5.08	12.9633	5.68333	-1.18963	4.97188e-07	3.31662e-05	Down
SCSFRI_TO_T_00092115.path1	74	136	100	272	259	274	3.17	5.37	4.37	11.26	10.45	11.13	4.30333	10.9467	1.34697	5.04224e-07	3.34776e-05	Up
SCSFRI_TO_T_00005213.path1	3751	3725	3810	5778	18118	22808	505.25	462.02	522.36	750.82	2295.53	2907.87	496.543	1984.74	1.99896	5.12369e-07	3.38199e-05	Up
SCSFRI_TO_T_00073555.path1	20	52	19	79	190	261	0.46	1.09	0.44	1.74	4.08	5.63	0.663333	3.81667	2.52451	5.14162e-07	3.38199e-05	Up
SCSFRI_TO_T_00141253.path1	8	26	3	55	147	97	0.18	0.53	0.07	1.18	3.07	2.04	0.26	2.09667	3.01151	5.43187e-07	3.55636e-05	Up
SCSFRI_TO_T_00085623.path1	196	120	172	327	424	403	3.16	1.78	2.82	5.09	6.43	6.15	2.58667	5.89	1.18717	5.76842e-07	3.75931e-05	Up
SCSFRI_TO_T_00087582.path1	250	351	257	523	891	608	4.43	5.73	4.63	8.95	14.86	10.2	4.93	11.3367	1.20134	5.92003e-07	3.84041e-05	Up
SCSFRI_TO_T_00117646.path1	7	3	8	35	34	58	0.19	0.08	0.23	0.94	0.89	1.52	0.166667	1.11667	2.74416	5.97875e-07	3.8608e-05	Up
MSTRG.5086	66	34	22	3	0	0	9.51	4.49	3.25	0.38	0	0	5.75	0.126667	-5.50445	6.12961e-07	3.93732e-05	Down
SCSFRI_TO_T_00033408.path1	466	630	485	928	1902	1198	9.78	12.17	10.36	18.78	37.53	23.79	10.77	26.7	1.30982	6.15293e-07	3.93732e-05	Up
SCSFRI_TO_T_00022645.path1	18	29	31	73	124	79	1.15	1.75	2.06	4.6	7.59	4.87	1.65333	5.68667	1.78221	6.34882e-07	4.04437e-05	Up
MSTRG.2155	40	98	127	11	3	13	1.91	4.3	6.16	0.51	0.13	0.59	4.12333	0.41	-3.33012	6.58114e-07	4.17356e-05	Down
SCSFRI_TO_T_00070185.path1	371	648	369	903	1587	1326	18.2	29.27	18.42	42.73	73.23	61.57	21.9633	59.1767	1.42993	7.04306e-07	4.44656e-05	Up
SCSFRI_TO_T_00137019.path1	3	4	3	32	15	113	0.12	0.14	0.12	1.2	0.55	4.16	0.126667	1.97	3.95909	7.10831e-07	4.46781e-05	Up
SCSFRI_TO_T_00077266.path1	24	35	25	104	80	442	0.52	0.7	0.55	2.18	1.64	9.11	0.59	4.31	2.8689	7.37236e-07	4.61327e-05	Up
SCSFRI_TO_T_00035721.path1	40	29	16	71	125	130	2.42	1.62	0.99	4.15	7.12	7.45	1.67667	6.24	1.89595	7.91381e-07	4.93027e-05	Up
SCSFRI_TO_T_00063225.path1	111	110	117	198	398	445	4.99	4.58	5.39	8.63	16.92	19	4.98667	14.85	1.57432	8.27196e-07	5.13079e-05	Up
SCSFRI_TO_T_00117137.path1	1157	1113	892	1697	3444	3955	93.91	83.19	73.69	132.87	262.95	303.85	83.5967	233.223	1.48019	8.91053e-07	5.50274e-05	Up
SCSFRI_TO_T_00029497.path1	2424	1783	2091	3310	7746	6438	107.87	73.07	94.72	142.1	324.27	271.2	91.8867	245.857	1.41989	9.08869e-07	5.58836e-05	Up
MSTRG.12218	165	154	126	252	437	334	5.68	4.88	4.42	8.37	14.15	10.89	4.99333	11.1367	1.15724	9.17857e-07	5.61919e-05	Up
SCSFRI_TO_T_00145203.path1	68	57	57	18	9	9	1.52	1.17	1.3	0.39	0.19	0.19	1.33	0.256667	-2.37346	9.64444e-07	5.87895e-05	Down
SCSFRI_TO_T_00096639.path1	604	554	466	172	271	199	12.24	10.33	9.62	3.35	5.17	3.82	10.73	4.11333	-1.38327	9.79955e-07	5.94786e-05	Down
SCSFRI_TO_T_00033977.path1	252	365	279	529	891	654	4.58	6.11	5.16	9.28	15.24	11.25	5.28333	11.9233	1.17427	1.17704e-06	7.08328e-05	Up
SCSFRI_TO_T_00001312.path1	108	36	137	448	348	318	1.02	0.31	1.33	4.1	3.11	2.85	0.886667	3.35333	1.91913	1.20672e-06	7.23109e-05	Up
SCSFRI_TO_T_00018391.path1	130	222	82	205	1399	1027	3.79	5.96	2.44	5.77	38.4	28.36	4.06333	24.1767	2.57288	1.43501e-06	8.49116e-05	Up
SCSFRI_TO_T_00127003.path1	3	3	0	32	33	17	0.06	0.06	0	0.63	0.64	0.33	0.04	0.533333	3.73697	1.47572e-06	8.69571e-05	Up
SCSFRI_TO_T_00006316.path1	63	62	60	135	134	137	4.93	4.43	4.74	10.11	9.8	10.08	4.7	9.99667	1.08879	1.61176e-06	9.45787e-05	Up
MSTRG.4079	221	172	136	61	34	13	5.9	4.23	3.7	1.57	0.85	0.33	4.61	0.916667	-2.3303	1.62551e-06	9.49914e-05	Down
SCSFRI_TO_T_00131335.path1	110	119	91	30	25	36	2.2	2.19	1.85	0.58	0.47	0.68	2.08	0.576667	-1.85077	1.78918e-06	0.000103699	Down
SCSFRI_TO_T_00080116.path1	111	223	72	279	673	952	6.4	11.84	4.23	15.52	36.51	51.97	7.49	34.6667	2.21051	1.83903e-06	0.000106153	Up
SCSFRI_TO_T_00049041.path1	267	289	245	58	128	60	2.33	2.32	2.17	0.49	1.05	0.5	2.27333	0.68	-1.7412	1.94057e-06	0.000111311	Down
SCSFRI_TO_T_00089322.path1	85	78	82	166	191	256	3.28	2.77	3.22	6.18	6.93	9.35	3.09	7.48667	1.27672	1.94412e-06	0.000111311	Up
SCSFRI_TO_T_00106607.path1	83	84	89	23	30	22	1.36	1.25	1.47	0.36	0.46	0.35	1.36	0.39	-1.80206	1.98183e-06	0.000113012	Down
SCSFRI_TO_T_00096857.path1	206	172	264	69	49	71	6.1	4.69	7.96	1.97	1.36	1.99	6.25	1.77333	-1.81739	2.00867e-06	0.000114083	Down
SCSFRI_TO_T_00015761.path1	57	46	35	186	700	2817	2.12	1.57	1.32	6.66	24.46	99.04	1.67	43.3867	4.69933	2.2843e-06	0.000128809	Up
SCSFRI_TO_T_00043081.path1	196	622	181	1071	2426	1020	2.69	7.86	2.53	14.17	31.3	13.24	4.36	19.57	2.16624	2.29528e-06	0.000128809	Up
SCSFRI_TO_T_00050741.path1	6	2	6	26	27	85	0.08	0.02	0.08	0.33	0.33	1.05	0.06	0.57	3.24793	2.3184e-06	0.000129592	Up
SCSFRI_TO_T_00010949.path1	191	200	194	339	623	1027	4.63	4.46	4.79	7.93	14.21	23.56	4.62667	15.2333	1.71919	2.33219e-06	0.00012985	Up
SCSFRI_TO_T_00112167.path1	17	7	12	40	55	64	0.48	0.18	0.35	1.1	1.47	1.72	0.336667	1.43	2.08662	2.51446e-06	0.000139449	Up
SCSFRI_TO_T_00016101.path1	161	213	104	308	470	453	2.76	3.36	1.82	5.1	7.58	7.35	2.64667	6.67667	1.33495	2.63215e-06	0.000145406	Up
SCSFRI_TO_T_00098600.path1	757	410	979	1497	2575	3379	19.09	9.52	25.13	36.42	61.09	80.67	17.9133	59.3933	1.72927	2.6889e-06	0.000147963	Up
SCSFRI_TO_T_00093285.path1	1	1	0	7	26	98	0.03	0.02	0	0.18	0.65	2.46	0.0166667	1.09667	6.04002	2.72655e-06	0.000149453	Up
SCSFRI_TO_T_00062847.path1	0	1	0	34	33	11	0	0.05	0	1.68	1.59	0.53	0.0166667	1.26667	6.24793	2.76858e-06	0.000151171	Up
SCSFRI_TO_T_00045399.path1	14	15	7	42	48	60	0.45	0.44	0.23	1.3	1.45	1.83	0.373333	1.52667	2.03185	2.80994e-06	0.000152839	Up
SCSFRI_TO_T_00120676.path1	278	365	232	456	1151	956	7.59	9.18	6.45	12.01	29.56	24.71	7.74	22.0933	1.51321	2.83375e-06	0.000153544	Up
SCSFRI_TO_T_00066458.path1	86	81	66	135	234	191	2.21	1.91	1.72	3.34	5.65	4.64	1.94667	4.54333	1.22275	2.85858e-06	0.000154298	Up
SCSFRI_TO_T_00130394.path1	253	46	118	614	3123	3297	8.01	1.34	3.8	18.75	93.01	98.81	4.38333	70.19	4.00117	3.30233e-06	0.000177572	Up
SCSFRI_TO_T_00103863.path1	621	2054	624	2892	5992	4613	30.03	91.43	30.72	134.9	272.52	211.12	50.7267	206.18	2.02309	3.32551e-06	0.000178142	Up
SCSFRI_TO_T_00064626.path1	1	18	4	99	245	345	0.12	1.94	0.48	11.17	26.97	38.21	0.846667	25.45	4.90973	3.37205e-06	0.000179693	Up
SCSFRI_TO_T_00131315.path1	166	89	136	28	34	41	2.7	1.33	2.25	0.44	0.52	0.63	2.09333	0.53	-1.98174	3.37989e-06	0.000179693	Down
SCSFRI_TO_T_00123374.path1	18	25	12	81	85	40	0.61	0.79	0.42	2.67	2.73	1.29	0.606667	2.23	1.87807	3.42068e-06	0.000181181	Up
SCSFRI_TO_T_00039502.path1	5	9	3	24	42	41	0.22	0.37	0.14	1.02	1.75	1.72	0.243333	1.49667	2.62075	3.65056e-06	0.000192018	Up
SCSFRI_TO_T_00076058.path1	871	957	1312	2158	2263	2917	19.5	19.73	29.9	46.6	47.65	61.81	23.0433	52.02	1.17472	3.65244e-06	0.000192018	Up
SCSFRI_TO_T_00109713.path1	26	20	13	72	87	43	0.9	0.63	0.46	2.39	2.82	1.4	0.663333	2.20333	1.73188	4.07571e-06	0.000213186	Up
SCSFRI_TO_T_00058535.path1	39	57	24	68	273	211	2.24	3.02	1.4	3.77	14.77	11.49	2.22	10.01	2.17281	4.08523e-06	0.000213186	Up
SCSFRI_TO_T_00025468.path1	23	14	13	46	62	93	0.78	0.43	0.45	1.5	1.97	2.97	0.553333	2.14667	1.95588	4.14373e-06	0.000215175	Up
SCSFRI_TO_T_00010917.path1	0	6	2	34	27	25	0	0.39	0.14	2.33	1.8	1.68	0.176667	1.93667	3.45447	4.15378e-06	0.000215175	Up
SCSFRI_TO_T_00085881.path1	40	48	13	114	747	1111	0.56	0.62	0.19	1.54	9.87	14.77	0.456667	8.72667	4.25622	4.17368e-06	0.000215417	Up
MSTRG.4966	66	24	37	7	5	2	9.3	3.13	5.39	1	0.68	0.28	5.94	0.653333	-3.18457	4.30513e-06	0.000221393	Down
SCSFRI_TO_T_00072202.path1	292	433	248	708	1050	537	12.13	16.56	10.49	28.37	41.03	21.11	13.06	30.17	1.20796	4.43339e-06	0.000227163	Up
SCSFRI_TO_T_00057264.path1	1425	2415	2583	3955	7727	5620	27.05	42.21	49.9	72.42	137.96	100.97	39.72	103.783	1.38564	4.59501e-06	0.000233751	Up
MSTRG.5608	703	474	860	212	242	246	24.02	14.93	29.92	6.98	7.78	7.94	22.9567	7.56667	-1.60118	4.8439e-06	0.000245528	Down
SCSFRI_TO_T_00061556.path1	158	75	157	394	282	489	3.76	1.65	3.81	9.06	6.32	11.03	3.07333	8.80333	1.51825	5.77686e-06	0.000291649	Up
SCSFRI_TO_T_00046753.path1	12	0	11	80	1031	8255	0.7	0.02	0.65	4.72	59.03	475.65	0.456667	179.8	8.62104	5.81566e-06	0.000291649	Up
SCSFRI_TO_T_00132503.path1	12	0	11	80	1031	8255	0.7	0.02	0.65	4.72	59.03	475.65	0.456667	179.8	8.62104	5.81566e-06	0.000291649	Up
SCSFRI_TO_T_00135330.path1	17	8	8	46	59	33	0.63	0.27	0.3	1.65	2.07	1.16	0.4	1.62667	2.02385	5.86236e-06	0.000292952	Up
SCSFRI_TO_T_00067644.path1	15	6	9	20	91	91	0.85	0.31	0.52	1.09	4.85	4.88	0.56	3.60667	2.68717	5.9561e-06	0.000296588	Up
SCSFRI_TO_T_00031834.path1	21	11	16	36	80	101	0.4	0.19	0.31	0.67	1.45	1.84	0.3	1.32	2.1375	6.0431e-06	0.000299865	Up
MSTRG.16493	739	976	852	443	282	235	35.37	43.01	41.49	20.45	12.71	10.66	39.9567	14.6067	-1.45181	6.13649e-06	0.000303434	Down
SCSFRI_TO_T_00006428.path1	248	187	210	89	94	84	2.07	1.44	1.79	0.72	0.74	0.67	1.76667	0.71	-1.31514	7.17384e-06	0.000353493	Down
SCSFRI_TO_T_00053114.path1	822	1106	1151	1672	3038	4127	17.75	21.99	25.3	34.83	61.71	84.35	21.68	60.2967	1.47571	7.28052e-06	0.000357504	Up
SCSFRI_TO_T_00096677.path1	256	91	196	440	562	509	6.37	2.08	4.96	10.53	13.12	11.96	4.47	11.87	1.40897	7.40302e-06	0.000362261	Up
SCSFRI_TO_T_00018845.path1	894	556	665	296	349	252	6.51	3.73	4.93	2.08	2.39	1.74	5.05667	2.07	-1.28856	7.48303e-06	0.000364821	Down
SCSFRI_TO_T_00098060.path1	310	240	186	401	829	515	3.79	2.71	2.32	4.74	9.55	5.97	2.94	6.75333	1.19978	7.50693e-06	0.000364821	Up
SCSFRI_TO_T_00135876.path1	162	86	126	316	262	539	5.97	2.92	4.73	11.24	9.09	18.81	4.54	13.0467	1.52292	7.65006e-06	0.000370504	Up
SCSFRI_TO_T_00044132.path1	2	9	1	26	35	38	0.15	0.63	0.08	1.92	2.52	2.75	0.286667	2.39667	3.06358	7.92044e-06	0.00038229	Up
SCSFRI_TO_T_00068547.path1	53	11	20	92	819	1317	1.6	0.3	0.61	2.67	23.2	37.53	0.836667	21.1333	4.65872	8.3469e-06	0.000401503	Up
SCSFRI_TO_T_00022441.path1	141	247	177	403	567	329	2.07	3.34	2.64	5.7	7.83	4.57	2.68333	6.03333	1.16893	8.53403e-06	0.000409113	Up
SCSFRI_TO_T_00001014.path1	509	920	590	1110	2174	2205	8.63	14.37	10.19	18.16	34.68	35.4	11.0633	29.4133	1.41068	8.76707e-06	0.000418865	Up
SCSFRI_TO_T_00127075.path1	51	47	40	99	103	105	1.24	1.05	0.99	2.32	2.35	2.41	1.09333	2.36	1.11005	8.81168e-06	0.000419579	Up
SCSFRI_TO_T_00135367.path1	28	10	22	71	59	102	0.92	0.31	0.73	2.28	1.87	3.23	0.653333	2.46	1.91277	8.95012e-06	0.00042474	Up
SCSFRI_TO_T_00010328.path1	793	751	569	373	304	288	13.59	11.85	9.92	6.16	4.9	4.67	11.7867	5.24333	-1.1686	9.02833e-06	0.000425768	Down
SCSFRI_TO_T_00066050.path1	2	2	1	3	153	17	0.06	0.06	0.03	0.09	4.38	0.49	0.05	1.65333	5.04731	9.03198e-06	0.000425768	Up
MSTRG.7419	376	696	541	213	215	165	57.85	98.61	84.73	31.61	31.12	24.03	80.3967	28.92	-1.47507	9.52407e-06	0.000445991	Down
SCSFRI_TO_T_00093620.path1	153	223	126	314	396	351	3.02	4.05	2.53	5.98	7.35	6.56	3.2	6.63	1.05094	9.69902e-06	0.000452685	Up
SCSFRI_TO_T_00109724.path1	144	165	137	252	427	255	3.17	3.34	3.07	5.35	8.83	5.31	3.19333	6.49667	1.02464	9.78824e-06	0.000455346	Up
SCSFRI_TO_T_00066530.path1	37	36	21	41	226	211	1.29	1.16	0.75	1.38	7.44	6.99	1.06667	5.27	2.30469	1.01395e-05	0.000467666	Up
SCSFRI_TO_T_00031564.path1	80	49	81	21	19	12	1.33	0.75	1.37	0.34	0.3	0.19	1.15	0.276667	-2.05541	1.01523e-05	0.000467666	Down
SCSFRI_TO_T_00103151.path1	198	722	330	937	2377	1510	5.13	17.24	8.71	23.44	57.98	37.06	10.36	39.4933	1.93059	1.02018e-05	0.000468423	Up
SCSFRI_TO_T_00038803.path1	25	21	20	53	66	114	1.15	0.89	0.93	2.35	2.85	4.95	0.99	3.38333	1.77294	1.10504e-05	0.000505746	Up
SCSFRI_TO_T_00144709.path1	57	56	48	97	1350	1648	1.58	1.43	1.35	2.59	35.18	43.21	1.45333	26.9933	4.21517	1.12429e-05	0.000512581	Up
MSTRG.14000	44	60	87	19	10	7	1.48	1.86	2.99	0.62	0.32	0.22	2.11	0.386667	-2.44808	1.12723e-05	0.000512581	Down
SCSFRI_TO_T_00105071.path1	6	0	2	30	19	35	0.21	0	0.07	1.03	0.63	1.17	0.0933333	0.943333	3.3373	1.14929e-05	0.000520939	Up
SCSFRI_TO_T_00091442.path1	170	136	130	244	383	609	8.93	6.58	6.95	12.37	18.93	30.29	7.48667	20.53	1.45534	1.15621e-05	0.000521349	Up
SCSFRI_TO_T_00103901.path1	23	10	21	53	60	103	0.26	0.1	0.24	0.58	0.64	1.1	0.2	0.773333	1.95109	1.15757e-05	0.000521349	Up
SCSFRI_TO_T_00005284.path1	75	169	47	273	330	349	2.38	4.94	1.52	8.37	9.86	10.5	2.94667	9.57667	1.70044	1.18687e-05	0.000532847	Up
SCSFRI_TO_T_00054108.path1	47	45	30	86	106	95	1.24	1.09	0.81	2.19	2.63	2.37	1.04667	2.39667	1.19523	1.20573e-05	0.000539604	Up
SCSFRI_TO_T_00016698.path1	63	43	42	85	166	192	1.4	0.88	0.95	1.83	3.48	4.05	1.07667	3.12	1.53497	1.24721e-05	0.000556406	Up
MSTRG.731	12	24	17	27	90	287	0.12	0.23	0.18	0.27	0.86	2.77	0.176667	1.3	2.87941	1.28908e-05	0.000573275	Up
SCSFRI_TO_T_00063124.path1	62	63	44	12	15	15	2.74	2.56	1.98	0.51	0.62	0.63	2.42667	0.586667	-2.04836	1.30189e-05	0.000577157	Down
SCSFRI_TO_T_00132891.path1	312	644	576	607	3001	3698	4.61	8.77	8.67	8.66	41.75	51.77	7.35	34.06	2.21226	1.32645e-05	0.000586206	Up
SCSFRI_TO_T_00143809.path1	84	57	63	122	186	259	1.56	0.97	1.19	2.18	3.24	4.55	1.24	3.32333	1.42229	1.37544e-05	0.000605965	Up
SCSFRI_TO_T_00122121.path1	364	603	374	710	1369	1745	10.41	15.88	10.88	19.58	36.82	47.23	12.39	34.5433	1.47923	1.41902e-05	0.000623221	Up
SCSFRI_TO_T_00048608.path1	81	66	56	118	192	137	6.78	5.09	4.77	9.53	15.11	10.85	5.54667	11.83	1.09276	1.63018e-05	0.000713491	Up
SCSFRI_TO_T_00082163.path1	3	1	2	20	15	32	0.2	0.06	0.13	1.27	0.93	1.99	0.13	1.39667	3.4254	1.63749e-05	0.000713491	Up
SCSFRI_TO_T_00054730.path1	6342	742	4819	16519	20906	18765	392.24	42.26	303.38	985.6	1216.3	1098.58	245.96	1100.16	2.16122	1.63969e-05	0.000713491	Up
SCSFRI_TO_T_00094456.path1	410	619	347	726	1348	1780	5.9	8.21	5.09	10.09	18.26	24.27	6.4	17.54	1.4545	1.70282e-05	0.00073869	Up
SCSFRI_TO_T_00079242.path1	294	321	270	419	809	785	4.96	4.98	4.63	6.82	12.83	12.53	4.85667	10.7267	1.14316	1.74847e-05	0.000755653	Up
SCSFRI_TO_T_00007972.path1	7	15	12	42	37	66	0.16	0.31	0.28	0.92	0.79	1.42	0.25	1.04333	2.0612	1.76759e-05	0.000757874	Up
SCSFRI_TO_T_00072116.path1	729	941	767	389	433	352	25.06	29.79	26.85	12.91	14	11.45	27.2333	12.7867	-1.09073	1.77343e-05	0.000757874	Down
MSTRG.10549	50	44	36	10	12	4	4.58	3.71	3.36	0.88	1.03	0.35	3.88333	0.753333	-2.36594	1.77384e-05	0.000757874	Down
SCSFRI_TO_T_00045818.path1	77	93	88	168	192	325	2.01	2.24	2.35	4.27	4.74	8.08	2.2	5.69667	1.37261	1.83523e-05	0.00078174	Up
SCSFRI_TO_T_00134780.path1	197	350	248	381	1363	847	3.68	6.02	4.72	6.87	23.95	14.98	4.80667	15.2667	1.66728	1.84384e-05	0.000783052	Up
SCSFRI_TO_T_00119950.path1	22	17	26	71	50	146	0.36	0.26	0.44	1.13	0.78	2.29	0.353333	1.4	1.98633	1.88931e-05	0.000799958	Up
SCSFRI_TO_T_00118807.path1	133	125	83	207	315	191	1.59	1.37	1.01	2.38	3.54	2.16	1.32333	2.69333	1.02522	1.95109e-05	0.000823653	Up
SCSFRI_TO_T_00001087.path1	101	50	59	197	141	176	0.76	0.35	0.45	1.43	1	1.26	0.52	1.23	1.24207	1.96146e-05	0.000825566	Up
SCSFRI_TO_T_00056582.path1	217	325	181	430	586	473	9.55	13.17	8.11	18.25	24.25	19.7	10.2767	20.7333	1.01258	1.99752e-05	0.000838249	Up
SCSFRI_TO_T_00110832.path1	858	1488	877	1659	3289	3608	15.26	24.38	15.88	28.47	55.04	60.75	18.5067	48.0867	1.37759	2.17793e-05	0.000906312	Up
SCSFRI_TO_T_00049080.path1	44	44	13	5	3	1	1.17	1.08	0.36	0.12	0.08	0.03	0.87	0.0766667	-3.50434	2.17894e-05	0.000906312	Down
MSTRG.1737	100	115	109	199	422	187	6.87	7.28	7.62	13.19	27.28	12.16	7.25667	17.5433	1.27354	2.21255e-05	0.000917591	Up
SCSFRI_TO_T_00068864.path1	164	261	48	410	778	569	5.3	7.76	1.58	12.77	23.63	17.39	4.88	17.93	1.87742	2.35764e-05	0.000974906	Up
SCSFRI_TO_T_00099663.path1	1	7	0	13	39	54	0.05	0.35	0	0.68	1.98	2.76	0.133333	1.80667	3.76022	2.4811e-05	0.00102296	Up
SCSFRI_TO_T_00115818.path1	309	518	584	1139	1046	912	8.07	12.46	15.53	28.7	25.7	22.55	12.02	25.65	1.09352	2.54151e-05	0.00104483	Up
SCSFRI_TO_T_00066866.path1	53	49	50	68	332	181	0.88	0.75	0.85	1.09	5.17	2.84	0.826667	3.03333	1.87553	2.55201e-05	0.0010461	Up
SCSFRI_TO_T_00136810.path1	126	90	156	267	266	255	4.1	2.69	5.16	8.37	8.13	7.85	3.98333	8.11667	1.02691	2.57652e-05	0.0010531	Up
SCSFRI_TO_T_00041549.path1	334	600	723	884	2432	1848	10.93	18.08	24.08	27.9	74.86	57.24	17.6967	53.3333	1.59156	2.65834e-05	0.00108341	Up
SCSFRI_TO_T_00076371.path1	77	122	63	136	313	395	1.25	1.83	1.04	2.13	4.79	6.08	1.37333	4.33333	1.6578	2.67305e-05	0.00108375	Up
SCSFRI_TO_T_00048721.path1	64	64	45	111	127	119	3.67	3.38	2.62	6.14	6.85	6.45	3.22333	6.48	1.00744	2.67449e-05	0.00108375	Up
SCSFRI_TO_T_00077252.path1	3250	3179	2032	4893	14822	5040	44.62	40.19	28.4	64.8	191.42	65.5	37.7367	107.24	1.5068	2.7205e-05	0.00109924	Up
SCSFRI_TO_T_00125642.path1	83	43	64	144	154	124	0.99	0.47	0.77	1.65	1.72	1.39	0.743333	1.58667	1.09392	2.80549e-05	0.00113035	Up
SCSFRI_TO_T_00090234.path1	0	0	0	7	55	125	0	0	0	0.38	2.94	6.71	0.001	3.34333	11.7071	2.92232e-05	0.00117075	Up
SCSFRI_TO_T_00118632.path1	152	149	126	206	373	330	5.95	5.37	5.02	7.78	13.74	12.24	5.44667	11.2533	1.04691	2.96416e-05	0.00118416	Up
SCSFRI_TO_T_00069092.path1	40	64	44	10	12	12	1.7	2.51	1.91	0.41	0.48	0.48	2.04	0.456667	-2.15936	2.97699e-05	0.00118593	Down
SCSFRI_TO_T_00122897.path1	1574	3846	2349	5052	6965	9624	77.25	173.84	117.36	239.21	321.57	447.13	122.817	335.97	1.45183	3.01475e-05	0.0011976	Up
SCSFRI_TO_T_00054810.path1	731	651	943	911	3222	4589	52.9	43.4	69.47	63.64	219.4	314.44	55.2567	199.16	1.84971	3.05897e-05	0.00120838	Up
SCSFRI_TO_T_00105930.path1	28	42	33	61	117	124	1.14	1.57	1.37	2.4	4.48	4.78	1.36	3.88667	1.51493	3.29745e-05	0.00129535	Up
SCSFRI_TO_T_00041214.path1	11	46	4	76	139	152	0.56	2.14	0.21	3.7	6.6	7.26	0.97	5.85333	2.5932	3.31061e-05	0.00129691	Up
SCSFRI_TO_T_00055005.path1	22	16	13	40	56	65	0.88	0.59	0.53	1.55	2.11	2.46	0.666667	2.04	1.61353	3.5411e-05	0.00137957	Up
MSTRG.17505	0	0	0	8	6	23	0	0	0	0.61	0.44	1.71	0.001	0.92	9.84549	3.60478e-05	0.00140052	Up
SCSFRI_TO_T_00038607.path1	35	11	23	92	133	43	0.4	0.11	0.27	1.01	1.42	0.46	0.26	0.963333	1.88952	3.81136e-05	0.00147269	Up
SCSFRI_TO_T_00028589.path1	19	34	7	72	77	67	0.44	0.72	0.16	1.6	1.67	1.46	0.44	1.57667	1.8413	3.9246e-05	0.00151231	Up
MSTRG.5310	233	174	170	279	488	566	5.41	3.72	4.02	6.25	10.67	12.45	4.38333	9.79	1.15928	4.0805e-05	0.00156811	Up
SCSFRI_TO_T_00062715.path1	575	1246	692	2129	2380	1365	13.74	27.42	16.83	49.08	53.5	30.88	19.33	44.4867	1.20253	4.16586e-05	0.00159657	Up
SCSFRI_TO_T_00008893.path1	90	62	81	28	27	21	1.79	1.13	1.64	0.54	0.5	0.39	1.52	0.476667	-1.67302	4.36575e-05	0.00166612	Down
SCSFRI_TO_T_00037230.path1	198	276	280	460	508	776	4	5.13	5.75	8.96	9.65	14.83	4.96	11.1467	1.1682	4.37088e-05	0.00166612	Up
SCSFRI_TO_T_00117978.path1	94	181	72	227	318	462	2.37	4.21	1.85	5.52	7.55	11.03	2.81	8.03333	1.51543	4.88578e-05	0.00185738	Up
SCSFRI_TO_T_00025439.path1	56	30	117	376	375	114	0.9	0.45	1.92	5.85	5.69	1.74	1.09	4.42667	2.02189	5.1152e-05	0.00192904	Up
SCSFRI_TO_T_00007690.path1	0	2	3	8	54	19	0	0.07	0.11	0.29	1.88	0.67	0.06	0.946667	3.97982	5.16153e-05	0.00193619	Up
SCSFRI_TO_T_00090502.path1	271	241	291	131	132	111	10.88	8.91	11.89	5.07	4.98	4.22	10.56	4.75667	-1.15059	5.22797e-05	0.00195592	Down
SCSFRI_TO_T_00030872.path1	873	454	435	1529	2501	781	27.66	13.25	14.03	46.74	74.54	23.42	18.3133	48.2333	1.39714	5.34131e-05	0.00199306	Up
SCSFRI_TO_T_00106163.path1	16	24	15	51	46	77	0.19	0.26	0.18	0.57	0.5	0.84	0.21	0.636667	1.60015	5.60933e-05	0.00208208	Up
SCSFRI_TO_T_00028364.path1	75	76	121	131	330	423	2.95	2.75	4.84	4.96	12.19	15.73	3.51333	10.96	1.64134	5.87262e-05	0.0021741	Up
SCSFRI_TO_T_00044413.path1	20	21	29	43	93	82	0.52	0.51	0.77	1.09	2.29	2.03	0.6	1.80333	1.58763	5.97278e-05	0.00220541	Up
SCSFRI_TO_T_00091556.path1	50	42	36	11	9	11	0.83	0.64	0.61	0.18	0.14	0.17	0.693333	0.163333	-2.08573	6.11871e-05	0.00225341	Down
SCSFRI_TO_T_00018583.path1	291	305	343	419	897	1563	5.94	5.74	7.13	8.26	17.24	30.22	6.27	18.5733	1.5667	6.263e-05	0.00230056	Up
SCSFRI_TO_T_00095396.path1	149	358	181	400	993	577	13.41	29.67	16.58	34.73	84.06	49.15	19.8867	55.98	1.49311	6.57368e-05	0.00240464	Up
SCSFRI_TO_T_00078478.path1	167	180	84	226	407	553	3.64	3.61	1.86	4.75	8.35	11.42	3.03667	8.17333	1.42844	6.58037e-05	0.00240464	Up
SCSFRI_TO_T_00019471.path1	93	139	67	35	28	29	3.19	4.39	2.34	1.16	0.9	0.94	3.30667	1	-1.72538	6.63649e-05	0.0024189	Down
SCSFRI_TO_T_00012217.path1	40	82	31	119	132	216	1.52	2.87	1.2	4.36	4.72	7.76	1.86333	5.61333	1.59097	6.71366e-05	0.00244074	Up
SCSFRI_TO_T_00124948.path1	14	8	5	49	24	42	0.37	0.2	0.14	1.26	0.6	1.06	0.236667	0.973333	2.04008	6.78817e-05	0.0024615	Up
SCSFRI_TO_T_00094696.path1	17	17	27	46	59	142	0.68	0.62	1.09	1.77	2.21	5.35	0.796667	3.11	1.96487	7.02735e-05	0.00254171	Up
MSTRG.5102	905	1	120	1	1	0	52.01	0.05	7.02	0.06	0.05	0	19.6933	0.0366667	-9.06902	7.62867e-05	0.00275216	Down
MSTRG.10745	43	91	33	80	233	374	3.23	6.3	2.5	5.8	16.47	26.61	4.01	16.2933	2.02261	7.72458e-05	0.00277438	Up
SCSFRI_TO_T_00075341.path1	17	18	6	40	45	58	0.45	0.44	0.16	1.02	1.12	1.45	0.35	1.19667	1.77359	7.72951e-05	0.00277438	Up
SCSFRI_TO_T_00095807.path1	53	76	53	122	127	263	0.8	1.06	0.81	1.78	1.8	3.75	0.89	2.44333	1.45697	7.94118e-05	0.00284315	Up
SCSFRI_TO_T_00005237.path1	82	392	110	468	785	1064	4.24	18.68	5.79	23.36	38.21	52.11	9.57	37.8933	1.98535	8.01722e-05	0.00286312	Up
SCSFRI_TO_T_00079962.path1	0	0	0	1	13	30	0	0	0	0.07	0.93	2.16	0.001	1.05333	10.0407	8.1226e-05	0.00289344	Up
SCSFRI_TO_T_00112337.path1	67	90	75	29	31	18	1.57	1.94	1.79	0.66	0.68	0.4	1.76667	0.58	-1.60691	8.19849e-05	0.00291062	Down
SCSFRI_TO_T_00020892.path1	25	45	28	83	70	142	0.56	0.92	0.64	1.78	1.47	2.99	0.706667	2.08	1.55748	8.21197e-05	0.00291062	Up
SCSFRI_TO_T_00036423.path1	16	27	26	1	4	2	0.83	1.29	1.37	0.05	0.19	0.1	1.16333	0.113333	-3.35962	8.60389e-05	0.0030419	Down
SCSFRI_TO_T_00089899.path1	417	518	441	626	1091	1275	6.52	7.46	7.02	9.44	16.04	18.86	7	14.78	1.07822	8.64621e-05	0.00304924	Up
SCSFRI_TO_T_00100724.path1	9	4	7	13	132	24	0.26	0.11	0.21	0.36	3.58	0.66	0.193333	1.53333	2.98751	9.04203e-05	0.00318091	Up
SCSFRI_TO_T_00110945.path1	28	21	22	4	4	1	0.43	0.3	0.35	0.06	0.06	0.01	0.36	0.0433333	-3.05445	9.32433e-05	0.00326921	Down
SCSFRI_TO_T_00138059.path1	61	88	74	116	221	165	1.2	1.6	1.49	2.21	4.1	3.08	1.43	3.13	1.13015	9.33928e-05	0.00326921	Up
SCSFRI_TO_T_00141703.path1	0	0	1	8	12	25	0	0	0.03	0.18	0.25	0.54	0.01	0.323333	5.01495	9.45922e-05	0.00330302	Up
SCSFRI_TO_T_00088490.path1	181	198	152	225	458	1471	5	5.04	4.27	6	11.9	38.47	4.77	18.79	1.9779	9.67853e-05	0.00337128	Up
SCSFRI_TO_T_00097750.path1	6	7	7	24	26	33	0.23	0.25	0.28	0.9	0.95	1.22	0.253333	1.02333	2.01417	0.000100649	0.00349452	Up
SCSFRI_TO_T_00103428.path1	266	251	232	93	147	99	2.84	2.47	2.52	0.96	1.48	1	2.61	1.14667	-1.1866	0.000100818	0.00349452	Down
MSTRG.6314	30	26	22	53	55	262	0.79	0.63	0.59	1.35	1.36	6.53	0.67	3.08	2.2007	0.000105345	0.00363943	Up
SCSFRI_TO_T_00031712.path1	36	38	50	61	283	111	2.14	2.08	3.03	3.5	15.85	6.26	2.41667	8.53667	1.82065	0.000106757	0.00367337	Up
SCSFRI_TO_T_00038519.path1	83	124	89	156	236	216	4.1	5.64	4.47	7.43	10.96	10.1	4.73667	9.49667	1.00355	0.000108456	0.00372277	Up
SCSFRI_TO_T_00064054.path1	4	4	4	10	81	17	0.14	0.13	0.14	0.33	2.59	0.55	0.136667	1.15667	3.08124	0.000109197	0.00373012	Up
SCSFRI_TO_T_00024480.path1	252	325	182	100	130	82	3.47	4.12	2.55	1.33	1.68	1.07	3.38	1.36	-1.31342	0.000113791	0.00387766	Down
SCSFRI_TO_T_00040690.path1	35	24	32	60	83	69	1.12	0.71	1.04	1.85	2.49	2.09	0.956667	2.14333	1.16377	0.000115229	0.00391724	Up
SCSFRI_TO_T_00063227.path1	204	208	163	99	98	68	1.76	1.65	1.43	0.82	0.79	0.55	1.61333	0.72	-1.16398	0.000115719	0.00392445	Down
MSTRG.17050	91	95	71	39	32	22	5.99	5.76	4.76	2.48	1.98	1.37	5.50333	1.94333	-1.50177	0.000117743	0.00397405	Down
SCSFRI_TO_T_00072677.path1	12	8	42	185	29	189	0.34	0.21	1.23	5.13	0.78	5.14	0.593333	3.68333	2.6341	0.000120515	0.00405791	Up
SCSFRI_TO_T_00102326.path1	311	288	297	152	168	140	3.49	2.97	3.39	1.64	1.77	1.49	3.28333	1.63333	-1.00734	0.000135417	0.00451666	Down
SCSFRI_TO_T_00039796.path1	313	289	309	159	162	144	3.86	3.28	3.88	1.89	1.88	1.68	3.67333	1.81667	-1.0158	0.000142771	0.00475075	Down
SCSFRI_TO_T_00143017.path1	10	11	10	34	29	39	0.31	0.31	0.31	1.01	0.84	1.14	0.31	0.996667	1.68484	0.000143164	0.00475264	Up
SCSFRI_TO_T_00113614.path1	51	54	40	17	15	10	1.92	1.87	1.53	0.62	0.53	0.36	1.77333	0.503333	-1.81688	0.000143654	0.00475774	Down
SCSFRI_TO_T_00014567.path1	159	545	595	1233	3280	8447	4.63	14.61	17.63	34.63	89.83	232.79	12.29	119.083	3.27641	0.000148643	0.00491147	Up
SCSFRI_TO_T_00105385.path1	37	52	88	16	12	14	1.81	2.34	4.39	0.76	0.55	0.65	2.84667	0.653333	-2.12338	0.000149076	0.0049143	Down
MSTRG.1383	11660	12767	9552	4685	4815	6106	180.6	182.1	150.59	70.01	70.15	89.52	171.097	76.56	-1.16015	0.000149886	0.00492951	Down
SCSFRI_TO_T_00003076.path1	38	48	28	77	88	81	0.66	0.77	0.49	1.29	1.43	1.33	0.64	1.35	1.07682	0.000150996	0.0049545	Up
SCSFRI_TO_T_00135417.path1	18	18	18	32	61	76	0.48	0.45	0.49	0.83	1.55	1.94	0.473333	1.44	1.60514	0.000154059	0.00503166	Up
SCSFRI_TO_T_00127626.path1	155	117	88	59	36	30	1.7	1.18	0.98	0.62	0.37	0.31	1.28667	0.433333	-1.57009	0.000156259	0.00507199	Down
SCSFRI_TO_T_00067255.path1	74	287	54	375	759	433	1.49	5.34	1.11	7.3	14.42	8.28	2.64667	10	1.91775	0.00015637	0.00507199	Up
SCSFRI_TO_T_00098725.path1	5557	10950	2335	19197	24555	12286	283.74	514.88	121.36	945.59	1179.4	593.81	306.66	906.267	1.5633	0.000159791	0.00515928	Up
SCSFRI_TO_T_00007002.path1	310	305	220	155	132	87	4.15	3.76	3	2	1.66	1.1	3.63667	1.58667	-1.19662	0.000161479	0.00519008	Down
SCSFRI_TO_T_00041679.path1	266	334	208	424	537	956	8.23	9.52	6.55	12.66	15.63	28.01	8.1	18.7667	1.21218	0.000164508	0.00527545	Up
SCSFRI_TO_T_00115609.path1	154	153	229	249	536	476	5.51	5.04	8.33	8.59	18.03	16.11	6.29333	14.2433	1.17839	0.00016994	0.00541281	Up
SCSFRI_TO_T_00054646.path1	54	63	51	21	15	17	1.11	1.19	1.06	0.42	0.29	0.33	1.12	0.346667	-1.69188	0.000170973	0.00543347	Down
SCSFRI_TO_T_00049846.path1	150	80	96	183	415	191	5.79	2.85	3.77	6.82	15.08	6.98	4.13667	9.62667	1.21857	0.000171683	0.00544381	Up
SCSFRI_TO_T_00051222.path1	42	58	52	60	163	380	0.85	1.07	1.07	1.16	3.07	7.2	0.996667	3.81	1.93461	0.000173628	0.00549317	Up
SCSFRI_TO_T_00088051.path1	18	21	13	45	54	38	0.38	0.41	0.28	0.92	1.08	0.76	0.356667	0.92	1.36706	0.000174929	0.00552198	Up
SCSFRI_TO_T_00128936.path1	138	130	155	164	385	1007	2.16	1.88	2.47	2.48	5.67	14.93	2.17	7.69333	1.82591	0.00018166	0.00572169	Up
SCSFRI_TO_T_00050053.path1	87	122	85	43	33	34	1.86	2.4	1.85	0.88	0.66	0.69	2.03667	0.743333	-1.45413	0.000192826	0.00603305	Down
MSTRG.14475	398	226	306	42	63	135	6.03	3.15	4.72	0.61	0.9	1.94	4.63333	1.15	-2.01042	0.0002025	0.00632175	Down
SCSFRI_TO_T_00063270.path1	2	0	1	4	13	47	0.13	0	0.06	0.24	0.77	2.82	0.0633333	1.27667	4.33327	0.000206729	0.00643957	Up
SCSFRI_TO_T_00038923.path1	398	463	343	214	167	191	12.64	13.54	11.08	6.55	4.99	5.74	12.42	5.76	-1.10852	0.000212224	0.00659619	Down
SCSFRI_TO_T_00051930.path1	274	196	224	122	110	97	2.27	1.5	1.89	0.98	0.86	0.76	1.88667	0.866667	-1.12229	0.000217877	0.00675707	Down
SCSFRI_TO_T_00105972.path1	75	79	48	93	187	234	4.4	4.27	2.87	5.27	10.33	13	3.84667	9.53333	1.30937	0.000219751	0.00680027	Up
SCSFRI_TO_T_00084877.path1	0	0	0	2	34	4	0	0	0	0.06	1.01	0.12	0.001	0.396667	8.63178	0.000223009	0.00687101	Up
SCSFRI_TO_T_00126416.path1	17	32	33	69	71	63	1.24	2.15	2.45	4.86	4.88	4.36	1.94667	4.7	1.27165	0.000228004	0.00698194	Up
SCSFRI_TO_T_00015983.path1	168	278	185	98	99	59	4.17	6.34	4.66	2.34	2.3	1.39	5.05667	2.01	-1.33099	0.000233075	0.00711911	Down
MSTRG.8011	105	80	73	31	41	27	4.82	3.38	3.41	1.37	1.77	1.17	3.87	1.43667	-1.42961	0.000235062	0.00716432	Down
SCSFRI_TO_T_00009414.path1	49	91	8	5	5	7	5.41	9.26	0.9	0.53	0.52	0.73	5.19	0.593333	-3.12882	0.000237511	0.00722341	Down
SCSFRI_TO_T_00112595.path1	99	92	72	84	269	698	2.29	1.96	1.7	1.87	5.85	15.28	1.98333	7.66667	1.95067	0.000245419	0.00743193	Up
SCSFRI_TO_T_00082585.path1	50	58	24	93	114	90	1.33	1.42	0.65	2.38	2.85	2.26	1.13333	2.49667	1.13943	0.000246257	0.00744138	Up
SCSFRI_TO_T_00089142.path1	8	4	1	19	27	23	0.24	0.11	0.03	0.54	0.75	0.65	0.126667	0.646667	2.35199	0.000250266	0.00754641	Up
SCSFRI_TO_T_00091125.path1	106	108	74	46	35	31	1.17	1.09	0.83	0.49	0.36	0.32	1.03	0.39	-1.4011	0.000260481	0.00782105	Down
SCSFRI_TO_T_00026391.path1	25	15	12	0	2	1	1.05	0.58	0.51	0	0.08	0.04	0.713333	0.04	-4.1565	0.000265353	0.00791694	Down
SCSFRI_TO_T_00125870.path1	62	65	41	13	24	14	1.18	1.14	0.8	0.24	0.43	0.25	1.04	0.306667	-1.76184	0.000278961	0.00827058	Down
SCSFRI_TO_T_00046262.path1	51	116	42	20	11	18	2.12	4.45	1.78	0.8	0.43	0.71	2.78333	0.646667	-2.10572	0.000281108	0.0083168	Down
SCSFRI_TO_T_00080723.path1	304	410	308	185	175	145	7.2	8.94	7.42	4.23	3.9	3.25	7.85333	3.79333	-1.04984	0.000304072	0.00894419	Down
SCSFRI_TO_T_00122168.path1	84	75	40	97	188	187	2.04	1.68	0.99	2.27	4.29	4.3	1.57	3.62	1.20523	0.000304211	0.00894419	Up
SCSFRI_TO_T_00098694.path1	85	68	64	118	232	111	1.98	1.46	1.52	2.65	5.09	2.45	1.65333	3.39667	1.03874	0.00031212	0.00914625	Up
SCSFRI_TO_T_00082011.path1	302	313	230	379	586	979	6.04	5.76	4.68	7.31	11.02	18.53	5.49333	12.2867	1.16134	0.000312377	0.00914625	Up
SCSFRI_TO_T_00065768.path1	19	112	24	100	312	266	1.28	6.95	1.65	6.5	19.78	16.97	3.29333	14.4167	2.13012	0.00031561	0.0092028	Up
SCSFRI_TO_T_00079525.path1	115	268	151	265	441	917	2.18	4.66	2.89	4.83	7.83	16.37	3.24333	9.67667	1.57703	0.000317582	0.00924124	Up
SCSFRI_TO_T_00141727.path1	1	2	1	19	7	19	0.03	0.06	0.03	0.57	0.21	0.55	0.04	0.443333	3.47032	0.000333405	0.00964215	Up
SCSFRI_TO_T_00130320.path1	780	902	635	349	180	352	24.16	25.73	20.02	10.43	5.24	10.32	23.3033	8.66333	-1.42754	0.000347569	0.00997021	Down
SCSFRI_TO_T_00125436.path1	614	539	366	248	268	231	16.07	12.99	9.75	6.26	6.6	5.72	12.9367	6.19333	-1.06268	0.000350499	0.0100339	Down
SCSFRI_TO_T_00067115.path1	172	682	80	1420	2828	3640	7.98	29.06	3.78	63.41	123.12	159.48	13.6067	115.337	3.08347	0.000385283	0.0109411	Up
SCSFRI_TO_T_00076006.path1	47	75	47	70	201	182	1.6	2.36	1.63	2.31	6.46	5.88	1.86333	4.88333	1.38998	0.000388079	0.0109984	Up
SCSFRI_TO_T_00087595.path1	42	21	37	47	114	130	1.78	0.82	1.6	1.92	4.55	5.22	1.4	3.89667	1.47681	0.00041014	0.0115772	Up
SCSFRI_TO_T_00143602.path1	162	134	143	81	70	43	1.95	1.49	1.75	0.94	0.79	0.49	1.73	0.74	-1.22517	0.000419879	0.0118285	Down
SCSFRI_TO_T_00042440.path1	58	39	71	7	11	21	2.69	1.66	3.35	0.31	0.48	0.92	2.56667	0.57	-2.17086	0.000421388	0.0118475	Down
SCSFRI_TO_T_00085815.path1	104	78	52	29	20	28	0.93	0.64	0.47	0.25	0.17	0.24	0.68	0.22	-1.62803	0.000428559	0.0120082	Down
SCSFRI_TO_T_00129466.path1	86	37	57	96	198	133	5.05	2	3.41	5.44	10.94	7.4	3.48667	7.92667	1.18487	0.00042974	0.0120106	Up
SCSFRI_TO_T_00023803.path1	188	157	149	79	78	79	1.94	1.49	1.56	0.78	0.76	0.77	1.66333	0.77	-1.11115	0.000439572	0.0122612	Down
SCSFRI_TO_T_00020735.path1	347	592	402	250	154	152	8.02	12.6	9.46	5.57	3.35	3.32	10.0267	4.08	-1.2972	0.000441914	0.0123023	Down
MSTRG.11463	25	55	20	75	95	84	1.05	2.13	0.85	3.04	3.75	3.34	1.34333	3.37667	1.32978	0.000444241	0.0123189	Up
SCSFRI_TO_T_00008834.path1	274	219	291	141	140	102	11.43	8.42	12.36	5.68	5.5	4.03	10.7367	5.07	-1.08249	0.000444254	0.0123189	Down
SCSFRI_TO_T_00066839.path1	132	24	133	16	24	20	2.15	0.36	2.2	0.25	0.37	0.31	1.57	0.31	-2.34042	0.000445237	0.012322	Down
SCSFRI_TO_T_00027860.path1	64	103	32	95	196	343	9.49	14.06	4.83	13.58	27.33	48.13	9.46	29.68	1.64958	0.000446542	0.012334	Up
SCSFRI_TO_T_00000286.path1	388	317	349	172	186	185	9.64	7.26	8.83	4.12	4.35	4.35	8.57667	4.27333	-1.00506	0.000448998	0.0123776	Down
MSTRG.4078	44	44	37	8	18	3	1.93	1.77	1.65	0.34	0.74	0.12	1.78333	0.4	-2.1565	0.000457729	0.0125693	Down
SCSFRI_TO_T_00025807.path1	321	181	286	114	83	116	5.55	2.88	5.03	1.9	1.35	1.9	4.48667	1.71667	-1.38603	0.000458912	0.0125774	Down
SCSFRI_TO_T_00016485.path1	12	18	12	16	103	58	0.51	0.71	0.52	0.66	4.12	2.34	0.58	2.37333	2.03279	0.000467254	0.0127812	Up
SCSFRI_TO_T_00089418.path1	93	82	149	136	329	418	1.59	1.29	2.59	2.24	5.29	6.77	1.82333	4.76667	1.3864	0.000485866	0.0132392	Up
SCSFRI_TO_T_00093661.path1	121	116	69	157	616	1451	10.37	9.16	6.02	12.98	49.67	117.72	8.51667	60.1233	2.81956	0.000495155	0.0134663	Up
SCSFRI_TO_T_00045345.path1	91	254	150	230	1815	2361	1.31	3.37	2.2	3.2	24.62	32.23	2.29333	20.0167	3.12568	0.00049813	0.0135212	Up
SCSFRI_TO_T_00055852.path1	406	331	311	214	163	155	4.42	3.32	3.44	2.25	1.67	1.6	3.72667	1.84	-1.01818	0.000499795	0.0135404	Down
MSTRG.15879	125	343	72	242	714	987	2.11	5.35	1.24	3.95	11.37	15.82	2.9	10.38	1.83968	0.000514934	0.0138708	Up
SCSFRI_TO_T_00093296.path1	25	11	15	37	45	63	1.32	0.54	0.81	1.89	2.24	3.15	0.89	2.42667	1.4471	0.000535276	0.0143914	Up
SCSFRI_TO_T_00044969.path1	226	156	206	79	116	70	3.13	1.99	2.9	1.06	1.51	0.92	2.67333	1.16333	-1.20038	0.000539765	0.0144845	Down
SCSFRI_TO_T_00102884.path1	987	2995	845	3257	5321	4109	29.49	82.4	25.7	93.87	149.54	116.2	45.8633	119.87	1.38606	0.000542249	0.0145205	Up
SCSFRI_TO_T_00097574.path1	37	41	10	67	224	52	1.03	1.03	0.27	1.77	5.81	1.35	0.776667	2.97667	1.93833	0.000543159	0.0145205	Up
SCSFRI_TO_T_00002511.path1	54	60	33	19	11	13	1.07	1.09	0.67	0.36	0.2	0.24	0.943333	0.266667	-1.82273	0.00055113	0.0147058	Down
SCSFRI_TO_T_00115494.path1	13	10	6	36	20	44	0.27	0.19	0.13	0.73	0.4	0.88	0.196667	0.67	1.76841	0.000595864	0.0157803	Up
SCSFRI_TO_T_00027824.path1	30	20	14	4	4	2	1.34	0.82	0.64	0.17	0.17	0.08	0.933333	0.14	-2.73697	0.000599936	0.0158435	Down
SCSFRI_TO_T_00137163.path1	471	293	320	440	812	1185	5.52	3.16	3.82	4.98	8.96	13.16	4.16667	9.03333	1.11636	0.00060049	0.0158435	Up
SCSFRI_TO_T_00127677.path1	501	209	598	188	130	135	46.69	17.94	56.73	16.9	11.4	11.91	40.4533	13.4033	-1.59367	0.000608391	0.0159923	Down
SCSFRI_TO_T_00072618.path1	61	23	26	4	7	10	3.83	1.33	1.66	0.24	0.41	0.59	2.27333	0.413333	-2.45943	0.000619065	0.0161622	Down
SCSFRI_TO_T_00133974.path1	24	72	21	133	133	73	0.41	1.12	0.36	2.17	2.12	1.17	0.63	1.82	1.53051	0.000619426	0.0161622	Up
SCSFRI_TO_T_00127395.path1	94	44	78	107	165	304	2.19	0.95	1.85	2.41	3.62	6.71	1.66333	4.24667	1.35225	0.00065703	0.0170804	Up
SCSFRI_TO_T_00022381.path1	142	112	180	61	72	53	7.75	5.63	10	3.21	3.7	2.74	7.79333	3.21667	-1.27667	0.000671087	0.0174138	Down
SCSFRI_TO_T_00013448.path1	115	27	120	16	25	21	2.2	0.47	2.34	0.29	0.45	0.38	1.67	0.373333	-2.16131	0.000703677	0.0181927	Down
SCSFRI_TO_T_00105755.path1	52	51	78	20	27	10	1.45	1.31	2.21	0.54	0.71	0.26	1.65667	0.503333	-1.7187	0.000710881	0.0182482	Down
SCSFRI_TO_T_00035441.path1	1494	2623	1550	778	1002	834	34.03	55.03	35.95	17.1	21.47	17.98	41.67	18.85	-1.14444	0.000710905	0.0182482	Down
SCSFRI_TO_T_00042408.path1	2	2	4	16	9	28	0.18	0.16	0.36	1.37	0.75	2.36	0.233333	1.49333	2.67807	0.000710985	0.0182482	Up
SCSFRI_TO_T_00071439.path1	24	29	21	13	146	184	1.47	1.64	1.31	0.77	8.41	10.67	1.47333	6.61667	2.16702	0.000735758	0.0187817	Up
SCSFRI_TO_T_00063447.path1	90	105	67	110	242	188	2.07	2.22	1.57	2.44	5.23	4.09	1.95333	3.92	1.00492	0.00074985	0.019107	Up
SCSFRI_TO_T_00029479.path1	58	40	52	71	106	242	1	0.63	0.91	1.18	1.73	3.94	0.846667	2.28333	1.43128	0.000776393	0.019677	Up
SCSFRI_TO_T_00110600.path1	159	27	94	220	369	230	5.58	0.87	3.36	7.44	12.17	7.64	3.27	9.08333	1.47393	0.000778695	0.0197	Up
SCSFRI_TO_T_00002484.path1	453	259	274	121	93	163	10.34	5.44	6.36	2.66	2	3.52	7.38	2.72667	-1.43648	0.000784258	0.0198053	Down
SCSFRI_TO_T_00122486.path1	91	129	89	54	34	35	1.24	1.61	1.23	0.71	0.43	0.45	1.36	0.53	-1.35954	0.000794702	0.0199976	Down
SCSFRI_TO_T_00066486.path1	3	0	1	5	6	50	0.11	0	0.04	0.18	0.21	1.73	0.05	0.706667	3.82103	0.000798778	0.0200645	Up
MSTRG.2831	248	220	217	72	131	107	2.38	1.95	2.12	0.67	1.18	0.97	2.15	0.94	-1.1936	0.00080481	0.0201802	Down
SCSFRI_TO_T_00033317.path1	35	56	29	67	100	91	1.97	2.91	1.66	3.64	5.3	4.86	2.18	4.6	1.07731	0.000807675	0.0202162	Up
SCSFRI_TO_T_00044973.path1	290	383	235	125	183	119	4.72	5.74	3.89	1.96	2.8	1.83	4.78333	2.19667	-1.1227	0.000809533	0.0202269	Down
SCSFRI_TO_T_00084632.path1	84	53	57	21	30	20	1.38	0.8	0.95	0.33	0.46	0.31	1.04333	0.366667	-1.50866	0.000812686	0.0202698	Down
SCSFRI_TO_T_00127156.path1	111	23	101	13	20	20	4.34	0.83	4.02	0.49	0.73	0.74	3.06333	0.653333	-2.22921	0.000815572	0.020306	Down
SCSFRI_TO_T_00032304.path1	33	20	36	7	7	7	1.38	0.77	1.54	0.28	0.28	0.28	1.23	0.28	-2.13516	0.000817308	0.0203135	Down
SCSFRI_TO_T_00043237.path1	49	52	31	17	13	11	0.61	0.6	0.4	0.21	0.15	0.13	0.536667	0.163333	-1.71621	0.000829304	0.0205755	Down
SCSFRI_TO_T_00132115.path1	250	609	304	607	909	1044	4.6	10.31	5.69	10.77	15.72	18.17	6.86667	14.8867	1.11634	0.000834427	0.0206663	Up
SCSFRI_TO_T_00048981.path1	76	66	80	25	36	28	3.88	3.1	4.16	1.23	1.73	1.35	3.71333	1.43667	-1.36999	0.00084817	0.02097	Down
SCSFRI_TO_T_00021293.path1	20	46	17	7	5	3	0.7	1.49	0.61	0.24	0.17	0.1	0.933333	0.17	-2.45686	0.000858258	0.0211824	Down
SCSFRI_TO_T_00129345.path1	157	350	117	448	469	441	2.14	4.4	1.63	5.9	6.03	5.7	2.72333	5.87667	1.10962	0.000862157	0.0212415	Up
SCSFRI_TO_T_00079646.path1	137	177	153	216	286	554	2	2.39	2.29	3.06	3.95	7.7	2.22667	4.90333	1.13888	0.000869342	0.0213813	Up
SCSFRI_TO_T_00074990.path1	84	48	49	29	12	12	1.33	0.69	0.79	0.45	0.18	0.18	0.936667	0.27	-1.79458	0.000899343	0.0219939	Down
SCSFRI_TO_T_00021502.path1	26	16	19	35	54	63	0.53	0.3	0.39	0.68	1.03	1.21	0.406667	0.973333	1.25909	0.00090047	0.0219939	Up
SCSFRI_TO_T_00137205.path1	25	22	24	55	52	43	1.78	1.44	1.74	3.77	3.48	2.89	1.65333	3.38	1.03165	0.000902721	0.0220108	Up
SCSFRI_TO_T_00110817.path1	18	14	26	2	5	0	0.41	0.29	0.57	0.05	0.11	0	0.423333	0.0533333	-2.98868	0.000905063	0.0220299	Down
SCSFRI_TO_T_00115014.path1	1953	1424	847	684	710	308	93.54	62.81	41.29	31.6	31.99	13.96	65.88	25.85	-1.34968	0.000912934	0.0221833	Down
SCSFRI_TO_T_00075380.path1	144	336	252	354	545	856	7.57	16.27	13.49	17.96	26.96	42.61	12.4433	29.1767	1.22944	0.000954876	0.023123	Up
SCSFRI_TO_T_00098012.path1	46	30	22	51	111	69	1.88	1.12	0.91	1.99	4.23	2.65	1.30333	2.95667	1.18177	0.000961356	0.0232402	Up
SCSFRI_TO_T_00102481.path1	34	15	29	61	46	110	0.56	0.23	0.48	0.97	0.71	1.71	0.423333	1.13	1.41646	0.00104346	0.0249268	Up
SCSFRI_TO_T_00085498.path1	92	66	62	33	27	28	2.29	1.51	1.57	0.79	0.63	0.66	1.79	0.693333	-1.36834	0.00105878	0.0252074	Down
SCSFRI_TO_T_00074270.path1	150	112	115	70	54	25	2.18	1.5	1.7	0.98	0.74	0.34	1.79333	0.686667	-1.38496	0.00106473	0.0253066	Down
SCSFRI_TO_T_00047989.path1	131	39	75	14	27	26	11.76	3.22	6.86	1.21	2.28	2.21	7.28	1.9	-1.93794	0.00108032	0.025634	Down
SCSFRI_TO_T_00135254.path1	251	323	183	152	64	63	4.22	5	3.12	2.46	1.02	1	4.11333	1.49333	-1.46177	0.00108238	0.02564	Down
SCSFRI_TO_T_00109691.path1	59	57	61	24	24	22	1.01	0.9	1.06	0.4	0.39	0.36	0.99	0.383333	-1.36883	0.001127	0.0266078	Down
SCSFRI_TO_T_00026936.path1	72	31	71	18	17	18	1.77	0.7	1.76	0.43	0.39	0.41	1.41	0.41	-1.782	0.00113218	0.0266856	Down
SCSFRI_TO_T_00017838.path1	26	48	19	49	112	77	0.56	0.95	0.42	1.02	2.27	1.57	0.643333	1.62	1.33236	0.00114655	0.0269344	Up
SCSFRI_TO_T_00110355.path1	482	684	458	799	850	1724	9.53	12.45	9.22	15.24	15.81	32.26	10.4	21.1033	1.02089	0.0012004	0.0279672	Up
MSTRG.782	105	81	75	29	39	40	4.06	2.89	2.95	1.08	1.42	1.47	3.3	1.32333	-1.31829	0.00123445	0.0286196	Down
MSTRG.10925	30	36	16	72	63	46	1.16	1.28	0.63	2.69	2.3	1.69	1.02333	2.22667	1.12161	0.00123448	0.0286196	Up
SCSFRI_TO_T_00050650.path1	6	2	1	11	14	29	0.3	0.09	0.05	0.54	0.66	1.39	0.146667	0.863333	2.55738	0.00125471	0.0290411	Up
SCSFRI_TO_T_00135029.path1	177	175	202	104	101	79	6.87	6.25	7.98	3.89	3.69	2.9	7.03333	3.49333	-1.0096	0.00126259	0.0291757	Down
SCSFRI_TO_T_00109390.path1	682	418	580	497	1477	2560	11.44	6.46	9.9	8.04	23.31	40.65	9.26667	24	1.37291	0.00128241	0.0295373	Up
SCSFRI_TO_T_00121844.path1	55	64	53	113	181	992	3.32	3.56	3.26	6.59	10.29	56.73	3.38	24.5367	2.85984	0.00129426	0.0297133	Up
SCSFRI_TO_T_00127391.path1	38	55	31	43	117	214	2.6	3.47	2.16	2.84	7.54	13.87	2.74333	8.08333	1.55902	0.0012969	0.0297257	Up
SCSFRI_TO_T_00119890.path1	85	84	88	96	196	333	1.81	1.65	1.91	1.97	3.93	6.72	1.79	4.20667	1.23272	0.00130064	0.0297631	Up
SCSFRI_TO_T_00062255.path1	876	1369	666	436	503	423	11.73	16.89	9.08	5.63	6.34	5.36	12.5667	5.77667	-1.12129	0.00131456	0.0300332	Down
SCSFRI_TO_T_00036619.path1	852	5614	2376	791	735	904	11.66	70.76	33.1	10.44	9.46	11.71	38.5067	10.5367	-1.86969	0.00134907	0.0306591	Down
SCSFRI_TO_T_00103536.path1	100	17	28	6	14	6	4.04	0.63	1.15	0.23	0.53	0.23	1.94	0.33	-2.55552	0.00135237	0.0306591	Down
SCSFRI_TO_T_00004085.path1	20	21	18	2	5	4	0.62	0.6	0.57	0.06	0.15	0.12	0.596667	0.11	-2.43942	0.0013528	0.0306591	Down
SCSFRI_TO_T_00120026.path1	276	189	238	142	116	88	2.7	1.7	2.37	1.34	1.07	0.82	2.25667	1.07667	-1.06762	0.00138381	0.0313117	Down
MSTRG.4283	486	279	271	65	167	146	13.26	7.01	7.53	1.71	4.29	3.77	9.26667	3.25667	-1.50865	0.00139035	0.03134	Down
SCSFRI_TO_T_00058840.path1	133	116	121	66	66	52	2.51	2.01	2.32	1.2	1.17	0.93	2.28	1.1	-1.05153	0.00139166	0.03134	Down
SCSFRI_TO_T_00096516.path1	33	19	29	49	89	47	0.9	0.48	0.81	1.29	2.29	1.22	0.73	1.6	1.1321	0.00141936	0.0318612	Up
MSTRG.11605	4325	7227	4861	2483	3263	2522	196.25	307.09	227.15	109.4	138.63	108.94	243.497	118.99	-1.03306	0.00142897	0.0320168	Down
MSTRG.10769	6	2	1	7	28	21	0.38	0.12	0.07	0.43	1.68	1.27	0.19	1.12667	2.56799	0.00143082	0.0320168	Up
SCSFRI_TO_T_00025646.path1	43	40	45	55	95	166	1.37	1.17	1.46	1.69	2.85	5.01	1.33333	3.18333	1.2555	0.00144291	0.0322364	Up
SCSFRI_TO_T_00037134.path1	157	247	179	232	383	821	6.75	9.75	7.82	9.58	15.43	33.31	8.10667	19.44	1.26185	0.00147306	0.0328581	Up
SCSFRI_TO_T_00115450.path1	29	48	19	56	95	68	0.32	0.49	0.22	0.6	1	0.72	0.343333	0.773333	1.17148	0.0014999	0.0334042	Up
SCSFRI_TO_T_00010910.path1	3	15	13	23	44	44	0.1	0.47	0.45	0.75	1.4	1.41	0.34	1.18667	1.80331	0.00150273	0.0334144	Up
SCSFRI_TO_T_00139039.path1	36	26	12	8	2	2	3.05	2.03	1.03	0.65	0.16	0.16	2.03667	0.323333	-2.65512	0.00153615	0.0340827	Down
SCSFRI_TO_T_00136460.path1	149	49	62	10	28	29	6.67	2.02	2.83	0.43	1.18	1.23	3.84	0.946667	-2.02018	0.0015376	0.0340827	Down
SCSFRI_TO_T_00121778.path1	180	257	263	80	97	123	3.39	4.46	5.05	1.46	1.72	2.2	4.3	1.79333	-1.26169	0.0015699	0.0346139	Down
SCSFRI_TO_T_00081102.path1	52	30	60	22	10	6	0.73	0.39	0.86	0.29	0.14	0.08	0.66	0.17	-1.95693	0.00157136	0.0346139	Down
SCSFRI_TO_T_00143310.path1	500	977	325	904	1459	1479	8.44	15.19	5.58	14.72	23.17	23.63	9.73667	20.5067	1.07459	0.00160864	0.0353252	Up
MSTRG.91	950	980	533	304	288	445	68.96	65.5	39.38	21.29	19.67	30.58	57.9467	23.8467	-1.28094	0.0016188	0.0354932	Down
MSTRG.9230	161	180	213	116	72	57	1.92	1.98	2.59	1.34	0.81	0.64	2.16333	0.93	-1.21795	0.00163276	0.0356885	Down
SCSFRI_TO_T_00081278.path1	41	58	50	66	112	143	0.78	1.02	0.97	1.22	2.02	2.59	0.923333	1.94333	1.07361	0.00163695	0.0357248	Up
SCSFRI_TO_T_00007793.path1	125	14	106	8	29	6	12.83	1.32	11.07	0.79	2.8	0.58	8.40667	1.39	-2.59645	0.00165169	0.0359911	Down
SCSFRI_TO_T_00018767.path1	102	50	74	30	34	22	1.56	0.7	1.14	0.45	0.48	0.31	1.13333	0.413333	-1.45519	0.00166362	0.0361396	Down
SCSFRI_TO_T_00091955.path1	15	11	6	29	23	44	0.65	0.44	0.27	1.21	0.94	1.81	0.453333	1.32	1.54189	0.00170291	0.0368799	Up
MSTRG.6123	26	12	21	37	58	45	1.16	0.49	0.96	1.6	2.44	1.91	0.87	1.98333	1.18884	0.00172787	0.0373062	Up
SCSFRI_TO_T_00062495.path1	51	7	43	4	2	8	3.18	0.4	2.73	0.24	0.12	0.47	2.10333	0.276667	-2.92646	0.00174539	0.0375429	Down
SCSFRI_TO_T_00112264.path1	37	36	15	11	2	3	1.4	1.25	0.58	0.4	0.07	0.11	1.07667	0.193333	-2.47741	0.0017468	0.0375429	Down
MSTRG.11607	301	478	384	173	229	177	48.12	70.4	62.5	26.72	34.43	26.86	60.34	29.3367	-1.04041	0.00175692	0.0377031	Down
SCSFRI_TO_T_00041199.path1	282	830	390	622	1801	1262	6.12	16.6	8.62	13.03	36.79	25.94	10.4467	25.2533	1.27343	0.00184387	0.0395092	Up
SCSFRI_TO_T_00060440.path1	122	93	87	57	40	17	4.99	3.5	3.62	2.25	1.54	0.66	4.03667	1.48333	-1.44432	0.0018973	0.0404701	Down
SCSFRI_TO_T_00112082.path1	535	575	681	253	236	346	16.33	16.16	21.13	7.45	6.78	10	17.8733	8.07667	-1.14598	0.00190616	0.0405572	Down
SCSFRI_TO_T_00095670.path1	373	661	193	173	181	75	5.36	8.74	2.82	2.4	2.45	1.02	5.64	1.95667	-1.5273	0.00190712	0.0405572	Down
SCSFRI_TO_T_00005576.path1	718	974	319	1432	2227	803	24.28	30.33	10.98	46.71	70.83	25.7	21.8633	47.7467	1.12689	0.00197198	0.0418106	Up
MSTRG.4081	28	38	26	10	11	2	2.87	3.59	2.72	1.01	1.06	0.19	3.06	0.753333	-2.02217	0.00198586	0.0420419	Down
SCSFRI_TO_T_00057948.path1	24	42	17	54	60	74	0.41	0.66	0.3	0.89	0.97	1.2	0.456667	1.02	1.15936	0.00199091	0.0420859	Up
SCSFRI_TO_T_00124330.path1	25	46	24	76	58	65	0.83	1.41	0.81	2.43	1.81	2.04	1.01667	2.09333	1.04196	0.00201839	0.0424131	Up
MSTRG.14414	614	275	508	256	154	174	43.75	17.94	36.49	17.52	10.52	11.77	32.7267	13.27	-1.3023	0.00202235	0.0424274	Down
SCSFRI_TO_T_00068407.path1	81	63	47	28	30	17	1.36	0.98	0.81	0.46	0.48	0.27	1.05	0.403333	-1.38034	0.00202507	0.0424274	Down
SCSFRI_TO_T_00013088.path1	22	43	18	55	66	63	0.87	1.57	0.72	2.1	2.45	2.36	1.05333	2.30333	1.12876	0.00205602	0.0429766	Up
SCSFRI_TO_T_00005845.path1	51	86	109	29	20	34	0.96	1.49	2.09	0.53	0.35	0.61	1.51333	0.496667	-1.60738	0.00206312	0.0430334	Down
SCSFRI_TO_T_00050163.path1	516	883	1426	1412	4515	8872	16.93	26.68	47.63	44.7	139.37	275.57	30.4133	153.213	2.33277	0.00209377	0.0435412	Up
SCSFRI_TO_T_00073602.path1	33	29	31	42	66	120	0.7	0.56	0.67	0.86	1.31	2.4	0.643333	1.52333	1.24359	0.0020953	0.0435412	Up
SCSFRI_TO_T_00106818.path1	491	81	206	44	120	31	23.81	3.62	10.17	2.06	5.47	1.42	12.5333	2.98333	-2.07077	0.0020967	0.0435412	Down
SCSFRI_TO_T_00090706.path1	96	95	39	29	31	7	3.08	2.79	1.29	0.89	0.93	0.2	2.38667	0.673333	-1.8256	0.0021046	0.0435777	Down
SCSFRI_TO_T_00019156.path1	136	168	224	204	378	627	9.49	10.8	15.9	13.73	24.8	41.41	12.0633	26.6467	1.14333	0.00215081	0.0443382	Up
SCSFRI_TO_T_00115741.path1	100	87	92	22	49	41	1.03	0.83	0.97	0.22	0.48	0.4	0.943333	0.366667	-1.3633	0.00217982	0.0447191	Down
SCSFRI_TO_T_00060295.path1	109	117	105	52	60	17	2.94	2.9	2.88	1.35	1.52	0.43	2.90667	1.1	-1.40186	0.00218188	0.0447191	Down
SCSFRI_TO_T_00003108.path1	45	78	58	26	23	20	2.1	3.35	2.75	1.17	1.01	0.88	2.73333	1.02	-1.42209	0.00219306	0.0448183	Down
SCSFRI_TO_T_00130211.path1	57	65	33	23	13	16	1.49	1.56	0.88	0.58	0.32	0.4	1.31	0.433333	-1.59602	0.00220281	0.0449527	Down
SCSFRI_TO_T_00129625.path1	149	116	131	77	63	57	1.14	0.82	1.02	0.57	0.46	0.41	0.993333	0.48	-1.04924	0.00222073	0.0452529	Down
SCSFRI_TO_T_00128398.path1	2	1	1	4	24	10	0.2	0.09	0.1	0.39	2.29	0.96	0.13	1.21333	3.22239	0.00228597	0.0463154	Up
SCSFRI_TO_T_00061458.path1	127	156	91	129	329	324	2.37	2.68	1.73	2.32	5.78	5.72	2.26	4.60667	1.0274	0.00230646	0.0466638	Up
SCSFRI_TO_T_00025503.path1	33	39	24	47	104	57	1.45	1.58	1.08	2	4.31	2.38	1.37	2.89667	1.08022	0.00232128	0.0468965	Up
SCSFRI_TO_T_00004183.path1	19	8	47	1	4	5	1.34	0.52	3.38	0.07	0.27	0.33	1.74667	0.223333	-2.96733	0.00234132	0.0470995	Down
MSTRG.5079	50	52	24	14	16	10	2.28	2.18	1.13	0.62	0.67	0.42	1.86333	0.57	-1.70885	0.00235632	0.047334	Down
SCSFRI_TO_T_00128389.path1	1	1	1	1	17	22	0.02	0.02	0.02	0.02	0.28	0.36	0.02	0.22	3.45943	0.00235973	0.0473351	Up
SCSFRI_TO_T_00056067.path1	17	19	17	47	32	39	0.74	0.76	0.75	1.97	1.31	1.6	0.75	1.62667	1.11696	0.00238812	0.0476742	Up
SCSFRI_TO_T_00114940.path1	143	128	98	54	78	35	4.64	3.82	3.24	1.69	2.38	1.07	3.9	1.71333	-1.18667	0.00239005	0.0476742	Down
SCSFRI_TO_T_00071195.path1	24	27	41	12	7	6	1.09	1.13	1.9	0.53	0.3	0.26	1.37333	0.363333	-1.91832	0.00239012	0.0476742	Down
SCSFRI_TO_T_00119913.path1	16	15	9	22	48	35	0.83	0.72	0.48	1.11	2.35	1.73	0.676667	1.73	1.35425	0.00242676	0.0483369	Up
SCSFRI_TO_T_00140217.path1	58	12	45	6	7	11	2.41	0.46	1.9	0.24	0.27	0.43	1.59	0.313333	-2.34326	0.00246249	0.0489797	Down
SCSFRI_TO_T_00091623.path1	14	3	3	6	475	32	0.25	0.05	0.05	0.1	7.91	0.54	0.116667	2.85	4.6105	0.00248507	0.0492902	Up
MSTRG.2531	121	166	146	77	72	66	1.68	2.12	2.07	1.03	0.94	0.87	1.95667	0.946667	-1.04747	0.00249176	0.0493536	Down
SCSFRI_TO_T_00108353.path1	189	168	208	116	102	73	2.25	1.84	2.52	1.33	1.14	0.82	2.20333	1.09667	-1.00656	0.00249867	0.0494212	Down

## Sheet: DEGs_Hy0 vs. Hy6
id	Hy0-1_count	Hy0-2_count	Hy0-3_count	Hy6-1_count	Hy6-2_count	Hy6-3_count	Hy0-1_fpkm	Hy0-2_fpkm	Hy0-3_fpkm	Hy6-1_fpkm	Hy6-2_fpkm	Hy6-3_fpkm	Hy0_mean	Hy6_mean	log2(fc)	PValue	FDR	Up or Down
SCSFRI_TO_T_00023187.path1	161	193	143	1228	2118	1857	1.83	2.03	1.66	12.91	23.96	19.59	1.84	18.82	3.35449	7.5743e-28	1.1575e-23	Up
SCSFRI_TO_T_00088694.path1	67	91	66	1268	688	709	3.49	4.37	3.5	61	35.62	34.21	3.78667	43.61	3.52566	1.92077e-23	1.46766e-19	Up
SCSFRI_TO_T_00135169.path1	10143	6933	12812	465	819	286	84.85	53.41	109.09	3.58	6.8	2.22	82.45	4.2	-4.29506	1.30273e-22	6.61857e-19	Down
SCSFRI_TO_T_00015468.path1	909	2128	1014	32924	20341	54668	26.89	57.97	30.53	898.51	597.4	1496.66	38.4633	997.523	4.69679	1.73238e-22	6.61857e-19	Up
SCSFRI_TO_T_00057268.path1	515	417	362	54	73	49	13.67	10.19	9.78	1.32	1.92	1.2	11.2133	1.48	-2.92155	1.96617e-20	6.00939e-17	Down
SCSFRI_TO_T_00028995.path1	31248	23880	33048	4576	3570	4493	198.88	139.96	214.1	26.87	22.56	26.47	184.313	25.3	-2.86495	8.69009e-20	2.21336e-16	Down
MSTRG.5673	893	768	715	100	154	127	37.36	29.59	30.45	3.86	6.4	4.92	32.4667	5.06	-2.68175	2.55855e-19	5.58568e-16	Down
SCSFRI_TO_T_00117636.path1	236	107	251	2375	2363	4495	5.74	2.4	6.21	53.29	57.06	101.17	4.78333	70.5067	3.88167	9.30326e-19	1.77715e-15	Up
SCSFRI_TO_T_00048602.path1	522	320	340	6333	2591	7470	13.92	7.86	9.23	155.83	68.61	184.39	10.3367	136.277	3.7207	6.03832e-18	1.02531e-14	Up
SCSFRI_TO_T_00103008.path1	258	310	262	43	41	41	7.64	8.45	7.89	1.17	1.21	1.12	7.99333	1.16667	-2.7764	2.58628e-17	3.95236e-14	Down
SCSFRI_TO_T_00098012.path1	46	30	22	470	280	812	1.88	1.12	0.91	17.56	11.26	30.42	1.30333	19.7467	3.92133	1.5767e-16	2.19047e-13	Up
SCSFRI_TO_T_00038343.path1	276	288	260	2452	1340	2978	8.23	7.91	7.89	67.43	39.66	82.16	8.01	63.0833	2.97738	2.13369e-16	2.71725e-13	Up
MSTRG.5608	703	474	860	76	104	67	24.02	14.93	29.92	2.39	3.53	2.12	22.9567	2.68	-3.09861	2.66404e-16	3.13169e-13	Down
SCSFRI_TO_T_00003153.path1	50	71	68	842	355	651	0.57	0.74	0.78	8.8	3.99	6.82	0.696667	6.53667	3.23001	1.29026e-15	1.40841e-12	Up
SCSFRI_TO_T_00051890.path1	261	179	236	28	23	31	9.71	6.13	8.93	0.96	0.85	1.07	8.25667	0.96	-3.10445	1.61771e-15	1.64812e-12	Down
SCSFRI_TO_T_00010835.path1	6	7	5	1275	40	1104	0.34	0.37	0.29	66.74	2.25	57.97	0.333333	42.32	6.98823	1.95322e-15	1.86556e-12	Up
SCSFRI_TO_T_00098060.path1	310	240	186	3480	1429	5386	3.79	2.71	2.32	39.33	17.38	61.07	2.94	39.26	3.73917	2.40429e-15	2.16131e-12	Up
SCSFRI_TO_T_00008899.path1	226	207	190	29	42	27	2.27	1.91	1.94	0.27	0.42	0.25	2.04	0.313333	-2.7028	6.61226e-15	5.61381e-12	Down
SCSFRI_TO_T_00121906.path1	2834	3444	3787	23191	15447	13627	129.53	144.96	176.19	977.88	700.96	576.43	150.227	751.757	2.32312	1.11859e-14	8.62868e-12	Up
SCSFRI_TO_T_00117646.path1	7	3	8	158	78	222	0.19	0.08	0.23	4.04	2.15	5.7	0.166667	3.96333	4.57168	1.12926e-14	8.62868e-12	Up
SCSFRI_TO_T_00089342.path1	41	55	35	224	815	771	0.71	0.88	0.62	3.58	14.02	12.37	0.736667	9.99	3.7614	3.16472e-14	2.30301e-11	Up
SCSFRI_TO_T_00085621.path1	543	510	490	1666	1490	1422	31.27	27.05	28.72	88.51	85.19	75.79	29.0133	83.1633	1.51923	7.79451e-14	5.24204e-11	Up
SCSFRI_TO_T_00085881.path1	40	48	13	2802	172	3230	0.56	0.62	0.19	36.3	2.4	41.98	0.456667	26.8933	5.87996	7.88947e-14	5.24204e-11	Up
SCSFRI_TO_T_00094250.path1	664	749	552	107	173	113	11.48	11.92	9.71	1.71	2.97	1.81	11.0367	2.16333	-2.35098	1.66088e-13	1.04919e-10	Down
MSTRG.14475	398	226	306	27	50	17	6.03	3.15	4.72	0.38	0.75	0.24	4.63333	0.456667	-3.34284	1.71638e-13	1.04919e-10	Down
SCSFRI_TO_T_00132672.path1	99	69	111	938	709	2865	2.4	1.54	2.73	20.94	17.03	64.16	2.22333	34.0433	3.93658	2.36259e-13	1.38866e-10	Up
SCSFRI_TO_T_00130579.path1	580	335	391	1690	3436	2260	18.81	10.01	12.91	50.57	110.64	67.84	13.91	76.35	2.45651	2.48914e-13	1.40885e-10	Up
SCSFRI_TO_T_00104577.path1	55	71	47	362	239	356	1.83	2.17	1.59	11.08	7.88	10.94	1.86333	9.96667	2.41923	5.6122e-13	3.06306e-10	Up
SCSFRI_TO_T_00010873.path1	80	54	25	2769	211	5776	1.81	1.13	0.58	57.94	4.75	121.24	1.17333	61.31	5.70744	9.70959e-13	5.11662e-10	Up
SCSFRI_TO_T_00112595.path1	99	92	72	3430	313	4323	2.29	1.96	1.7	73.2	7.19	92.55	1.98333	57.6467	4.86124	1.20316e-12	5.94078e-10	Up
SCSFRI_TO_T_00094456.path1	410	619	347	2773	1795	2560	5.9	8.21	5.09	36.84	25.67	34.12	6.4	32.21	2.33136	1.20511e-12	5.94078e-10	Up
SCSFRI_TO_T_00087434.path1	82	121	103	1379	449	835	1.49	2.02	1.9	23.06	8.08	14.01	1.80333	15.05	3.06103	1.96583e-12	9.38807e-10	Up
SCSFRI_TO_T_00118069.path1	531	625	454	1535	1709	1519	41.34	44.82	35.98	110.3	132.17	109.48	40.7133	117.317	1.52683	4.22188e-12	1.95511e-09	Up
SCSFRI_TO_T_00048063.path1	308	195	257	1995	1065	3131	4.98	2.9	4.23	29.76	17.1	46.85	4.03667	31.2367	2.952	4.71132e-12	2.1176e-09	Up
SCSFRI_TO_T_00089097.path1	2000	1131	1224	226	340	162	15.84	8.25	9.86	1.65	2.67	1.19	11.3167	1.83667	-2.62329	5.05196e-12	2.20583e-09	Down
SCSFRI_TO_T_00003854.path1	18	21	14	1046	56	1182	0.47	0.5	0.37	25.14	1.45	28.5	0.446667	18.3633	5.36149	5.66691e-12	2.4056e-09	Up
SCSFRI_TO_T_00063831.path1	2	2	3	555	21	185	0.06	0.05	0.09	14.56	0.59	4.87	0.0666667	6.67333	6.6453	6.98912e-12	2.88669e-09	Up
SCSFRI_TO_T_00105406.path1	96	147	65	3941	428	2067	2.18	3.07	1.5	82.48	9.64	43.4	2.25	45.1733	4.32747	8.55151e-12	3.43906e-09	Up
MSTRG.6314	30	26	22	158	179	406	0.79	0.63	0.59	3.84	4.68	9.9	0.67	6.14	3.19601	9.30252e-12	3.64516e-09	Up
SCSFRI_TO_T_00110832.path1	858	1488	877	6842	4079	6348	15.26	24.38	15.88	112.29	72.04	104.51	18.5067	96.28	2.37919	1.08347e-11	4.1394e-09	Up
MSTRG.11594	574	640	482	149	82	91	99.07	101.02	85.46	23.35	11.92	15.23	95.1833	16.8333	-2.49939	2.37763e-11	8.86219e-09	Down
SCSFRI_TO_T_00030095.path1	29	82	38	340	333	381	1.05	2.74	1.4	11.38	11.99	12.79	1.73	12.0533	2.80059	2.45527e-11	8.93367e-09	Up
SCSFRI_TO_T_00048766.path1	176	166	172	39	39	27	9.07	7.87	9.02	1.85	1.99	1.29	8.65333	1.71	-2.33926	2.74145e-11	9.74298e-09	Down
SCSFRI_TO_T_00114869.path1	395	335	334	93	74	90	11.7	9.12	10.06	2.55	2.17	2.46	10.2933	2.39333	-2.10462	3.04716e-11	1.05833e-08	Down
MSTRG.14414	614	275	508	61	91	49	43.75	17.94	36.49	4.03	6.54	3.3	32.7267	4.62333	-2.82346	3.41554e-11	1.15992e-08	Down
SCSFRI_TO_T_00106052.path1	150	174	119	1111	725	3035	3.41	3.65	2.76	23.32	16.38	63.9	3.27333	34.5333	3.39916	4.10486e-11	1.36371e-08	Up
SCSFRI_TO_T_00064534.path1	27	12	13	670	60	761	0.95	0.39	0.47	21.84	2.1	24.88	0.603333	16.2733	4.75341	6.07642e-11	1.97574e-08	Up
SCSFRI_TO_T_00121099.path1	813	871	749	192	187	83	38.1	37.59	35.73	8.3	8.7	3.6	37.14	6.86667	-2.43529	7.45053e-11	2.37206e-08	Down
SCSFRI_TO_T_00132918.path1	19	33	13	157	118	163	0.48	0.77	0.33	3.66	2.96	3.81	0.526667	3.47667	2.72274	1.07039e-10	3.3383e-08	Up
SCSFRI_TO_T_00087634.path1	105	105	93	996	334	1258	5.58	5.13	5.03	48.79	17.61	61.82	5.24667	42.74	3.02611	1.10393e-10	3.37407e-08	Up
SCSFRI_TO_T_00116379.path1	57	68	71	503	297	233	1.62	1.78	2.05	13.17	8.37	6.12	1.81667	9.22	2.34347	1.18225e-10	3.54259e-08	Up
SCSFRI_TO_T_00046973.path1	95	54	33	94362	265	81588	4.01	2.12	1.42	3682.08	11.13	3193.77	2.51667	2295.66	9.83318	1.57823e-10	4.63817e-08	Up
MSTRG.12261	216	148	169	39	41	27	5.1	3.22	4.06	0.85	0.96	0.59	4.12667	0.8	-2.36691	1.86748e-10	5.38468e-08	Down
SCSFRI_TO_T_00011061.path1	33	55	31	2235	82	1753	1.61	2.47	1.54	100.65	3.97	79.2	1.87333	61.2733	5.03158	1.97908e-10	5.60081e-08	Up
SCSFRI_TO_T_00047270.path1	22	3	17	355	90	622	1.5	0.19	1.18	22.36	6.1	39.31	0.956667	22.59	4.56152	2.15156e-10	5.97821e-08	Up
SCSFRI_TO_T_00014640.path1	2	0	1	4329	47	5155	0.03	0	0.01	57.65	0.67	68.87	0.0133333	42.3967	11.6347	2.36044e-10	6.44146e-08	Up
SCSFRI_TO_T_00051222.path1	42	58	52	381	178	394	0.85	1.07	1.07	7.04	3.54	7.3	0.996667	5.96	2.58013	2.40431e-10	6.44609e-08	Up
SCSFRI_TO_T_00005526.path1	97	99	91	4837	177	3692	1.16	1.09	1.11	53.56	2.11	41.01	1.12	32.2267	4.84668	2.49849e-10	6.56008e-08	Up
SCSFRI_TO_T_00135876.path1	162	86	126	1499	418	1774	5.97	2.92	4.73	50.99	15.3	60.54	4.54	42.2767	3.2191	2.53268e-10	6.56008e-08	Up
SCSFRI_TO_T_00065768.path1	19	112	24	1083	390	2719	1.28	6.95	1.65	67.34	26.1	169.61	3.29333	87.6833	4.73468	2.66505e-10	6.78788e-08	Up
SCSFRI_TO_T_00016738.path1	87	136	99	779	373	999	0.94	1.35	1.08	7.73	3.99	9.95	1.12333	7.22333	2.68488	2.76127e-10	6.91767e-08	Up
SCSFRI_TO_T_00129544.path1	596	415	921	110	52	32	28.61	18.35	45.01	4.87	2.48	1.42	30.6567	2.92333	-3.39051	3.04581e-10	7.50742e-08	Down
SCSFRI_TO_T_00083667.path1	471	573	517	102	155	69	14.59	16.35	16.31	2.92	4.77	1.98	15.75	3.22333	-2.28873	3.42968e-10	8.31943e-08	Down
SCSFRI_TO_T_00058655.path1	681	795	598	222	191	137	5.72	6.15	5.11	1.72	1.59	1.06	5.66	1.45667	-1.95813	4.06712e-10	9.71152e-08	Down
SCSFRI_TO_T_00043298.path1	105	73	91	1539	257	1514	4.44	2.84	3.91	59.99	10.78	59.2	3.73	43.3233	3.5379	4.41182e-10	1.03725e-07	Up
SCSFRI_TO_T_00064468.path1	96	58	57	27351	413	25784	3.2	1.78	1.93	839.55	13.63	793.94	2.30333	549.04	7.89704	4.61801e-10	1.06928e-07	Up
SCSFRI_TO_T_00107204.path1	61	58	65	622	201	903	4.42	3.87	4.8	41.62	14.47	60.61	4.36333	38.9	3.15627	5.27289e-10	1.20269e-07	Up
SCSFRI_TO_T_00000587.path1	501	568	444	2233	1323	2041	15.2	15.87	13.71	62.49	39.84	57.3	14.9267	53.21	1.83381	5.95986e-10	1.33939e-07	Up
SCSFRI_TO_T_00144379.path1	34	26	29	139	111	150	1.35	0.95	1.17	5.09	4.37	5.51	1.15667	4.99	2.10907	6.30013e-10	1.39534e-07	Up
SCSFRI_TO_T_00082011.path1	302	313	230	1736	802	1918	6.04	5.76	4.68	32.02	15.92	35.49	5.49333	27.81	2.33985	6.557e-10	1.40713e-07	Up
SCSFRI_TO_T_00006645.path1	7	2	10	83	58	74	0.14	0.04	0.2	1.5	1.13	1.34	0.126667	1.32333	3.38507	6.55928e-10	1.40713e-07	Up
SCSFRI_TO_T_00035387.path1	62	100	44	434	265	455	3.18	4.73	2.3	20.55	13.5	21.61	3.40333	18.5533	2.44666	6.62959e-10	1.40713e-07	Up
SCSFRI_TO_T_00065237.path1	585	661	612	1450	2044	1718	31.54	32.82	33.58	72.12	109.4	85.72	32.6467	89.08	1.44817	7.09542e-10	1.48537e-07	Up
SCSFRI_TO_T_00085056.path1	408	833	567	116	40	48	17.47	32.84	24.71	4.58	1.7	1.9	25.0067	2.72667	-3.1971	7.2278e-10	1.49264e-07	Down
SCSFRI_TO_T_00042918.path1	260	163	283	741	1096	895	3.05	1.76	3.38	8.03	12.79	9.73	2.73	10.1833	1.89924	1.01521e-09	2.06858e-07	Up
MSTRG.11175	20	16	44	295	157	1021	0.29	0.21	0.64	3.91	2.24	13.58	0.38	6.57667	4.11329	1.11657e-09	2.24518e-07	Up
SCSFRI_TO_T_00103863.path1	621	2054	624	21182	4998	14590	30.03	91.43	30.72	944.81	239.93	652.85	50.7267	612.53	3.59396	1.15529e-09	2.29288e-07	Up
SCSFRI_TO_T_00003720.path1	223	240	204	1343	601	1077	3.55	3.52	3.31	19.75	9.51	15.89	3.46	15.05	2.12092	1.18458e-09	2.32086e-07	Up
SCSFRI_TO_T_00018391.path1	130	222	82	1684	537	1227	3.79	5.96	2.44	45.33	15.56	33.13	4.06333	31.34	2.94727	1.21982e-09	2.35966e-07	Up
SCSFRI_TO_T_00112167.path1	17	7	12	319	40	365	0.48	0.18	0.35	8.37	1.13	9.6	0.336667	6.36667	4.24115	1.53547e-09	2.93313e-07	Up
SCSFRI_TO_T_00090368.path1	60	82	46	3124	95	2344	2.36	2.99	1.85	113.68	3.72	85.56	2.4	67.6533	4.81705	1.61678e-09	3.02368e-07	Up
SCSFRI_TO_T_00113919.path1	144	125	169	634	418	553	3.02	2.42	3.61	12.29	8.72	10.75	3.01667	10.5867	1.81122	1.63722e-09	3.02368e-07	Up
SCSFRI_TO_T_00095387.path1	421	507	405	2612	1293	3739	25.86	28.68	25.32	148.02	78.85	212.56	26.62	146.477	2.46009	1.64223e-09	3.02368e-07	Up
SCSFRI_TO_T_00089332.path1	134	48	52	1856	201	2406	5.27	1.75	2.09	67.22	7.84	87.42	3.03667	54.16	4.15667	2.15249e-09	3.91599e-07	Up
SCSFRI_TO_T_00073929.path1	229	167	163	1071	491	937	7.8	5.24	5.65	33.66	16.61	29.54	6.23	26.6033	2.0943	3.93988e-09	7.08343e-07	Up
SCSFRI_TO_T_00075112.path1	6087	3766	5589	1238	1685	1314	158.34	90.22	147.99	29.71	43.52	31.63	132.183	34.9533	-1.91904	4.04362e-09	7.18542e-07	Down
SCSFRI_TO_T_00079646.path1	137	177	153	1202	420	1155	2	2.39	2.29	16.29	6.12	15.7	2.22667	12.7033	2.51225	4.13589e-09	7.2649e-07	Up
SCSFRI_TO_T_00119132.path1	144	39	92	980	372	2264	2.94	0.73	1.91	18.44	7.53	42.74	1.86	22.9033	3.62218	4.72833e-09	8.21118e-07	Up
MSTRG.11605	4325	7227	4861	1321	649	1095	196.25	307.09	227.15	55.58	29.5	46.34	243.497	43.8067	-2.47468	5.00299e-09	8.59053e-07	Down
SCSFRI_TO_T_00017126.path1	8	6	4	281	16	232	0.42	0.29	0.22	13.69	0.84	11.34	0.31	8.62333	4.79791	5.0633e-09	8.59748e-07	Up
SCSFRI_TO_T_00121844.path1	55	64	53	1526	100	1652	3.32	3.56	3.26	85.06	6	92.38	3.38	61.1467	4.17718	5.41776e-09	9.03255e-07	Up
SCSFRI_TO_T_00130295.path1	130	96	206	1794	430	2893	8.44	5.74	13.61	107.44	27.71	173.81	9.26333	102.987	3.47478	5.43774e-09	9.03255e-07	Up
SCSFRI_TO_T_00119066.path1	372	489	471	1796	1492	3447	4.06	4.91	5.23	18.07	16.16	34.79	4.73333	23.0067	2.28112	5.67562e-09	9.32632e-07	Up
SCSFRI_TO_T_00137163.path1	471	293	320	2329	955	2006	5.52	3.16	3.82	25.2	11.12	21.78	4.16667	19.3667	2.21661	6.01115e-09	9.77259e-07	Up
SCSFRI_TO_T_00034414.path1	78	143	73	521	327	549	2.54	4.28	2.42	15.63	10.56	16.53	3.08	14.24	2.20895	7.52798e-09	1.21097e-06	Up
SCSFRI_TO_T_00097990.path1	289	209	221	945	664	1337	4.84	3.22	3.77	14.6	11.04	20.72	3.94333	15.4533	1.97043	7.69059e-09	1.22325e-06	Up
SCSFRI_TO_T_00006428.path1	248	187	210	36	67	31	2.07	1.44	1.79	0.28	0.56	0.24	1.76667	0.36	-2.29496	7.76435e-09	1.22325e-06	Down
SCSFRI_TO_T_00089011.path1	150	276	276	1312	760	1545	3.55	6.02	6.66	28.67	17.86	33.86	5.41	26.7967	2.30835	9.53618e-09	1.48706e-06	Up
SCSFRI_TO_T_00007989.path1	27	32	27	812	48	834	1.41	1.54	1.43	39.11	2.49	40.3	1.46	27.3	4.22486	1.09564e-08	1.69127e-06	Up
SCSFRI_TO_T_00094864.path1	1162	1298	1095	439	490	369	36.38	37.42	34.89	12.68	15.23	10.69	36.23	12.8667	-1.49355	1.22593e-08	1.85606e-06	Down
SCSFRI_TO_T_00102964.path1	26	80	39	1304	162	563	0.43	1.23	0.66	20.03	2.67	8.67	0.773333	10.4567	3.75719	1.22668e-08	1.85606e-06	Up
SCSFRI_TO_T_00095046.path1	73	147	92	2440	184	2926	1.29	2.4	1.67	40.04	3.25	48.16	1.78667	30.4833	4.09268	1.36007e-08	2.03771e-06	Up
SCSFRI_TO_T_00027829.path1	66	96	68	703	210	1376	1.59	2.13	1.67	15.65	5.03	30.72	1.79667	17.1333	3.25341	1.47681e-08	2.19113e-06	Up
SCSFRI_TO_T_00064313.path1	7	11	11	131	42	97	0.74	1.08	1.19	12.86	4.44	9.55	1.00333	8.95	3.15709	1.52972e-08	2.24781e-06	Up
SCSFRI_TO_T_00066347.path1	3184	2642	3085	1104	1241	980	30.61	23.39	30.19	9.79	11.84	8.72	28.0633	10.1167	-1.47195	1.7843e-08	2.59693e-06	Down
SCSFRI_TO_T_00072925.path1	148	66	73	346	731	360	2.05	0.84	1.03	4.43	10.07	4.63	1.30667	6.37667	2.28691	1.89585e-08	2.73324e-06	Up
SCSFRI_TO_T_00057269.path1	352	251	219	24	75	30	14.68	9.64	9.3	0.92	3.11	1.16	11.2067	1.73	-2.69551	2.12991e-08	3.04199e-06	Down
SCSFRI_TO_T_00084058.path1	3	7	11	74	40	565	0.15	0.32	0.56	3.44	2	26.35	0.343333	10.5967	4.94786	2.36954e-08	3.35289e-06	Up
SCSFRI_TO_T_00048495.path1	126	203	148	722	448	928	3.32	4.93	3.97	17.57	11.74	22.66	4.07333	17.3233	2.08843	2.65344e-08	3.72017e-06	Up
SCSFRI_TO_T_00072116.path1	729	941	767	249	132	198	25.06	29.79	26.85	7.91	4.49	6.31	27.2333	6.23667	-2.12653	2.80771e-08	3.90068e-06	Down
SCSFRI_TO_T_00077291.path1	15	24	12	91	128	63	0.22	0.33	0.18	1.24	1.87	0.86	0.243333	1.32333	2.44317	2.85882e-08	3.9359e-06	Up
SCSFRI_TO_T_00117978.path1	94	181	72	768	393	1440	2.37	4.21	1.85	17.87	9.84	33.62	2.81	20.4433	2.86299	3.42806e-08	4.67747e-06	Up
SCSFRI_TO_T_00010018.path1	97	159	96	694	328	963	5.85	8.83	5.9	38.63	19.65	53.77	6.86	37.35	2.44483	3.64676e-08	4.91808e-06	Up
SCSFRI_TO_T_00029473.path1	193	229	210	1408	611	4740	3.24	3.54	3.58	21.78	10.17	73.57	3.45333	35.1733	3.34842	3.66877e-08	4.91808e-06	Up
SCSFRI_TO_T_00042529.path1	9	2	4	230	12	211	0.33	0.07	0.15	7.73	0.43	7.11	0.183333	5.09	4.79512	4.31059e-08	5.72822e-06	Up
SCSFRI_TO_T_00097628.path1	29	17	23	166	73	217	0.48	0.25	0.39	2.55	1.2	3.34	0.373333	2.36333	2.66229	4.53362e-08	5.97265e-06	Up
SCSFRI_TO_T_00095134.path1	3	2	6	129	17	101	0.09	0.05	0.17	3.4	0.48	2.67	0.103333	2.18333	4.40115	4.74959e-08	6.20369e-06	Up
SCSFRI_TO_T_00061556.path1	158	75	157	1747	296	1808	3.76	1.65	3.81	38.4	7	39.87	3.07333	28.4233	3.2092	4.86281e-08	6.29775e-06	Up
SCSFRI_TO_T_00031834.path1	21	11	16	97	74	302	0.4	0.19	0.31	1.72	1.41	5.37	0.3	2.83333	3.23947	5.20121e-08	6.6794e-06	Up
SCSFRI_TO_T_00111653.path1	117	119	116	29	10	18	4.58	4.29	4.63	1.05	0.39	0.65	4.5	0.696667	-2.69138	5.38582e-08	6.85884e-06	Down
SCSFRI_TO_T_00024401.path1	299	284	239	1792	659	3329	21.96	19.21	17.87	121.42	48.05	226.28	19.68	131.917	2.74482	5.52563e-08	6.97874e-06	Up
SCSFRI_TO_T_00071439.path1	24	29	21	592	49	347	1.47	1.64	1.31	33.45	2.98	19.67	1.47333	18.7	3.66588	5.85138e-08	7.32958e-06	Up
SCSFRI_TO_T_00088490.path1	181	198	152	2733	323	2160	5	5.04	4.27	69.65	8.86	55.23	4.77	44.58	3.22434	5.91952e-08	7.35465e-06	Up
SCSFRI_TO_T_00038607.path1	35	11	23	158	97	327	0.4	0.11	0.27	1.65	1.09	3.43	0.26	2.05667	2.98372	6.07674e-08	7.48909e-06	Up
SCSFRI_TO_T_00036002.path1	175	89	118	14	25	4	6.72	3.15	4.61	0.5	0.95	0.14	4.82667	0.53	-3.18696	6.20149e-08	7.5817e-06	Down
SCSFRI_TO_T_00034530.path1	3158	10606	3075	41154	24665	59914	88.54	273.84	87.76	1064.47	686.57	1554.63	150.047	1101.89	2.8765	6.47161e-08	7.84914e-06	Up
SCSFRI_TO_T_00060085.path1	291	214	208	13109	1065	39828	4.32	2.92	3.14	179.33	15.68	546.59	3.46	247.2	6.15876	6.6385e-08	7.98816e-06	Up
SCSFRI_TO_T_00089516.path1	5	0	2	7501	21	2736	0.5	0	0.2	690.18	2.03	252.55	0.233333	314.92	10.3984	7.28756e-08	8.67399e-06	Up
SCSFRI_TO_T_00055564.path1	198	193	176	816	424	816	2.78	2.5	2.52	10.57	5.91	10.61	2.6	9.03	1.79621	7.34787e-08	8.67399e-06	Up
SCSFRI_TO_T_00079507.path1	267	203	218	645	657	1117	4.7	3.29	3.91	10.48	11.49	18.2	3.96667	13.39	1.75516	7.37874e-08	8.67399e-06	Up
SCSFRI_TO_T_00020147.path1	65	98	72	2422	87	1883	1.93	2.68	2.17	66.27	2.56	51.68	2.26	40.17	4.15172	7.90672e-08	9.2237e-06	Up
SCSFRI_TO_T_00038498.path1	158	200	88	698	432	910	5.14	5.99	2.91	20.94	13.95	27.39	4.68	20.76	2.14923	8.05196e-08	9.32197e-06	Up
SCSFRI_TO_T_00048274.path1	344	1369	405	12437	2326	8300	12.36	45.29	14.81	412.2	82.96	275.96	24.1533	257.04	3.4117	8.34361e-08	9.587e-06	Up
SCSFRI_TO_T_00010761.path1	78	53	63	173	199	208	2.44	1.52	2	4.98	6.17	6.01	1.98667	5.72	1.52567	9.76485e-08	1.10663e-05	Up
SCSFRI_TO_T_00072868.path1	281	475	244	1344	927	1449	3.22	5.01	2.84	14.2	10.54	15.36	3.69	13.3667	1.85695	9.77587e-08	1.10663e-05	Up
SCSFRI_TO_T_00069106.path1	126	131	121	25	42	24	3.84	3.67	3.75	0.7	1.27	0.68	3.75333	0.883333	-2.08714	1.17482e-07	1.32012e-05	Down
SCSFRI_TO_T_00043055.path1	60	108	49	479	218	1202	4.71	7.8	3.91	34.65	16.97	87.23	5.47333	46.2833	3.08	1.19013e-07	1.32756e-05	Up
SCSFRI_TO_T_00005479.path1	0	5	3	23	58	111	0	0.49	0.32	2.24	6.08	10.85	0.27	6.39	4.56478	1.20736e-07	1.33702e-05	Up
SCSFRI_TO_T_00136996.path1	148	72	133	566	333	603	10.44	4.67	9.55	36.82	23.31	39.35	8.22	33.16	2.01223	1.22654e-07	1.34849e-05	Up
SCSFRI_TO_T_00050741.path1	6	2	6	123	13	186	0.08	0.02	0.08	1.48	0.17	2.25	0.06	1.3	4.43741	1.3933e-07	1.52088e-05	Up
SCSFRI_TO_T_00019400.path1	755	878	805	183	295	108	20.48	21.93	22.23	4.58	7.95	2.71	21.5467	5.08	-2.08456	1.42704e-07	1.54667e-05	Down
SCSFRI_TO_T_00073555.path1	20	52	19	214	138	142	0.46	1.09	0.44	4.5	3.12	3	0.663333	3.54	2.41594	1.43956e-07	1.54925e-05	Up
SCSFRI_TO_T_00105865.path1	2847	2781	2959	487	1096	438	82.18	73.93	86.94	12.97	31.41	11.7	81.0167	18.6933	-2.11569	1.49617e-07	1.58865e-05	Down
SCSFRI_TO_T_00066866.path1	53	49	50	466	102	1358	0.88	0.75	0.85	7.12	1.68	20.84	0.826667	9.88	3.57913	1.49696e-07	1.58865e-05	Up
SCSFRI_TO_T_00129411.path1	459	610	326	2116	1115	1981	32.91	40.27	23.79	139.95	79.36	131.44	32.3233	116.917	1.85483	1.61214e-07	1.69908e-05	Up
SCSFRI_TO_T_00046753.path1	12	0	11	13315	64	16661	0.7	0.02	0.65	747.75	3.87	938.65	0.456667	563.423	10.2689	1.7595e-07	1.82916e-05	Up
SCSFRI_TO_T_00132503.path1	12	0	11	13315	64	16661	0.7	0.02	0.65	747.75	3.87	938.65	0.456667	563.423	10.2689	1.7595e-07	1.82916e-05	Up
SCSFRI_TO_T_00125111.path1	872	859	640	2104	1725	2450	26.11	23.69	19.51	58.12	51.28	67.89	23.1033	59.0967	1.35498	1.81525e-07	1.87436e-05	Up
MSTRG.10026	159	71	109	712	297	1298	2.65	1.09	1.85	10.96	4.92	20.05	1.86333	11.9767	2.68427	1.92965e-07	1.97912e-05	Up
SCSFRI_TO_T_00132328.path1	205	169	163	472	401	536	10.8	8.2	8.74	22.94	20.98	26.14	9.24667	23.3533	1.33662	2.03954e-07	2.07789e-05	Up
MSTRG.14412	7287	7244	8874	2795	3094	2823	413.76	378.81	512.9	146.39	174.41	148.34	435.157	156.38	-1.47648	2.20938e-07	2.23601e-05	Down
SCSFRI_TO_T_00095236.path1	369	347	253	1313	906	674	2.83	2.45	1.97	9.28	6.89	4.78	2.41667	6.98333	1.5309	2.43142e-07	2.44454e-05	Up
SCSFRI_TO_T_00070577.path1	182	355	291	933	826	1000	3	5.38	4.88	14.17	13.5	15.24	4.42	14.3033	1.69423	2.45634e-07	2.45345e-05	Up
SCSFRI_TO_T_00035441.path1	1494	2623	1550	503	195	370	34.03	55.03	35.95	10.57	4.41	7.8	41.67	7.59333	-2.4562	2.51718e-07	2.49789e-05	Down
SCSFRI_TO_T_00005126.path1	430	405	411	4010	689	6989	11.14	9.66	10.84	95.83	17.72	167.56	10.5467	93.7033	3.15131	2.56869e-07	2.527e-05	Up
SCSFRI_TO_T_00043888.path1	657	529	685	2876	1359	3479	40.73	30.2	43.22	164.48	83.64	199.59	38.05	149.237	1.97163	2.57959e-07	2.527e-05	Up
SCSFRI_TO_T_00041519.path1	396	386	401	156	127	88	21.46	19.27	22.12	7.8	6.83	4.41	20.95	6.34667	-1.72288	2.60251e-07	2.53322e-05	Down
SCSFRI_TO_T_00105147.path1	0	2	0	6205	15	2772	0	0.25	0	769.71	2.07	344.94	0.0833333	372.24	12.1251	2.63153e-07	2.54525e-05	Up
SCSFRI_TO_T_00003087.path1	276	271	319	108	85	79	3.6	3.26	4.24	1.3	1.1	0.95	3.7	1.11667	-1.72833	2.88467e-07	2.77255e-05	Down
SCSFRI_TO_T_00091442.path1	170	136	130	471	318	492	8.93	6.58	6.95	22.83	16.59	23.93	7.48667	21.1167	1.49599	2.95566e-07	2.82303e-05	Up
SCSFRI_TO_T_00066240.path1	108	101	91	1171	162	1249	2.53	2.18	2.17	25.27	3.76	27.04	2.29333	18.69	3.02675	3.20537e-07	3.03407e-05	Up
SCSFRI_TO_T_00033819.path1	44	72	39	403	119	740	0.82	1.23	0.74	6.95	2.2	12.78	0.93	7.31	2.97457	3.21633e-07	3.03407e-05	Up
SCSFRI_TO_T_00011328.path1	23	25	10	94	79	80	1.01	1.01	0.45	3.81	3.44	3.25	0.823333	3.5	2.08781	3.39679e-07	3.18465e-05	Up
SCSFRI_TO_T_00008578.path1	31	39	36	2	0	2	1.11	1.32	1.35	0.07	0	0.07	1.26	0.0466667	-4.75489	3.6845e-07	3.43333e-05	Down
SCSFRI_TO_T_00091042.path1	331	332	231	83	50	88	18.72	17.29	13.3	4.33	2.81	4.61	16.4367	3.91667	-2.06922	3.73111e-07	3.45569e-05	Down
SCSFRI_TO_T_00138728.path1	153	215	97	791	387	932	2.9	3.75	1.87	13.81	7.27	16.32	2.84	12.4667	2.13411	3.77284e-07	3.47329e-05	Up
SCSFRI_TO_T_00050754.path1	102	117	82	338	235	406	3.58	3.78	2.93	10.94	8.18	13.18	3.43	10.7667	1.65029	4.10759e-07	3.75881e-05	Up
SCSFRI_TO_T_00129299.path1	120	145	94	456	276	533	2.35	2.62	1.87	8.24	5.37	9.66	2.28	7.75667	1.7664	4.16536e-07	3.78899e-05	Up
SCSFRI_TO_T_00031702.path1	200	92	147	28	39	18	5.38	2.28	4.02	0.69	1.04	0.45	3.89333	0.726667	-2.42164	4.21147e-07	3.80827e-05	Down
SCSFRI_TO_T_00087033.path1	821	653	754	2017	1532	1620	33.93	24.85	31.72	76.9	62.86	61.96	30.1667	67.24	1.15636	4.35959e-07	3.91487e-05	Up
SCSFRI_TO_T_00069011.path1	128	87	117	692	245	1609	5.04	3.16	4.69	25.15	9.58	58.67	4.29667	31.1333	2.85717	4.40394e-07	3.91487e-05	Up
SCSFRI_TO_T_00140056.path1	4	4	4	36	51	24	0.04	0.04	0.04	0.35	0.53	0.23	0.04	0.37	3.20945	4.40621e-07	3.91487e-05	Up
SCSFRI_TO_T_00051704.path1	301	293	297	113	116	77	5.26	4.72	5.29	1.82	2.01	1.25	5.09	1.69333	-1.5878	4.44809e-07	3.92924e-05	Down
SCSFRI_TO_T_00138301.path1	257	197	202	616	465	509	8.02	5.66	6.42	17.74	14.41	14.71	6.7	15.62	1.22116	4.58198e-07	4.02424e-05	Up
SCSFRI_TO_T_00088201.path1	142	130	95	666	274	1315	3.89	3.28	2.65	16.84	7.46	33.36	3.27333	19.22	2.55378	4.68903e-07	4.09473e-05	Up
SCSFRI_TO_T_00112510.path1	31	20	22	337	48	248	0.91	0.54	0.66	9.1	1.4	6.72	0.703333	5.74	3.02877	4.98239e-07	4.32619e-05	Up
SCSFRI_TO_T_00020178.path1	669	1116	489	2987	2122	2522	14.27	21.92	10.62	58.77	44.93	49.78	15.6033	51.16	1.71316	5.18815e-07	4.4794e-05	Up
SCSFRI_TO_T_00031342.path1	584	609	609	1564	1394	2355	10.1	9.7	10.72	24.95	23.93	37.69	10.1733	28.8567	1.50411	5.23317e-07	4.49289e-05	Up
SCSFRI_TO_T_00047646.path1	1	0	3	123	7	72	0.04	0	0.12	4.49	0.28	2.64	0.0533333	2.47	5.53333	5.4844e-07	4.68227e-05	Up
SCSFRI_TO_T_00020423.path1	41797	39525	50525	14601	17748	16324	526.41	458.42	647.72	169.65	221.92	190.27	544.183	193.947	-1.48843	5.57481e-07	4.73301e-05	Down
SCSFRI_TO_T_00101046.path1	100	98	92	544	198	623	4.81	4.34	4.51	24.15	9.46	27.75	4.55333	20.4533	2.16734	5.65618e-07	4.77556e-05	Up
SCSFRI_TO_T_00047969.path1	146	165	99	518	467	274	2.44	2.54	1.69	7.99	7.75	4.24	2.22333	6.66	1.5828	5.83559e-07	4.89997e-05	Up
SCSFRI_TO_T_00015761.path1	57	46	35	4527	103	3931	2.12	1.57	1.32	155.12	3.8	135.13	1.67	98.0167	5.87511	5.89311e-07	4.92123e-05	Up
SCSFRI_TO_T_00039016.path1	42	22	29	6837	41	6255	2.07	1	1.46	311.09	2.01	285.51	1.51	199.537	7.04596	5.96941e-07	4.95785e-05	Up
SCSFRI_TO_T_00033416.path1	27	25	24	87	79	86	2.03	1.73	1.84	6.03	5.89	5.98	1.86667	5.96667	1.67646	6.01982e-07	4.9727e-05	Up
SCSFRI_TO_T_00133645.path1	1226	1525	1280	564	498	486	78.03	89.38	82.92	33.12	31.47	28.63	83.4433	31.0733	-1.42512	6.09956e-07	5.01148e-05	Down
MSTRG.16534	176	267	189	466	685	610	2.74	3.82	2.99	6.69	10.58	8.78	3.18333	8.68333	1.44771	6.79762e-07	5.55515e-05	Up
SCSFRI_TO_T_00111243.path1	12	2	2	125	11	301	0.27	0.04	0.05	2.62	0.25	6.34	0.12	3.07	4.67713	6.83665e-07	5.55732e-05	Up
SCSFRI_TO_T_00127391.path1	38	55	31	547	69	498	2.6	3.47	2.16	34.56	4.69	31.56	2.74333	23.6033	3.10499	6.87657e-07	5.5602e-05	Up
SCSFRI_TO_T_00055852.path1	406	331	311	101	153	96	4.42	3.32	3.44	1.01	1.65	0.97	3.72667	1.21	-1.62288	7.08402e-07	5.69779e-05	Down
SCSFRI_TO_T_00063456.path1	1471	1567	2034	459	702	385	69.71	68.39	98.12	20.07	33.03	16.89	78.74	23.33	-1.75491	7.35504e-07	5.8848e-05	Down
SCSFRI_TO_T_00135745.path1	90	54	84	7487	139	14292	2.81	1.55	2.67	215.49	4.31	412.65	2.34333	210.817	6.49128	7.61771e-07	6.06077e-05	Up
SCSFRI_TO_T_00060908.path1	453	554	347	2068	935	2558	19.93	22.44	15.54	83.94	40.84	104.15	19.3033	76.31	1.98302	7.6915e-07	6.06077e-05	Up
SCSFRI_TO_T_00119954.path1	292	391	428	2661	700	3545	6.58	8.12	9.82	55.34	15.67	73.96	8.17333	48.3233	2.56372	7.69394e-07	6.06077e-05	Up
SCSFRI_TO_T_00105581.path1	61	101	33	364	190	430	2.56	3.91	1.41	14.12	7.93	16.73	2.62667	12.9267	2.29905	7.73491e-07	6.06179e-05	Up
SCSFRI_TO_T_00097227.path1	364	304	207	88	39	23	9.05	6.96	5.24	2.02	0.96	0.53	7.08333	1.17	-2.59792	8.43292e-07	6.57509e-05	Down
SCSFRI_TO_T_00059398.path1	1640	970	1541	448	327	427	27.9	15.2	26.69	7.03	5.52	6.72	23.2633	6.42333	-1.85666	8.58255e-07	6.65507e-05	Down
MSTRG.14815	6874	6676	5209	2616	2548	1559	188.75	168.81	145.59	66.27	69.46	39.62	167.717	58.45	-1.52075	8.63319e-07	6.65507e-05	Down
SCSFRI_TO_T_00059640.path1	209	188	154	68	60	51	6.36	5.27	4.77	1.91	1.81	1.44	5.46667	1.72	-1.66825	8.66614e-07	6.65507e-05	Down
SCSFRI_TO_T_00035480.path1	94	57	50	9	13	2	3.11	1.74	1.71	0.28	0.44	0.07	2.18667	0.263333	-3.05377	8.77866e-07	6.70778e-05	Down
SCSFRI_TO_T_00113449.path1	7	5	5	54	29	39	0.35	0.23	0.25	2.48	1.44	1.8	0.276667	1.90667	2.78483	8.92828e-07	6.78816e-05	Up
SCSFRI_TO_T_00133224.path1	798	523	492	1679	1311	1819	42.1	25.41	26.42	81.71	68.66	88.81	31.31	79.7267	1.34844	9.69374e-07	7.33365e-05	Up
SCSFRI_TO_T_00026406.path1	19	18	19	101	55	80	0.38	0.33	0.39	1.88	1.1	1.49	0.366667	1.49	2.02277	9.97211e-07	7.50708e-05	Up
SCSFRI_TO_T_00142524.path1	142	194	145	828	324	786	6.89	8.67	7.17	37.09	15.62	35.32	7.57667	29.3433	1.9534	1.09806e-06	8.18562e-05	Up
SCSFRI_TO_T_00087141.path1	240	151	107	819	378	1268	4.91	2.85	2.23	15.47	7.68	24.03	3.33	15.7267	2.23962	1.11364e-06	8.26148e-05	Up
SCSFRI_TO_T_00077697.path1	182	116	141	454	566	280	3.97	2.33	3.13	9.14	12.26	5.65	3.14333	9.01667	1.5203	1.12869e-06	8.33269e-05	Up
SCSFRI_TO_T_00033955.path1	31	24	55	182	123	619	0.98	0.7	1.76	5.29	3.85	18.05	1.14667	9.06333	2.9826	1.13807e-06	8.36154e-05	Up
SCSFRI_TO_T_00021696.path1	434	319	377	88	160	89	10.34	7	9.15	1.93	3.79	1.96	8.83	2.56	-1.78627	1.14783e-06	8.39288e-05	Down
SCSFRI_TO_T_00048949.path1	261	159	299	67	67	57	2.82	1.58	3.28	0.67	0.72	0.57	2.56	0.653333	-1.97025	1.17159e-06	8.46904e-05	Down
SCSFRI_TO_T_00012288.path1	116	123	110	28	40	16	2.11	2.06	2.04	0.47	0.72	0.27	2.07	0.486667	-2.08862	1.178e-06	8.46904e-05	Down
SCSFRI_TO_T_00014073.path1	403	189	339	82	81	35	7.73	3.34	6.62	1.45	1.54	0.62	5.89667	1.20333	-2.29286	1.17921e-06	8.46904e-05	Down
MSTRG.12346	384	436	465	1263	879	1108	13.89	14.53	17.13	42.16	31.58	37.1	15.1833	36.9467	1.28296	1.18317e-06	8.46904e-05	Up
SCSFRI_TO_T_00057773.path1	396	370	385	90	168	83	14.21	12.23	14.07	2.98	5.99	2.76	13.5033	3.91	-1.78808	1.1892e-06	8.46904e-05	Down
SCSFRI_TO_T_00024091.path1	202	393	489	63	98	73	4.72	8.46	11.63	1.36	2.27	1.58	8.27	1.73667	-2.25157	1.1915e-06	8.46904e-05	Down
SCSFRI_TO_T_00015735.path1	10009	9089	11751	3804	4356	3899	561.24	469.33	670.72	196.77	242.48	202.35	567.097	213.867	-1.40688	1.21736e-06	8.61281e-05	Down
SCSFRI_TO_T_00135841.path1	671	382	710	1532	2099	1513	14.81	7.76	15.95	31.19	45.99	30.9	12.84	36.0267	1.48842	1.22534e-06	8.62936e-05	Up
SCSFRI_TO_T_00066530.path1	37	36	21	618	40	398	1.29	1.16	0.75	19.94	1.39	12.88	1.06667	11.4033	3.41827	1.25494e-06	8.79724e-05	Up
SCSFRI_TO_T_00035761.path1	4	5	1	289	15	786	0.12	0.14	0.03	7.91	0.44	21.59	0.0966667	9.98	6.68988	1.27889e-06	8.92417e-05	Up
SCSFRI_TO_T_00144256.path1	168	300	141	814	514	941	3.68	6.05	3.14	16.45	11.18	19.08	4.29	15.57	1.85972	1.30494e-06	9.06462e-05	Up
SCSFRI_TO_T_00014278.path1	386	331	279	122	103	122	6.62	5.23	4.87	1.93	1.75	1.94	5.57333	1.87333	-1.57293	1.33217e-06	9.21188e-05	Down
SCSFRI_TO_T_00120799.path1	39	32	41	253	81	218	1.94	1.45	2.06	11.6	3.98	10.02	1.81667	8.53333	2.23182	1.36881e-06	9.42257e-05	Up
SCSFRI_TO_T_00119208.path1	54	159	44	427	336	814	0.9	2.45	0.75	6.59	5.58	12.59	1.36667	8.25333	2.59432	1.38567e-06	9.468e-05	Up
SCSFRI_TO_T_00073261.path1	8171	8019	9685	20038	22024	15324	404.48	365.55	488	915.08	1082.4	702.03	419.343	899.837	1.10153	1.3878e-06	9.468e-05	Up
SCSFRI_TO_T_00092630.path1	100	52	64	13	16	12	1.63	0.78	1.06	0.2	0.26	0.18	1.15667	0.213333	-2.43879	1.40993e-06	9.57623e-05	Down
SCSFRI_TO_T_00120291.path1	9	18	14	1209	30	1369	0.45	0.83	0.72	56	1.5	63.61	0.666667	40.37	5.92017	1.53342e-06	0.000103689	Up
SCSFRI_TO_T_00094843.path1	858	788	822	2585	1547	2471	9.12	7.72	8.9	25.36	16.33	24.32	8.58	22.0033	1.35867	1.55015e-06	0.000104359	Up
SCSFRI_TO_T_00094215.path1	449	735	424	2899	1099	2551	7.13	10.74	6.85	42.45	17.32	37.48	8.24	32.4167	1.97602	1.64973e-06	0.000110576	Up
SCSFRI_TO_T_00018966.path1	204	122	177	48	54	42	6.99	3.85	6.18	1.52	1.84	1.33	5.67333	1.56333	-1.85957	1.67045e-06	0.000111475	Down
SCSFRI_TO_T_00041199.path1	282	830	390	1656	2042	2694	6.12	16.6	8.62	33.17	44.02	54.14	10.4467	43.7767	2.06712	1.70541e-06	0.000113313	Up
SCSFRI_TO_T_00032777.path1	22	17	23	63	81	77	0.22	0.15	0.23	0.56	0.78	0.69	0.2	0.676667	1.75845	1.72861e-06	0.000113616	Up
SCSFRI_TO_T_00128304.path1	191	140	206	525	420	717	5.67	3.84	6.24	14.37	12.37	19.69	5.25	15.4767	1.55971	1.72925e-06	0.000113616	Up
SCSFRI_TO_T_00123401.path1	495	353	343	1104	802	1206	12.67	8.32	8.93	26.06	20.37	28.56	9.97333	24.9967	1.32559	1.73227e-06	0.000113616	Up
SCSFRI_TO_T_00128398.path1	2	1	1	153	0	174	0.2	0.09	0.1	14.29	0	16.3	0.13	10.1967	6.29344	1.76643e-06	0.000115362	Up
SCSFRI_TO_T_00112916.path1	199	531	181	1482	962	1842	8.59	21.11	7.95	59.03	41.24	73.6	12.55	57.9567	2.20729	1.80653e-06	0.000117478	Up
SCSFRI_TO_T_00004812.path1	173	214	210	911	394	799	4.33	4.93	5.34	21.01	9.78	18.49	4.86667	16.4267	1.75503	1.81815e-06	0.000117733	Up
SCSFRI_TO_T_00028364.path1	75	76	121	507	199	578	2.95	2.75	4.84	18.37	7.76	21.01	3.51333	15.7133	2.16108	1.86104e-06	0.000120002	Up
SCSFRI_TO_T_00084294.path1	91	52	73	10	13	17	2.69	1.42	2.2	0.27	0.38	0.47	2.10333	0.373333	-2.49414	1.90787e-06	0.00012218	Down
SCSFRI_TO_T_00134206.path1	140	144	131	297	309	360	34.71	32.88	33.06	67.94	76.07	82.61	33.55	75.54	1.17093	1.91081e-06	0.00012218	Up
SCSFRI_TO_T_00120236.path1	204	451	358	2586	641	3230	3.14	6.38	5.6	36.66	9.78	45.94	5.04	30.7933	2.61112	1.93611e-06	0.000123282	Up
MSTRG.14413	119	53	121	15	20	4	16.22	6.65	16.78	1.89	2.71	0.5	13.2167	1.7	-2.95875	2.00466e-06	0.000127117	Down
SCSFRI_TO_T_00001223.path1	1076	1520	1174	297	462	142	38.35	49.89	42.59	9.77	16.35	4.68	43.61	10.2667	-2.08669	2.09678e-06	0.000132102	Down
SCSFRI_TO_T_00086097.path1	53	110	70	1593	65	1466	2.94	5.61	3.95	81.39	3.57	75.14	4.16667	53.3667	3.67897	2.10056e-06	0.000132102	Up
SCSFRI_TO_T_00027814.path1	200	148	137	45	58	25	3.57	2.44	2.49	0.74	1.03	0.41	2.83333	0.726667	-1.96313	2.17263e-06	0.000135844	Down
SCSFRI_TO_T_00135806.path1	167	210	127	565	392	980	6.5	7.53	5.03	20.29	15.15	35.3	6.35333	23.58	1.89198	2.17784e-06	0.000135844	Up
SCSFRI_TO_T_00119599.path1	23	74	23	210	151	371	1.31	3.77	1.3	10.8	8.32	19.11	2.12667	12.7433	2.58308	2.19236e-06	0.000136194	Up
SCSFRI_TO_T_00113324.path1	142	183	90	445	335	530	4.06	4.82	2.62	11.74	9.51	14.02	3.83333	11.7567	1.61681	2.2152e-06	0.000137055	Up
SCSFRI_TO_T_00020833.path1	120	149	104	1258	195	906	2.66	3.04	2.35	25.73	4.29	18.59	2.68333	16.2033	2.59419	2.26043e-06	0.00013929	Up
SCSFRI_TO_T_00097643.path1	810	777	692	333	312	195	17.11	15.12	14.88	6.49	6.54	3.81	15.7033	5.61333	-1.48414	2.29085e-06	0.000140597	Down
MSTRG.13014	8	8	10	135	18	109	0.49	0.45	0.63	7.69	1.1	6.23	0.523333	5.00667	3.25805	2.37264e-06	0.000145035	Up
SCSFRI_TO_T_00008893.path1	90	62	81	17	20	6	1.79	1.13	1.64	0.31	0.39	0.11	1.52	0.27	-2.49304	2.47566e-06	0.00015073	Down
SCSFRI_TO_T_00099448.path1	70	60	55	13	14	14	1.68	1.33	1.35	0.29	0.33	0.31	1.45333	0.31	-2.22903	2.54553e-06	0.000154368	Down
MSTRG.2155	40	98	127	14	10	13	1.91	4.3	6.16	0.62	0.47	0.57	4.12333	0.553333	-2.89759	2.59904e-06	0.00015699	Down
SCSFRI_TO_T_00054565.path1	915	1222	1286	284	193	391	9.46	11.63	13.53	2.71	1.98	3.74	11.54	2.81	-2.038	2.63939e-06	0.0001588	Down
SCSFRI_TO_T_00141066.path1	19	28	38	229	72	156	0.83	1.12	1.69	9.21	3.12	6.29	1.21333	6.20667	2.35484	2.67256e-06	0.000160165	Up
SCSFRI_TO_T_00140848.path1	146	308	186	714	635	577	3.37	6.56	4.38	15.24	14.59	12.36	4.77	14.0633	1.55988	2.69019e-06	0.000160592	Up
SCSFRI_TO_T_00090394.path1	41	34	37	3388	71	1764	1.24	0.95	1.14	94.35	2.13	49.28	1.11	48.5867	5.45193	2.76913e-06	0.000164661	Up
SCSFRI_TO_T_00047757.path1	80	52	55	309	129	594	2.85	1.71	2	10.17	4.57	19.61	2.18667	11.45	2.38854	2.87749e-06	0.000170095	Up
SCSFRI_TO_T_00007202.path1	124	234	116	1024	243	4088	1.3	2.26	1.24	9.92	2.53	39.7	1.6	17.3833	3.44156	2.88278e-06	0.000170095	Up
SCSFRI_TO_T_00050650.path1	6	2	1	43	13	110	0.3	0.09	0.05	2	0.65	5.14	0.146667	2.59667	4.14605	2.90048e-06	0.000170481	Up
SCSFRI_TO_T_00013761.path1	188	170	147	505	325	519	2.32	1.93	1.85	5.76	3.99	5.94	2.03333	5.23	1.36296	2.94243e-06	0.000172284	Up
MSTRG.7419	376	696	541	3314	1117	2277	57.85	98.61	84.73	470.39	170.63	324.23	80.3967	321.75	2.00073	3.00019e-06	0.000174996	Up
MSTRG.11593	178	232	197	46	8	35	29.67	35.52	33.44	7.01	1.28	5.36	32.8767	4.55	-2.85313	3.07569e-06	0.000177991	Down
SCSFRI_TO_T_00061458.path1	127	156	91	600	253	479	2.37	2.68	1.73	10.33	4.69	8.27	2.26	7.76333	1.78035	3.08961e-06	0.000177991	Up
SCSFRI_TO_T_00117678.path1	32	50	36	121	141	95	0.98	1.41	1.12	3.4	4.26	2.69	1.17	3.45	1.56009	3.08994e-06	0.000177991	Up
SCSFRI_TO_T_00089484.path1	240	183	298	658	570	740	2.67	1.88	3.38	6.77	6.31	7.63	2.64333	6.90333	1.38493	3.09813e-06	0.000177991	Up
SCSFRI_TO_T_00022645.path1	18	29	31	108	75	123	1.15	1.75	2.06	6.5	4.85	7.38	1.65333	6.24333	1.91694	3.27655e-06	0.000187537	Up
SCSFRI_TO_T_00058601.path1	171	137	134	27	8	36	1.95	1.43	1.55	0.28	0.09	0.38	1.64333	0.25	-2.71663	3.3328e-06	0.000190044	Down
SCSFRI_TO_T_00005774.path1	107	113	109	1973	84	1729	2.94	2.86	3.05	50.01	2.29	43.97	2.95	32.09	3.44334	3.35513e-06	0.000190606	Up
SCSFRI_TO_T_00081091.path1	148	169	129	428	311	577	5.14	5.41	4.56	13.72	10.73	18.55	5.03667	14.3333	1.50883	3.38214e-06	0.000191345	Up
SCSFRI_TO_T_00109390.path1	682	418	580	2308	1132	4076	11.44	6.46	9.9	35.72	18.86	63.29	9.26667	39.29	2.08404	3.39317e-06	0.000191345	Up
SCSFRI_TO_T_00048599.path1	236	361	296	948	632	1143	3.58	5.04	4.56	13.25	9.51	16.03	4.39333	12.93	1.55733	3.47618e-06	0.000194632	Up
SCSFRI_TO_T_00121892.path1	58	58	38	505	43	1651	0.7	0.65	0.47	5.65	0.51	18.53	0.606667	8.23	3.76192	3.47694e-06	0.000194632	Up
SCSFRI_TO_T_00120299.path1	402	358	307	128	162	91	13.52	11.08	10.49	3.97	5.39	2.82	11.6967	4.06	-1.52655	3.50715e-06	0.000195607	Down
MSTRG.10025	36	15	20	145	57	250	2.21	0.82	1.25	8.17	3.47	14.03	1.42667	8.55667	2.5844	3.67228e-06	0.000203836	Up
SCSFRI_TO_T_00048299.path1	239	245	166	1572	312	2353	6.51	6.14	4.6	39.47	8.43	59.27	5.75	35.7233	2.63523	3.68137e-06	0.000203836	Up
SCSFRI_TO_T_00044949.path1	39	24	31	2	4	2	1.09	0.62	0.88	0.05	0.11	0.05	0.863333	0.07	-3.62449	3.81104e-06	0.000210254	Down
SCSFRI_TO_T_00109858.path1	397	567	568	3680	726	7430	12.83	16.87	18.68	109.72	23.29	222.22	16.1267	118.41	2.87627	3.83306e-06	0.000210708	Up
SCSFRI_TO_T_00084763.path1	313	364	333	126	134	69	13.74	14.72	14.88	5.1	5.84	2.8	14.4467	4.58	-1.65732	3.85859e-06	0.000211351	Down
SCSFRI_TO_T_00038133.path1	33	122	45	6076	143	5560	0.88	2.99	1.22	149.31	3.78	137.07	1.69667	96.72	5.83304	3.87648e-06	0.000211573	Up
SCSFRI_TO_T_00079525.path1	115	268	151	2256	305	1221	2.18	4.66	2.89	39.24	5.71	21.31	3.24333	22.0867	2.76763	3.94109e-06	0.000214334	Up
SCSFRI_TO_T_00104347.path1	1004	1743	1275	6749	2669	5228	28.79	46.02	37.21	178.52	75.98	138.72	37.34	131.073	1.81158	4.00658e-06	0.000217123	Up
SCSFRI_TO_T_00077918.path1	1626	1953	1731	657	539	732	55.35	61.22	59.98	20.63	18.22	23.06	58.85	20.6367	-1.51183	4.05947e-06	0.000219211	Down
SCSFRI_TO_T_00042125.path1	279	292	272	818	526	895	7.86	7.58	7.8	21.27	14.72	23.34	7.74667	19.7767	1.35215	4.19837e-06	0.000225823	Up
SCSFRI_TO_T_00089216.path1	32	94	10	615	152	472	0.72	1.95	0.23	12.77	3.4	9.83	0.966667	8.66667	3.16439	4.21799e-06	0.000225823	Up
SCSFRI_TO_T_00038882.path1	42	36	34	3858	50	2582	2.18	1.72	1.79	184.52	2.57	123.88	1.89667	103.657	5.7722	4.23465e-06	0.000225823	Up
SCSFRI_TO_T_00024874.path1	485	435	366	192	120	116	36.75	30.36	28.23	13.42	9.03	8.14	31.78	10.1967	-1.64002	4.24855e-06	0.000225823	Down
SCSFRI_TO_T_00048657.path1	1198	1185	1076	4241	2044	4944	32.39	29.5	29.61	105.78	54.87	123.71	30.5	94.7867	1.63587	4.25579e-06	0.000225823	Up
SCSFRI_TO_T_00130297.path1	71	62	58	466	113	330	7.32	5.89	6.09	44.35	11.57	31.51	6.43333	29.1433	2.17953	4.32239e-06	0.000227165	Up
SCSFRI_TO_T_00014305.path1	209	200	209	982	385	680	4.24	3.73	4.31	18.37	7.75	12.76	4.09333	12.96	1.66272	4.32343e-06	0.000227165	Up
SCSFRI_TO_T_00093593.path1	4346	4090	3332	1864	1907	1632	139.67	121.05	109	55.26	60.85	48.54	123.24	54.8833	-1.16703	4.32569e-06	0.000227165	Down
SCSFRI_TO_T_00002484.path1	453	259	274	61	71	9	10.34	5.44	6.36	1.28	1.61	0.19	7.38	1.02667	-2.84565	4.43553e-06	0.000232136	Down
SCSFRI_TO_T_00018992.path1	663	500	507	144	113	213	3.56	2.47	2.77	0.71	0.6	1.06	2.93333	0.79	-1.89262	4.50663e-06	0.000235052	Down
SCSFRI_TO_T_00045399.path1	14	15	7	66	39	72	0.45	0.44	0.23	1.96	1.24	2.14	0.373333	1.78	2.25334	4.62419e-06	0.000240364	Up
SCSFRI_TO_T_00009193.path1	66	66	61	174	172	124	2.57	2.37	2.42	6.25	6.65	4.47	2.45333	5.79	1.23882	4.68252e-06	0.00024257	Up
SCSFRI_TO_T_00027111.path1	10646	8776	13385	3870	4768	3399	464.34	352.5	594.26	155.72	206.47	137.2	470.367	166.463	-1.49858	4.90828e-06	0.000252553	Down
SCSFRI_TO_T_00117794.path1	81	66	106	652	139	658	2.33	1.75	3.11	17.31	3.97	17.53	2.39667	12.9367	2.43236	4.97551e-06	0.000254802	Up
SCSFRI_TO_T_00070717.path1	734	645	846	2618	1396	2315	19.59	15.85	22.98	64.46	36.99	57.18	19.4733	52.8767	1.44113	4.98532e-06	0.000254802	Up
SCSFRI_TO_T_00106587.path1	109	130	133	31	47	21	3.1	3.41	3.86	0.81	1.33	0.55	3.45667	0.896667	-1.94674	5.03603e-06	0.000256535	Down
MSTRG.8708	664	535	610	164	290	162	36.04	26.74	33.7	8.21	15.63	8.14	32.16	10.66	-1.59306	5.10734e-06	0.000258835	Down
SCSFRI_TO_T_00116863.path1	111	123	86	213	285	274	4.59	4.69	3.62	8.13	11.71	10.49	4.3	10.11	1.23337	5.11505e-06	0.000258835	Up
SCSFRI_TO_T_00016830.path1	43	50	35	139	114	99	1.14	1.22	0.93	3.39	2.99	2.42	1.09667	2.93333	1.41942	5.15874e-06	0.000260184	Up
SCSFRI_TO_T_00037134.path1	157	247	179	1582	327	1059	6.75	9.75	7.82	62.57	13.92	42.01	8.10667	39.5	2.28467	5.2612e-06	0.000263652	Up
SCSFRI_TO_T_00079944.path1	33	30	21	133	64	130	0.67	0.56	0.43	2.48	1.29	2.43	0.553333	2.06667	1.90108	5.262e-06	0.000263652	Up
MSTRG.3286	22	25	32	0	0	1	2.09	1.84	2.29	0	0	0.13	2.07333	0.0433333	-5.58033	5.34429e-06	0.000266262	Down
SCSFRI_TO_T_00023803.path1	188	157	149	55	67	35	1.94	1.49	1.56	0.52	0.69	0.33	1.66333	0.513333	-1.69611	5.34893e-06	0.000266262	Down
SCSFRI_TO_T_00037642.path1	672	629	513	2426	1043	2702	15.84	13.66	12.31	52.77	24.41	58.96	13.9367	45.38	1.70317	5.68446e-06	0.000282045	Up
SCSFRI_TO_T_00096251.path1	67	33	63	1	3	10	1.32	0.6	1.26	0.02	0.06	0.18	1.06	0.0866667	-3.61244	5.72393e-06	0.000283084	Down
SCSFRI_TO_T_00041258.path1	185	232	209	410	659	444	2.41	2.78	2.77	4.92	8.52	5.35	2.65333	6.26333	1.23912	5.75987e-06	0.000283943	Up
SCSFRI_TO_T_00143020.path1	372	228	271	1720	401	5333	12.39	6.99	9.19	52.84	13.26	164.35	9.52333	76.8167	3.01188	5.82929e-06	0.00028639	Up
SCSFRI_TO_T_00114102.path1	314	780	331	2249	1121	4020	10.6	24.24	11.37	70.01	37.55	125.54	15.4033	77.7	2.33467	5.84698e-06	0.00028639	Up
SCSFRI_TO_T_00005136.path1	32	30	35	144	72	254	1.95	1.69	2.17	8.11	4.36	14.34	1.93667	8.93667	2.20616	5.99282e-06	0.000291945	Up
SCSFRI_TO_T_00061935.path1	0	0	0	26	9	14	0	0	0	0.95	0.35	0.51	0.001	0.603333	9.23681	5.99861e-06	0.000291945	Up
SCSFRI_TO_T_00005607.path1	157	168	103	399	337	286	14.18	13.97	9.47	33.24	30.21	23.9	12.54	29.1167	1.21531	6.18192e-06	0.000299912	Up
SCSFRI_TO_T_00004522.path1	17	15	12	140	24	192	2.57	2.09	1.84	19.5	3.6	26.83	2.16667	16.6433	2.9414	6.26466e-06	0.000302008	Up
SCSFRI_TO_T_00018583.path1	291	305	343	1728	499	2390	5.94	5.74	7.13	32.57	10.12	45.19	6.27	29.2933	2.22404	6.38288e-06	0.00030674	Up
SCSFRI_TO_T_00058506.path1	79	169	65	423	277	748	2.87	5.65	2.41	14.15	9.99	25.12	3.64333	16.42	2.17212	6.47884e-06	0.000310375	Up
SCSFRI_TO_T_00042408.path1	2	2	4	36	14	50	0.18	0.16	0.36	2.95	1.24	4.11	0.233333	2.76667	3.56768	6.54426e-06	0.000312529	Up
SCSFRI_TO_T_00048134.path1	37	76	38	210	127	331	0.92	1.75	0.97	4.84	3.15	7.65	1.21333	5.21333	2.10323	6.65272e-06	0.00031632	Up
SCSFRI_TO_T_00043168.path1	553	49	202	24	21	33	27.36	2.23	10.17	1.1	1.03	1.51	13.2533	1.21333	-3.44931	6.66503e-06	0.00031632	Down
SCSFRI_TO_T_00006338.path1	150	175	132	622	275	608	4.72	5.09	4.24	18.1	8.61	17.74	4.68333	14.8167	1.66161	6.79222e-06	0.000321358	Up
SCSFRI_TO_T_00115167.path1	111	107	103	39	35	23	1.07	0.95	1.01	0.35	0.33	0.2	1.01	0.293333	-1.78374	7.12542e-06	0.000336082	Down
SCSFRI_TO_T_00022329.path1	1529	1059	1549	3099	3530	6098	69.26	44.18	71.42	129.51	158.75	255.64	61.62	181.3	1.55691	7.16172e-06	0.000336755	Up
SCSFRI_TO_T_00097695.path1	21	18	13	120	36	138	0.62	0.49	0.39	3.26	1.05	3.76	0.5	2.69	2.42761	7.37128e-06	0.000345546	Up
SCSFRI_TO_T_00013090.path1	358	523	261	927	985	946	13.69	18.42	10.16	32.71	37.4	33.49	14.09	34.5333	1.29332	7.46381e-06	0.000348813	Up
SCSFRI_TO_T_00061282.path1	262	284	241	931	464	1005	11.95	11.93	11.19	39.17	21.01	42.42	11.69	34.2	1.54872	7.48893e-06	0.00034892	Up
SCSFRI_TO_T_00083352.path1	155	115	164	516	282	538	4.41	3.01	4.75	13.53	7.96	14.16	4.05667	11.8833	1.55057	7.59919e-06	0.000352981	Up
MSTRG.8011	105	80	73	12	28	6	4.82	3.38	3.41	0.51	1.28	0.25	3.87	0.68	-2.50873	8.07913e-06	0.000374137	Down
MSTRG.7081	35	39	29	1	5	5	2.52	2.59	2.13	0.07	0.36	0.33	2.41333	0.253333	-3.25192	8.12014e-06	0.000374722	Down
SCSFRI_TO_T_00066859.path1	204	185	168	1878	181	2324	5.25	4.38	4.39	44.59	4.61	55.34	4.67333	34.8467	2.8985	8.14079e-06	0.000374722	Up
SCSFRI_TO_T_00063225.path1	111	110	117	586	183	999	4.99	4.58	5.39	24.43	8.21	41.72	4.98667	24.7867	2.31342	8.23584e-06	0.000377958	Up
SCSFRI_TO_T_00141683.path1	62	56	50	310	100	267	0.43	0.35	0.35	1.97	0.68	1.7	0.376667	1.45	1.94469	8.33649e-06	0.000380215	Up
SCSFRI_TO_T_00119341.path1	98	114	78	223	219	211	3.03	3.25	2.45	6.36	6.72	6.04	2.91	6.37333	1.13103	8.34699e-06	0.000380215	Up
SCSFRI_TO_T_00047777.path1	1245	1671	1118	3786	2542	3453	21.2	26.2	19.38	59.47	42.97	54.41	22.26	52.2833	1.2319	8.35965e-06	0.000380215	Up
SCSFRI_TO_T_00106163.path1	16	24	15	84	50	81	0.19	0.26	0.18	0.9	0.57	0.87	0.21	0.78	1.89308	8.46782e-06	0.000383992	Up
SCSFRI_TO_T_00042882.path1	63	27	26	3	4	5	2.1	0.83	0.88	0.09	0.13	0.15	1.27	0.123333	-3.36419	9.12816e-06	0.000412712	Down
SCSFRI_TO_T_00115951.path1	396	409	280	1344	644	1873	23.49	22.34	16.91	73.54	37.92	102.82	20.9133	71.4267	1.77204	9.35981e-06	0.000420717	Up
SCSFRI_TO_T_00081280.path1	103	421	141	1742	474	2523	3.19	11.99	4.44	49.72	14.56	72.24	6.54	45.5067	2.79872	9.36027e-06	0.000420717	Up
SCSFRI_TO_T_00063903.path1	4	5	18	177	19	138	0.3	0.35	1.38	12.29	1.42	9.62	0.676667	7.77667	3.52263	9.4557e-06	0.000423759	Up
SCSFRI_TO_T_00111877.path1	56	38	27	705	121	4732	2.69	1.68	1.32	31.2	5.76	210.11	1.89667	82.3567	5.44035	9.55152e-06	0.000426802	Up
SCSFRI_TO_T_00052929.path1	29	35	65	317	76	513	1.48	1.64	3.34	14.81	3.82	24.05	2.15333	14.2267	2.72395	9.96044e-06	0.000442487	Up
SCSFRI_TO_T_00097566.path1	279	356	348	99	151	87	6.02	7.07	7.66	1.96	3.24	1.74	6.91667	2.31333	-1.5801	1.00186e-05	0.000443782	Down
MSTRG.4966	66	24	37	5	4	6	9.3	3.13	5.39	0.66	0.57	0.77	5.94	0.666667	-3.15543	1.00685e-05	0.000444703	Down
SCSFRI_TO_T_00077266.path1	24	35	25	153	54	292	0.52	0.7	0.55	3.07	1.17	5.88	0.59	3.37333	2.51539	1.01023e-05	0.000444911	Up
SCSFRI_TO_T_00007612.path1	97	116	100	34	28	33	1.85	2.04	1.94	0.59	0.53	0.59	1.94333	0.57	-1.7695	1.01385e-05	0.00044522	Down
SCSFRI_TO_T_00025742.path1	53	81	81	13	18	3	5.74	8.08	8.93	1.3	1.93	0.3	7.58333	1.17667	-2.68813	1.02182e-05	0.000447434	Down
SCSFRI_TO_T_00057464.path1	30	30	39	113	83	100	2.71	2.5	3.59	9.43	7.46	8.38	2.93333	8.42333	1.52185	1.03698e-05	0.000452775	Up
SCSFRI_TO_T_00006683.path1	165	133	113	379	268	488	3.91	2.9	2.72	8.28	6.3	10.69	3.17667	8.42333	1.40688	1.05067e-05	0.000455106	Up
SCSFRI_TO_T_00015520.path1	248	225	250	1248	363	2236	8.57	7.16	8.79	39.78	12.45	71.49	8.17333	41.24	2.33505	1.05083e-05	0.000455106	Up
SCSFRI_TO_T_00013295.path1	289	429	266	81	136	54	10.35	14.16	9.7	2.68	4.84	1.79	11.4033	3.10333	-1.87757	1.05125e-05	0.000455106	Down
SCSFRI_TO_T_00018181.path1	147	339	136	711	575	1021	8.93	18.96	8.41	39.84	34.67	57.39	12.1	43.9667	1.8614	1.05773e-05	0.000456618	Up
SCSFRI_TO_T_00011036.path1	213	415	231	1368	530	2297	8.9	15.96	9.82	52.72	21.98	88.8	11.56	54.5	2.23711	1.06769e-05	0.000459619	Up
SCSFRI_TO_T_00073687.path1	58	73	38	137	209	137	0.74	0.87	0.5	1.63	2.66	1.63	0.703333	1.97333	1.48835	1.0738e-05	0.000460948	Up
SCSFRI_TO_T_00099809.path1	154	85	70	303	250	426	6.98	3.55	3.23	12.68	11.26	17.88	4.58667	13.94	1.60371	1.09577e-05	0.000468443	Up
SCSFRI_TO_T_00045345.path1	91	254	150	3149	113	2538	1.31	3.37	2.2	41.9	1.62	33.88	2.29333	25.8	3.49185	1.09739e-05	0.000468443	Up
SCSFRI_TO_T_00000982.path1	138	117	76	293	257	236	5.7	4.45	3.2	11.17	10.54	9.03	4.45	10.2467	1.20328	1.11483e-05	0.000474563	Up
SCSFRI_TO_T_00063522.path1	124	62	76	14	28	14	0.69	0.32	0.43	0.07	0.15	0.07	0.48	0.0966667	-2.31194	1.12094e-05	0.00047584	Down
SCSFRI_TO_T_00041830.path1	281	371	302	773	624	654	5.5	6.69	6.02	13.96	12.13	11.85	6.07	12.6467	1.05899	1.12829e-05	0.000477632	Up
SCSFRI_TO_T_00025394.path1	0	0	0	14	7	26	0	0	0	1.13	0.61	2.11	0.001	1.28333	10.3257	1.13217e-05	0.000477676	Up
SCSFRI_TO_T_00142094.path1	23	20	16	155	38	118	2.02	1.62	1.43	12.55	3.31	9.58	1.69	8.48	2.32704	1.13465e-05	0.000477676	Up
SCSFRI_TO_T_00053346.path1	390	456	405	1410	751	2099	8.78	9.46	9.29	29.3	16.79	43.75	9.17667	29.9467	1.70635	1.14013e-05	0.000478667	Up
SCSFRI_TO_T_00110561.path1	7	4	4	26	32	34	0.28	0.15	0.16	0.95	1.25	1.24	0.196667	1.14667	2.54362	1.15913e-05	0.000485309	Up
SCSFRI_TO_T_00120676.path1	278	365	232	1072	543	1873	7.59	9.18	6.45	27	14.72	47.32	7.74	29.68	1.93909	1.17395e-05	0.000489042	Up
SCSFRI_TO_T_00093835.path1	9	34	17	93	70	208	0.54	1.91	1.04	5.15	4.18	11.57	1.16333	6.96667	2.5822	1.17444e-05	0.000489042	Up
SCSFRI_TO_T_00013103.path1	13	20	24	104	45	166	1	1.41	1.87	7.35	3.42	11.76	1.42667	7.51	2.39616	1.18382e-05	0.000491605	Up
SCSFRI_TO_T_00142637.path1	303	230	233	87	120	80	4.38	3.06	3.43	1.16	1.72	1.07	3.62333	1.31667	-1.46043	1.19648e-05	0.000494457	Down
SCSFRI_TO_T_00035813.path1	145	186	162	678	291	602	6.59	7.79	7.49	28.43	13.13	25.32	7.29	22.2933	1.61262	1.19715e-05	0.000494457	Up
SCSFRI_TO_T_00144291.path1	53	63	41	466	56	712	3.8	4.16	2.99	30.85	3.99	47.28	3.65	27.3733	2.9068	1.20773e-05	0.000497482	Up
SCSFRI_TO_T_00003192.path1	34	45	24	170	72	167	0.35	0.44	0.26	1.65	0.75	1.63	0.35	1.34333	1.94039	1.22109e-05	0.00050163	Up
SCSFRI_TO_T_00072691.path1	25	18	26	121	48	179	2.38	1.58	2.52	10.62	4.54	15.77	2.16	10.31	2.25494	1.23167e-05	0.00050462	Up
SCSFRI_TO_T_00039502.path1	5	9	3	45	32	28	0.22	0.37	0.14	1.84	1.4	1.15	0.243333	1.46333	2.58825	1.24742e-05	0.00050971	Up
SCSFRI_TO_T_00092944.path1	2051	3392	2543	1071	557	748	31.38	47.79	39.6	15.12	8.46	10.59	39.59	11.39	-1.79737	1.30209e-05	0.000530626	Down
SCSFRI_TO_T_00090502.path1	271	241	291	45	95	91	10.88	8.91	11.89	1.67	3.79	3.38	10.56	2.94667	-1.84145	1.36334e-05	0.000553906	Down
SCSFRI_TO_T_00007969.path1	33	32	29	204	50	255	0.76	0.67	0.68	4.31	1.14	5.4	0.703333	3.61667	2.36238	1.36646e-05	0.000553906	Up
SCSFRI_TO_T_00115257.path1	96	64	96	1099	69	1109	2.16	1.33	2.2	22.85	1.54	23.13	1.89667	15.84	3.06203	1.37381e-05	0.000555413	Up
SCSFRI_TO_T_00062189.path1	127	152	131	391	256	350	3.14	3.46	3.29	8.91	6.28	8	3.29667	7.73	1.22946	1.38491e-05	0.000558421	Up
SCSFRI_TO_T_00062790.path1	32	35	30	154	62	179	2.51	2.53	2.4	11.15	4.83	13	2.48	9.66	1.96168	1.46991e-05	0.000590189	Up
SCSFRI_TO_T_00144709.path1	57	56	48	2076	74	3151	1.58	1.43	1.35	53.05	2.04	80.78	1.45333	45.29	4.96175	1.47498e-05	0.000590189	Up
SCSFRI_TO_T_00009419.path1	130	128	93	36	27	40	3.02	2.74	2.2	0.77	0.62	0.86	2.65333	0.75	-1.82284	1.47528e-05	0.000590189	Down
SCSFRI_TO_T_00013998.path1	511	701	869	2153	1569	4988	8.02	10.13	13.88	31.16	24.44	72.41	10.6767	42.67	1.99876	1.50684e-05	0.000601242	Up
SCSFRI_TO_T_00043789.path1	394	479	302	1029	736	996	8.56	9.58	6.68	20.61	15.88	20.01	8.27333	18.8333	1.18675	1.51927e-05	0.000604622	Up
SCSFRI_TO_T_00008355.path1	72	86	50	16	21	8	2.68	2.94	1.89	0.55	0.77	0.28	2.50333	0.533333	-2.23074	1.59876e-05	0.000634605	Down
SCSFRI_TO_T_00094390.path1	355	351	296	622	982	587	13.33	12.14	11.32	21.55	36.62	20.4	12.2633	26.19	1.09466	1.60294e-05	0.000634614	Up
SCSFRI_TO_T_00010136.path1	88	105	91	25	28	32	0.69	0.76	0.73	0.18	0.22	0.23	0.726667	0.21	-1.7909	1.60715e-05	0.000634637	Down
SCSFRI_TO_T_00102481.path1	34	15	29	167	52	184	0.56	0.23	0.48	2.53	0.85	2.8	0.423333	2.06	2.28278	1.61621e-05	0.00063657	Up
SCSFRI_TO_T_00119844.path1	63	96	126	279	271	258	0.63	0.88	1.28	2.56	2.68	2.37	0.93	2.53667	1.44763	1.67529e-05	0.000657741	Up
SCSFRI_TO_T_00048608.path1	81	66	56	293	117	435	6.78	5.09	4.77	22.62	9.72	33.69	5.54667	22.01	1.98847	1.67857e-05	0.000657741	Up
SCSFRI_TO_T_00005393.path1	204	182	174	65	88	51	8.67	7.12	7.53	2.55	3.71	2.01	7.77333	2.75667	-1.49561	1.72412e-05	0.00067386	Down
SCSFRI_TO_T_00122039.path1	57	71	98	8	20	17	1	1.15	1.76	0.13	0.35	0.28	1.30333	0.253333	-2.3631	1.73009e-05	0.000673974	Down
SCSFRI_TO_T_00081278.path1	41	58	50	279	85	283	0.78	1.02	0.97	4.93	1.61	5.01	0.923333	3.85	2.05993	1.73323e-05	0.000673974	Up
SCSFRI_TO_T_00043302.path1	107	126	105	295	220	244	1.77	1.93	1.77	4.5	3.61	3.73	1.82333	3.94667	1.11406	1.74079e-05	0.000675197	Up
SCSFRI_TO_T_00004906.path1	495	551	537	167	267	134	19.09	19.56	21.08	5.94	10.22	4.78	19.91	6.98	-1.51219	1.75011e-05	0.000677093	Down
SCSFRI_TO_T_00139781.path1	214	272	220	525	469	688	2.1	2.45	2.19	4.75	4.56	6.24	2.24667	5.18333	1.20609	1.79621e-05	0.000693174	Up
SCSFRI_TO_T_00089322.path1	85	78	82	451	127	428	3.28	2.77	3.22	16.05	4.86	15.28	3.09	12.0633	1.96495	1.80924e-05	0.000696443	Up
SCSFRI_TO_T_00135740.path1	97	185	143	41	42	38	3.17	5.55	4.74	1.24	1.35	1.15	4.48667	1.24667	-1.84757	1.8312e-05	0.000703125	Down
MSTRG.10946	177	152	162	42	70	24	8.12	6.42	7.57	1.78	3.19	1.02	7.37	1.99667	-1.88407	1.85716e-05	0.000711306	Down
SCSFRI_TO_T_00095991.path1	14	40	160	7	2	4	0.51	1.33	5.87	0.23	0.06	0.12	2.57	0.136667	-4.23304	1.90223e-05	0.000726745	Down
SCSFRI_TO_T_00037183.path1	266	266	210	576	440	584	2.87	2.65	2.31	5.74	4.72	5.84	2.61	5.43333	1.05779	1.96272e-05	0.000747578	Up
SCSFRI_TO_T_00108918.path1	168	443	150	1160	563	2442	4.15	10.08	3.77	26.45	13.81	55.85	6	32.0367	2.41669	1.9691e-05	0.000747578	Up
SCSFRI_TO_T_00143149.path1	157	272	124	562	426	618	2.46	3.92	1.98	8.12	6.62	8.95	2.78667	7.89667	1.5027	1.97143e-05	0.000747578	Up
SCSFRI_TO_T_00018451.path1	82	103	87	288	202	179	1.82	2.1	1.96	5.89	4.44	3.67	1.96	4.66667	1.25154	1.98994e-05	0.000749741	Up
SCSFRI_TO_T_00012392.path1	365	389	376	182	138	135	24.02	23.56	25.15	11.04	8.98	8.2	24.2433	9.40667	-1.36583	2.00069e-05	0.000749741	Down
SCSFRI_TO_T_00133727.path1	142	183	145	308	429	703	2.7	3.2	2.8	5.4	8.09	12.36	2.9	8.61667	1.57108	2.009e-05	0.000749741	Up
MSTRG.11607	301	478	384	81	7	57	48.12	70.4	62.5	11.95	1.1	8.5	60.34	7.18333	-3.07039	2.00955e-05	0.000749741	Down
SCSFRI_TO_T_00102205.path1	331	279	262	696	506	632	6.76	5.25	5.45	13.12	10.26	11.95	5.82	11.7767	1.01684	2.01109e-05	0.000749741	Up
SCSFRI_TO_T_00025477.path1	21	21	11	90	42	93	0.65	0.6	0.35	2.57	1.29	2.67	0.533333	2.17667	2.02901	2.01798e-05	0.000749741	Up
SCSFRI_TO_T_00142465.path1	395	327	341	754	686	1078	9.08	6.92	7.98	16	15.66	22.94	7.99333	18.2	1.18707	2.02537e-05	0.000749741	Up
SCSFRI_TO_T_00071527.path1	52	49	45	10	11	12	3.04	2.64	2.68	0.54	0.64	0.65	2.78667	0.61	-2.19166	2.03274e-05	0.000749741	Down
SCSFRI_TO_T_00069475.path1	309	411	267	1028	591	1202	4.06	4.97	3.57	12.46	7.71	14.62	4.2	11.5967	1.46525	2.03374e-05	0.000749741	Up
SCSFRI_TO_T_00118735.path1	197	179	141	801	223	2802	2.66	2.23	1.94	9.98	2.99	35.02	2.27667	15.9967	2.81278	2.03565e-05	0.000749741	Up
SCSFRI_TO_T_00055005.path1	22	16	13	92	37	105	0.88	0.59	0.53	3.4	1.47	3.89	0.666667	2.92	2.13093	2.03586e-05	0.000749741	Up
SCSFRI_TO_T_00068524.path1	86	58	82	4	15	19	2.72	1.69	2.64	0.12	0.47	0.56	2.35	0.383333	-2.61599	2.03601e-05	0.000749741	Down
SCSFRI_TO_T_00071572.path1	83	49	51	13	18	7	0.55	0.3	0.35	0.08	0.12	0.04	0.4	0.08	-2.32193	2.13353e-05	0.000781885	Down
SCSFRI_TO_T_00063109.path1	303	378	434	1471	637	2984	30.04	34.44	43.71	134.31	62.59	273.45	36.0633	156.783	2.12017	2.17718e-05	0.000795972	Up
SCSFRI_TO_T_00117835.path1	28	21	19	60	68	88	0.45	0.31	0.31	0.9	1.1	1.32	0.356667	1.10667	1.63357	2.21345e-05	0.000807301	Up
SCSFRI_TO_T_00122168.path1	84	75	40	212	146	214	2.04	1.68	0.99	4.75	3.52	4.81	1.57	4.36	1.47356	2.2348e-05	0.000813148	Up
SCSFRI_TO_T_00091437.path1	23	34	35	5	4	2	0.36	0.49	0.56	0.07	0.06	0.03	0.47	0.0533333	-3.13955	2.30606e-05	0.000837084	Down
MSTRG.6123	26	12	21	98	50	84	1.16	0.49	0.96	4.05	2.22	3.48	0.87	3.25	1.90135	2.32711e-05	0.000842722	Up
MSTRG.4724	198	239	161	860	319	871	4.22	4.7	3.5	16.92	6.76	17.19	4.14	13.6233	1.71838	2.39953e-05	0.000866895	Up
SCSFRI_TO_T_00096857.path1	206	172	264	18	69	8	6.1	4.69	7.96	0.49	2.03	0.22	6.25	0.913333	-2.77464	2.4366e-05	0.000876719	Down
SCSFRI_TO_T_00063885.path1	181	244	177	572	368	676	3.86	4.79	3.84	11.24	7.78	13.32	4.16333	10.78	1.37255	2.4382e-05	0.000876719	Up
SCSFRI_TO_T_00132891.path1	312	644	576	3951	547	6574	4.61	8.77	8.67	53.91	8.03	89.99	7.35	50.6433	2.78456	2.46935e-05	0.000885731	Up
SCSFRI_TO_T_00079242.path1	294	321	270	1537	443	1199	4.96	4.98	4.63	23.91	7.42	18.71	4.85667	16.68	1.78008	2.47485e-05	0.000885731	Up
SCSFRI_TO_T_00123613.path1	42	53	33	122	97	128	0.92	1.07	0.74	2.48	2.12	2.61	0.91	2.40333	1.4011	2.5041e-05	0.000892502	Up
SCSFRI_TO_T_00062847.path1	0	1	0	27	7	32	0	0.05	0	1.28	0.36	1.52	0.0166667	1.05333	5.98185	2.50545e-05	0.000892502	Up
SCSFRI_TO_T_00124046.path1	39	54	48	166	95	232	5.86	7.47	7.34	22.99	14.16	32.24	6.89	23.13	1.74719	2.5127e-05	0.000893003	Up
SCSFRI_TO_T_00049082.path1	93	85	100	244	190	389	2.06	1.73	2.25	4.98	4.17	7.96	2.01333	5.70333	1.50222	2.51913e-05	0.000893208	Up
SCSFRI_TO_T_00111008.path1	63	141	79	333	214	586	1.73	3.57	2.21	8.45	5.84	14.92	2.50333	9.73667	1.95958	2.54925e-05	0.000900501	Up
SCSFRI_TO_T_00138059.path1	61	88	74	197	158	201	1.2	1.6	1.49	3.58	3.09	3.67	1.43	3.44667	1.26919	2.55148e-05	0.000900501	Up
SCSFRI_TO_T_00005041.path1	54	122	28	368	201	315	0.79	1.64	0.42	4.94	2.91	4.25	0.95	4.03333	2.08597	2.56155e-05	0.000901974	Up
SCSFRI_TO_T_00145291.path1	121	73	55	22	18	20	1.66	0.92	0.77	0.28	0.24	0.26	1.11667	0.26	-2.10262	2.58537e-05	0.000908267	Down
SCSFRI_TO_T_00114940.path1	143	128	98	41	50	36	4.64	3.82	3.24	1.23	1.61	1.08	3.9	1.30667	-1.57758	2.59753e-05	0.000910447	Down
SCSFRI_TO_T_00054929.path1	33	41	35	102	85	100	2.22	2.54	2.4	6.33	5.67	6.22	2.38667	6.07333	1.34749	2.66976e-05	0.000933623	Up
SCSFRI_TO_T_00014584.path1	269	384	265	1029	540	1607	7.4	9.73	7.42	26.13	14.76	40.93	8.18333	27.2733	1.73673	2.73711e-05	0.000954988	Up
SCSFRI_TO_T_00065607.path1	340	463	401	942	811	733	9.06	11.34	10.86	23.13	21.43	18.06	10.42	20.8733	1.00231	2.87113e-05	0.000999467	Up
SCSFRI_TO_T_00023848.path1	633	595	415	1358	1130	2990	19.7	17.06	13.15	39	34.92	86.13	16.6367	53.35	1.68112	2.90382e-05	0.00100855	Up
SCSFRI_TO_T_00073901.path1	201	193	164	71	51	73	3.06	2.7	2.54	1	0.77	1.03	2.76667	0.933333	-1.56768	2.95556e-05	0.00102419	Down
SCSFRI_TO_T_00010014.path1	290	280	223	704	451	788	8.63	7.68	6.76	19.33	13.33	21.71	7.69	18.1233	1.23679	2.98258e-05	0.00103122	Up
SCSFRI_TO_T_00009663.path1	304	643	392	2029	785	2366	9.43	18.36	12.37	58.04	24.17	67.9	13.3867	50.0367	1.90219	3.00297e-05	0.00103523	Up
SCSFRI_TO_T_00012459.path1	343	331	275	110	162	114	8.15	7.24	6.65	2.41	3.82	2.5	7.34667	2.91	-1.33607	3.00775e-05	0.00103523	Down
SCSFRI_TO_T_00113747.path1	543	546	738	249	245	229	7.2	6.67	9.96	3.05	3.22	2.81	7.94333	3.02667	-1.39201	3.05385e-05	0.00104874	Down
SCSFRI_TO_T_00129456.path1	45	71	39	302	102	182	1.18	1.7	1.04	7.29	2.65	4.4	1.30667	4.78	1.87112	3.08017e-05	0.00105452	Up
SCSFRI_TO_T_00095901.path1	31	13	7	175	24	231	0.51	0.2	0.12	2.65	0.39	3.5	0.276667	2.18	2.97811	3.08449e-05	0.00105452	Up
SCSFRI_TO_T_00135406.path1	757	720	690	1998	1208	2653	10	8.76	9.28	24.36	15.85	32.45	9.34667	24.22	1.37368	3.09626e-05	0.00105618	Up
SCSFRI_TO_T_00135029.path1	177	175	202	60	80	68	6.87	6.25	7.98	2.15	3.08	2.44	7.03333	2.55667	-1.45994	3.13322e-05	0.00106604	Down
SCSFRI_TO_T_00087605.path1	43	40	25	2	7	6	0.92	0.79	0.55	0.04	0.15	0.12	0.753333	0.103333	-2.86598	3.14008e-05	0.00106604	Down
SCSFRI_TO_T_00082372.path1	497	398	429	122	228	118	4.01	2.96	3.53	0.91	1.83	0.88	3.5	1.20667	-1.53633	3.14909e-05	0.00106604	Down
SCSFRI_TO_T_00010159.path1	88	256	35	642	548	782	1.27	3.41	0.51	8.56	7.86	10.45	1.73	8.95667	2.37219	3.15304e-05	0.00106604	Up
SCSFRI_TO_T_00123265.path1	258	226	278	109	113	81	3.35	2.7	3.68	1.31	1.46	0.97	3.24333	1.24667	-1.3794	3.26114e-05	0.00110015	Down
SCSFRI_TO_T_00009667.path1	32	32	18	119	53	237	0.48	0.45	0.28	1.66	0.8	3.32	0.403333	1.92667	2.25606	3.30026e-05	0.00111026	Up
SCSFRI_TO_T_00142083.path1	222	168	120	45	5	24	6.06	4.22	3.33	1.13	0.14	0.61	4.53667	0.626667	-2.85586	3.30564e-05	0.00111026	Down
MSTRG.2646	33	139	294	27	17	9	4.11	15.94	37.27	3.1	2.1	1.04	19.1067	2.08	-3.19942	3.34339e-05	0.00112047	Down
SCSFRI_TO_T_00106818.path1	491	81	206	40	53	39	23.81	3.62	10.17	1.79	2.55	1.75	12.5333	2.03	-2.62622	3.39515e-05	0.00113533	Down
SCSFRI_TO_T_00002485.path1	48	52	35	8	13	4	1.33	1.33	0.99	0.21	0.36	0.1	1.21667	0.223333	-2.44566	3.42769e-05	0.00114371	Down
SCSFRI_TO_T_00119112.path1	77	73	84	206	162	366	1.48	1.29	1.65	3.66	3.09	6.52	1.47333	4.42333	1.58605	3.4747e-05	0.00115651	Up
SCSFRI_TO_T_00039593.path1	44	35	38	157	107	76	1.12	0.82	0.98	3.68	2.7	1.79	0.973333	2.72333	1.48437	3.48119e-05	0.00115651	Up
SCSFRI_TO_T_00039792.path1	156	122	129	660	209	522	2.68	1.93	2.26	10.47	3.56	8.31	2.29	7.44667	1.70125	3.50272e-05	0.00116114	Up
SCSFRI_TO_T_00014187.path1	42	42	23	4	8	4	2.64	2.43	1.47	0.23	0.5	0.23	2.18	0.32	-2.76818	3.53293e-05	0.00116862	Down
SCSFRI_TO_T_00011106.path1	123	104	121	47	41	32	2.4	1.87	2.41	0.85	0.8	0.58	2.22667	0.743333	-1.5828	3.54847e-05	0.00117123	Down
SCSFRI_TO_T_00126860.path1	216	228	187	567	360	476	2.67	2.6	2.35	6.47	4.42	5.45	2.54	5.44667	1.10055	3.57115e-05	0.00117617	Up
SCSFRI_TO_T_00100553.path1	103	66	85	13	24	2	2.44	1.44	2.05	0.28	0.57	0.04	1.97667	0.296667	-2.73615	3.58742e-05	0.00117723	Down
SCSFRI_TO_T_00118939.path1	238	219	153	83	33	26	3.94	3.34	2.58	1.27	0.54	0.4	3.28667	0.736667	-2.15754	3.58977e-05	0.00117723	Down
SCSFRI_TO_T_00093931.path1	145	233	149	786	333	484	3.32	4.92	3.49	16.65	7.58	10.27	3.91	11.5	1.55639	3.82633e-05	0.00125212	Up
SCSFRI_TO_T_00002692.path1	53	74	49	138	144	132	0.76	0.97	0.71	1.82	2.04	1.74	0.813333	1.86667	1.19855	3.85772e-05	0.00125969	Up
SCSFRI_TO_T_00066706.path1	98	95	81	324	153	306	2.66	2.37	2.24	8.11	4.12	7.69	2.42333	6.64	1.45419	3.8695e-05	0.00126085	Up
MSTRG.7112	64	93	67	176	165	240	4.38	5.87	4.67	11.12	11.22	15.21	4.97333	12.5167	1.33157	3.89143e-05	0.0012653	Up
SCSFRI_TO_T_00133040.path1	63	97	61	229	147	339	1.17	1.67	1.16	3.94	2.72	5.85	1.33333	4.17	1.64501	3.92441e-05	0.00127331	Up
SCSFRI_TO_T_00112264.path1	37	36	15	2	4	3	1.4	1.25	0.58	0.07	0.15	0.1	1.07667	0.106667	-3.33539	3.99469e-05	0.00129336	Down
SCSFRI_TO_T_00053389.path1	89	131	100	267	222	408	2.85	3.87	3.26	7.9	7.07	12.11	3.32667	9.02667	1.44012	4.00317e-05	0.00129337	Up
SCSFRI_TO_T_00029451.path1	211	227	196	72	104	51	2.06	2.04	1.95	0.65	1.01	0.46	2.01667	0.706667	-1.51287	4.028e-05	0.00129865	Down
SCSFRI_TO_T_00027172.path1	73	25	51	10	8	2	1.28	0.4	0.91	0.16	0.14	0.03	0.863333	0.11	-2.97241	4.09936e-05	0.00131887	Down
SCSFRI_TO_T_00006316.path1	63	62	60	147	133	249	4.93	4.43	4.74	10.53	10.27	17.96	4.7	12.92	1.45887	4.11882e-05	0.00132235	Up
SCSFRI_TO_T_00044015.path1	37	27	39	986	44	1791	1.15	0.77	1.24	28.3	1.36	51.57	1.05333	27.0767	4.68402	4.1323e-05	0.0013239	Up
SCSFRI_TO_T_00119741.path1	880	716	1107	2099	1812	2030	12.99	9.73	16.63	28.58	26.56	27.73	13.1167	27.6233	1.07449	4.141e-05	0.00132391	Up
SCSFRI_TO_T_00079113.path1	70	58	57	18	12	18	2.16	1.65	1.79	0.51	0.37	0.51	1.86667	0.463333	-2.01034	4.18369e-05	0.00133476	Down
SCSFRI_TO_T_00070185.path1	371	648	369	1542	848	1770	18.2	29.27	18.42	69.78	41.3	80.35	21.9633	63.81	1.53869	4.23889e-05	0.00134956	Up
SCSFRI_TO_T_00044367.path1	104	84	73	171	190	216	0.95	0.71	0.68	1.44	1.72	1.83	0.78	1.66333	1.09253	4.30678e-05	0.00136832	Up
SCSFRI_TO_T_00129172.path1	30	31	28	5	3	5	1.42	1.35	1.35	0.22	0.14	0.22	1.37333	0.193333	-2.82852	4.32537e-05	0.00137138	Down
SCSFRI_TO_T_00128097.path1	162	128	55	313	310	380	3.58	2.6	1.24	6.38	6.8	7.77	2.47333	6.98333	1.49746	4.38855e-05	0.00138853	Up
SCSFRI_TO_T_00074429.path1	1137	498	527	2490	1373	3566	69.9	28.19	32.98	141.21	83.8	202.88	43.69	142.63	1.7069	4.47681e-05	0.00141352	Up
SCSFRI_TO_T_00020209.path1	52	44	34	194	74	189	1.01	0.79	0.67	3.47	1.43	3.4	0.823333	2.76667	1.7486	4.51019e-05	0.0014207	Up
SCSFRI_TO_T_00074793.path1	116	49	105	22	25	9	3.78	1.47	3.49	0.66	0.81	0.27	2.91333	0.58	-2.32855	4.51813e-05	0.0014207	Down
SCSFRI_TO_T_00042900.path1	19097	13850	14038	4250	8140	5341	927.77	619.64	694.2	190.48	392.62	240.14	747.203	274.413	-1.44515	4.57504e-05	0.00143383	Down
SCSFRI_TO_T_00121618.path1	90	94	59	452	114	445	2.77	2.67	1.85	12.85	3.49	12.69	2.43	9.67667	1.99355	4.58236e-05	0.00143383	Up
SCSFRI_TO_T_00029920.path1	32	20	23	123	52	91	0.46	0.27	0.34	1.63	0.74	1.21	0.356667	1.19333	1.74235	4.58802e-05	0.00143383	Up
SCSFRI_TO_T_00027963.path1	413	57	222	39	46	17	12.79	1.63	7	1.11	1.41	0.49	7.14	1.00333	-2.83112	4.62067e-05	0.00143958	Down
SCSFRI_TO_T_00125852.path1	112	140	90	498	170	688	1.28	1.47	1.05	5.25	1.93	7.27	1.26667	4.81667	1.927	4.62527e-05	0.00143958	Up
SCSFRI_TO_T_00117322.path1	43	57	28	137	93	228	4.16	5.07	2.75	12.21	8.92	20.39	3.99333	13.84	1.79318	4.66815e-05	0.00144997	Up
SCSFRI_TO_T_00007414.path1	27	29	44	317	52	172	0.76	0.76	1.27	8.27	1.46	4.5	0.93	4.74333	2.3506	4.68173e-05	0.00145124	Up
SCSFRI_TO_T_00025264.path1	10	7	7	63	13	114	0.41	0.26	0.27	2.26	0.5	4.13	0.313333	2.29667	2.87377	4.86009e-05	0.00150348	Up
SCSFRI_TO_T_00054261.path1	13	9	11	76	24	64	0.22	0.15	0.2	1.24	0.41	1.04	0.19	0.896667	2.23857	4.88497e-05	0.00150517	Up
SCSFRI_TO_T_00134267.path1	127	65	56	13	19	23	0.88	0.42	0.4	0.08	0.13	0.15	0.566667	0.12	-2.23947	4.89027e-05	0.00150517	Down
SCSFRI_TO_T_00075955.path1	94	160	67	426	211	424	5.16	8.09	3.75	21.59	11.51	21.56	5.66667	18.22	1.68495	4.89509e-05	0.00150517	Up
SCSFRI_TO_T_00127661.path1	33	33	34	76	88	89	1.59	1.47	1.67	3.38	4.21	3.97	1.57667	3.85333	1.28923	4.97026e-05	0.00152521	Up
SCSFRI_TO_T_00136471.path1	172	133	129	401	273	987	1.42	1.01	1.09	3.06	2.24	7.55	1.17333	4.28333	1.86812	5.05872e-05	0.00154858	Up
SCSFRI_TO_T_00068816.path1	301	245	256	124	120	105	5.6	4.19	4.84	2.13	2.22	1.81	4.87667	2.05333	-1.24793	5.0746e-05	0.00154858	Down
SCSFRI_TO_T_00086617.path1	164	116	163	43	51	56	1.97	1.28	1.99	0.48	0.61	0.62	1.74667	0.57	-1.61557	5.11617e-05	0.00155748	Down
SCSFRI_TO_T_00004057.path1	39	49	43	5	13	8	0.55	0.63	0.61	0.06	0.18	0.1	0.596667	0.113333	-2.39635	5.14648e-05	0.00156359	Down
SCSFRI_TO_T_00123049.path1	179	202	136	605	274	730	5.63	5.86	4.36	17.57	8.56	21.27	5.28333	15.8	1.5804	5.17469e-05	0.00156609	Up
SCSFRI_TO_T_00024054.path1	262	284	261	1295	354	1522	5.85	5.84	5.94	26.69	7.85	31.47	5.87667	22.0033	1.90465	5.1752e-05	0.00156609	Up
SCSFRI_TO_T_00113191.path1	37	20	19	3	3	1	0.8	0.4	0.42	0.06	0.06	0.02	0.54	0.0466667	-3.5325	5.20497e-05	0.00157178	Down
SCSFRI_TO_T_00107398.path1	35	35	38	140	88	77	0.71	0.65	0.79	2.62	1.77	1.45	0.716667	1.94667	1.44163	5.21457e-05	0.00157178	Up
MSTRG.10287	41	28	43	8	4	0	3.04	1.91	3.24	0.55	0.29	0	2.73	0.28	-3.2854	5.27199e-05	0.00158596	Down
SCSFRI_TO_T_00114678.path1	13	28	14	77	59	57	0.72	1.43	0.79	3.94	3.25	2.93	0.98	3.37333	1.78332	5.31482e-05	0.00159479	Up
SCSFRI_TO_T_00005284.path1	75	169	47	417	301	303	2.38	4.94	1.52	12.22	9.49	8.91	2.94667	10.2067	1.79236	5.32223e-05	0.00159479	Up
SCSFRI_TO_T_00133822.path1	251	334	314	58	114	19	4.98	6.1	6.34	1.06	2.24	0.35	5.80667	1.21667	-2.25478	5.4334e-05	0.00162174	Down
SCSFRI_TO_T_00120881.path1	62	62	89	230	138	236	1.65	1.52	2.41	5.65	3.65	5.81	1.86	5.03667	1.43717	5.61537e-05	0.00167239	Up
SCSFRI_TO_T_00102931.path1	559	735	604	2186	975	2724	9.46	11.46	10.41	34.14	16.39	42.68	10.4433	31.07	1.57294	5.62498e-05	0.00167239	Up
MSTRG.16897	198	215	161	485	324	493	3.25	3.25	2.69	7.35	5.28	7.49	3.06333	6.70667	1.13049	5.64157e-05	0.00167407	Up
SCSFRI_TO_T_00011393.path1	24	31	37	155	51	222	0.9	1.07	1.41	5.36	1.9	7.7	1.12667	4.98667	2.14602	5.65574e-05	0.00167502	Up
SCSFRI_TO_T_00096097.path1	416	422	2103	214	142	98	29.86	27.91	153.72	14.18	10.14	6.54	70.4967	10.2867	-2.77678	5.68029e-05	0.00167904	Down
MSTRG.10548	210	272	135	11	72	16	19.8	22.52	12.77	0.46	5.66	1.86	18.3633	2.66	-2.78733	5.73778e-05	0.00169276	Down
SCSFRI_TO_T_00138740.path1	896	822	898	2382	1416	3286	15.53	13.12	15.84	38.08	24.36	52.7	14.83	38.38	1.37184	5.88582e-05	0.00173308	Up
SCSFRI_TO_T_00032354.path1	699	643	800	329	355	246	8.46	7.17	9.86	3.67	4.27	2.76	8.49667	3.56667	-1.25232	5.91014e-05	0.00173492	Down
SCSFRI_TO_T_00135417.path1	18	18	18	107	40	62	0.48	0.45	0.49	2.66	1.07	1.55	0.473333	1.76	1.89465	5.91477e-05	0.00173492	Up
SCSFRI_TO_T_00142157.path1	760	660	700	371	341	290	6.25	5	5.86	2.81	2.78	2.21	5.70333	2.6	-1.13329	5.96616e-05	0.00174664	Down
SCSFRI_TO_T_00002347.path1	198	213	138	388	365	580	1.77	1.75	1.26	3.2	3.24	4.8	1.59333	3.74667	1.23356	5.99473e-05	0.00175165	Up
SCSFRI_TO_T_00036193.path1	90	84	78	15	35	10	2.15	1.85	1.92	0.33	0.83	0.21	1.97333	0.456667	-2.11142	6.04072e-05	0.00176172	Down
MSTRG.2481	81	71	80	21	27	7	2.2	1.78	2.21	0.53	0.73	0.18	2.06333	0.48	-2.10387	6.09662e-05	0.00177464	Down
SCSFRI_TO_T_00119047.path1	239	320	254	1419	312	2281	3.92	4.84	4.24	21.49	5.09	34.66	4.33333	20.4133	2.23596	6.23445e-05	0.00181131	Up
SCSFRI_TO_T_00135615.path1	108	119	105	363	179	382	1.83	1.86	1.81	5.68	3.01	5.99	1.83333	4.89333	1.41635	6.35458e-05	0.00184271	Up
SCSFRI_TO_T_00093661.path1	121	116	69	703	160	354	10.37	9.16	6.02	55.59	13.62	28.08	8.51667	32.43	1.92897	6.54956e-05	0.00189565	Up
SCSFRI_TO_T_00042659.path1	46	65	34	108	140	123	0.74	0.96	0.56	1.6	2.24	1.84	0.753333	1.89333	1.32957	6.61272e-05	0.00191031	Up
SCSFRI_TO_T_00030243.path1	8482	6258	7663	22344	13706	13367	711.95	483.73	654.72	1730.23	1142.19	1038.38	616.8	1303.6	1.07963	6.65032e-05	0.00191755	Up
SCSFRI_TO_T_00135741.path1	33	44	32	5	10	5	0.72	0.89	0.72	0.1	0.23	0.1	0.776667	0.143333	-2.43792	6.84611e-05	0.00197029	Down
SCSFRI_TO_T_00061150.path1	129	163	85	339	250	639	3	3.49	2.01	7.27	5.77	13.75	2.83333	8.93	1.65616	6.98931e-05	0.00200233	Up
SCSFRI_TO_T_00056166.path1	499	588	531	146	256	75	20.43	22.17	22.13	5.52	10.41	2.84	21.5767	6.25667	-1.78601	7.0182e-05	0.00200233	Down
SCSFRI_TO_T_00042663.path1	1673	2332	1031	3131	8222	4186	55.53	71.28	34.83	95.87	270.93	128.58	53.88	165.127	1.61575	7.02025e-05	0.00200233	Up
SCSFRI_TO_T_00073588.path1	13	29	13	53	68	79	0.47	0.96	0.48	1.76	2.44	2.64	0.636667	2.28	1.84042	7.02266e-05	0.00200233	Up
SCSFRI_TO_T_00083916.path1	39	102	41	269	119	450	3.35	8.07	3.58	21.32	10.15	35.77	5	22.4133	2.16436	7.02294e-05	0.00200233	Up
SCSFRI_TO_T_00069587.path1	452	80	190	54	44	36	16.25	2.65	6.95	1.79	1.57	1.2	8.61667	1.52	-2.50306	7.04983e-05	0.00200625	Down
SCSFRI_TO_T_00117114.path1	211	89	35	590	334	476	18.95	7.36	3.2	48.87	29.78	39.56	9.83667	39.4033	2.00208	7.10317e-05	0.00201767	Up
SCSFRI_TO_T_00102527.path1	244	275	257	854	396	1287	6.82	7.07	7.31	22.01	10.98	33.27	7.06667	22.0867	1.64407	7.23045e-05	0.00205001	Up
SCSFRI_TO_T_00083269.path1	14	20	14	84	50	40	0.34	0.43	0.34	1.79	1.16	0.86	0.37	1.27	1.77923	7.29206e-05	0.00206365	Up
SCSFRI_TO_T_00137205.path1	25	22	24	65	58	78	1.78	1.44	1.74	4.27	4.1	5.13	1.65333	4.5	1.44455	7.35287e-05	0.00207702	Up
SCSFRI_TO_T_00041601.path1	88	122	164	722	159	974	3.34	4.26	6.33	25.27	5.99	34.2	4.64333	21.82	2.23242	7.42149e-05	0.00209253	Up
SCSFRI_TO_T_00090532.path1	548	783	595	1299	1219	1619	4.86	6.39	5.37	10.62	10.72	13.28	5.54	11.54	1.05869	7.4608e-05	0.00209974	Up
SCSFRI_TO_T_00085267.path1	55	134	69	701	91	774	1.85	4.16	2.36	21.78	3.04	24.12	2.79	16.3133	2.54771	7.65495e-05	0.00215042	Up
SCSFRI_TO_T_00052221.path1	48	47	60	16	13	10	3.04	2.74	3.86	0.93	0.82	0.59	3.21333	0.78	-2.04252	7.88686e-05	0.00220342	Down
SCSFRI_TO_T_00076746.path1	1488	189	780	147	183	99	42.47	4.97	22.66	3.87	5.19	2.61	23.3667	3.89	-2.58661	8.06735e-05	0.00224418	Down
SCSFRI_TO_T_00080116.path1	111	223	72	908	154	1392	6.4	11.84	4.23	48.31	8.82	74.29	7.49	43.8067	2.54811	8.07492e-05	0.00224418	Up
SCSFRI_TO_T_00062715.path1	575	1246	692	2607	1601	5288	13.74	27.42	16.83	57.47	37.98	116.95	19.33	70.8	1.87291	8.07681e-05	0.00224418	Up
SCSFRI_TO_T_00118484.path1	34	37	37	4	11	3	1.25	1.25	1.38	0.14	0.4	0.1	1.29333	0.213333	-2.59991	8.31119e-05	0.00230511	Down
SCSFRI_TO_T_00144495.path1	87	85	78	30	31	26	3.27	2.94	2.98	1.04	1.16	0.9	3.06333	1.03333	-1.5678	8.41168e-05	0.00232865	Down
SCSFRI_TO_T_00098735.path1	23	21	21	229	16	244	1.68	1.41	1.56	15.43	1.16	16.5	1.55	11.03	2.83109	8.42841e-05	0.00232865	Up
SCSFRI_TO_T_00115014.path1	1953	1424	847	253	80	425	93.54	62.81	41.29	11.18	3.8	18.84	65.88	11.2733	-2.54693	8.44176e-05	0.00232865	Down
SCSFRI_TO_T_00040593.path1	213	248	227	73	119	75	1.81	1.94	1.96	0.57	1	0.59	1.90333	0.72	-1.40246	8.58464e-05	0.00236379	Down
SCSFRI_TO_T_00135641.path1	41	16	16	3	1	0	2.96	1.06	1.18	0.2	0.07	0	1.73333	0.09	-4.26748	8.63855e-05	0.00237091	Down
SCSFRI_TO_T_00032729.path1	194	151	205	327	410	450	12.94	9.27	13.91	20.12	27.14	27.77	12.04	25.01	1.05467	8.64483e-05	0.00237091	Up
SCSFRI_TO_T_00017550.path1	13	18	5	134	21	80	0.53	0.68	0.21	5.04	0.85	3.02	0.473333	2.97	2.64953	8.67127e-05	0.00237091	Up
SCSFRI_TO_T_00043172.path1	92	13	69	7	5	8	1.2	0.16	0.92	0.08	0.06	0.1	0.76	0.08	-3.24793	8.67255e-05	0.00237091	Down
SCSFRI_TO_T_00012937.path1	344	459	395	1505	568	1965	5.57	6.84	6.51	22.47	9.12	29.43	6.30667	20.34	1.68937	8.96975e-05	0.00244778	Up
SCSFRI_TO_T_00024680.path1	1040	1311	1116	574	582	472	11.38	13.21	12.43	5.8	6.32	4.78	12.34	5.63333	-1.13128	9.00275e-05	0.00245241	Down
SCSFRI_TO_T_00017102.path1	234	214	193	83	21	49	4.08	3.44	3.42	1.33	0.36	0.79	3.64667	0.826667	-2.1412	9.03921e-05	0.00245796	Down
SCSFRI_TO_T_00069480.path1	147	166	122	65	55	37	5.24	5.47	4.42	2.14	1.94	1.23	5.04333	1.77	-1.51063	9.08462e-05	0.00246592	Down
SCSFRI_TO_T_00014052.path1	297	358	241	648	571	1142	5.02	5.56	4.14	10.09	9.56	17.83	4.90667	12.4933	1.34834	9.1934e-05	0.00249102	Up
SCSFRI_TO_T_00024701.path1	77	94	74	247	139	408	2.23	2.5	2.18	6.59	3.99	10.92	2.30333	7.16667	1.63758	9.25305e-05	0.00250274	Up
SCSFRI_TO_T_00116804.path1	2	7	1	40	26	17	0.1	0.31	0.05	1.77	1.24	0.76	0.153333	1.25667	3.03486	9.30352e-05	0.0025112	Up
SCSFRI_TO_T_00091224.path1	0	0	0	15	6	11	0	0	0	0.24	0.1	0.18	0.001	0.173333	7.43741	9.31716e-05	0.0025112	Up
SCSFRI_TO_T_00028111.path1	99	65	75	182	222	135	3.75	2.27	2.89	6.36	8.34	4.73	2.97	6.47667	1.12479	9.33789e-05	0.00251235	Up
SCSFRI_TO_T_00024116.path1	123	95	90	279	180	507	1.44	1.02	1.07	3.01	2.09	5.49	1.17667	3.53	1.58496	9.534e-05	0.00256061	Up
SCSFRI_TO_T_00005620.path1	174	64	98	16	34	4	5.88	1.99	3.37	0.5	1.14	0.13	3.74667	0.59	-2.66682	9.63633e-05	0.00258355	Down
SCSFRI_TO_T_00039363.path1	372	517	370	960	732	952	4.28	5.48	4.33	10.19	8.36	10.14	4.69667	9.56333	1.02588	9.67042e-05	0.00258784	Up
SCSFRI_TO_T_00043280.path1	222	193	192	453	349	642	12.78	10.24	11.25	24.07	19.95	34.22	11.4233	26.08	1.19096	9.68621e-05	0.00258784	Up
SCSFRI_TO_T_00139817.path1	31	27	16	108	39	241	1.23	0.98	0.64	3.94	1.53	8.82	0.95	4.76333	2.32597	9.71027e-05	0.00258974	Up
SCSFRI_TO_T_00109141.path1	30	14	30	1	3	3	0.41	0.18	0.42	0.01	0.04	0.04	0.336667	0.03	-3.48829	9.74334e-05	0.00259404	Down
SCSFRI_TO_T_00079528.path1	94	78	104	11	33	26	2.43	1.86	2.74	0.26	0.85	0.62	2.34333	0.576667	-2.02275	9.77822e-05	0.0025988	Down
SCSFRI_TO_T_00125041.path1	154	84	125	394	200	915	3.22	1.63	2.66	7.61	4.16	17.73	2.50333	9.83333	1.97383	9.83702e-05	0.00260988	Up
SCSFRI_TO_T_00028722.path1	136	73	65	20	34	18	6.39	3.16	3.11	0.87	1.58	0.78	4.22	1.07667	-1.97067	9.88095e-05	0.0026146	Down
SCSFRI_TO_T_00053215.path1	202	327	176	723	416	776	2.7	4.03	2.4	8.92	5.52	9.61	3.04333	8.01667	1.39735	9.889e-05	0.0026146	Up
SCSFRI_TO_T_00096761.path1	371	346	333	1094	525	953	9.33	8.02	8.53	25.39	13.11	22.19	8.62667	20.23	1.22962	9.99311e-05	0.00263313	Up
SCSFRI_TO_T_00120076.path1	494	322	435	171	203	147	8.56	5.14	7.68	2.73	3.49	2.36	7.12667	2.86	-1.31721	0.000100007	0.00263313	Down
SCSFRI_TO_T_00128863.path1	9	21	14	104	9	382	0.2	0.44	0.32	2.17	0.2	8	0.32	3.45667	3.43324	0.000100108	0.00263313	Up
SCSFRI_TO_T_00078752.path1	502	332	434	126	217	94	11.4	6.94	10.03	2.64	4.9	1.97	9.45667	3.17	-1.57685	0.000100714	0.00263904	Down
MSTRG.7768	34	26	34	108	53	344	4.37	3.08	4.45	12.8	6.76	40.91	3.96667	20.1567	2.34526	0.000101262	0.00263904	Up
SCSFRI_TO_T_00062512.path1	192	98	240	24	69	28	3.29	1.55	4.18	0.38	1.17	0.44	3.00667	0.663333	-2.18036	0.000101276	0.00263904	Down
SCSFRI_TO_T_00016361.path1	32	76	137	283	218	900	1.41	3.08	6.13	11.48	9.52	36.63	3.54	19.21	2.44004	0.000101369	0.00263904	Up
SCSFRI_TO_T_00116369.path1	62	31	52	202	80	280	2.09	0.96	1.79	6.3	2.68	8.75	1.61333	5.91	1.87311	0.000102461	0.00265899	Up
SCSFRI_TO_T_00132305.path1	74	79	70	31	18	15	1.03	1.01	0.99	0.4	0.25	0.19	1.01	0.28	-1.85086	0.000102483	0.00265899	Down
SCSFRI_TO_T_00048225.path1	130	154	124	493	194	804	2.94	3.21	2.86	10.3	4.36	16.85	3.00333	10.5033	1.80621	0.000103062	0.00266674	Up
SCSFRI_TO_T_00038732.path1	229	227	235	601	366	591	3.2	2.93	3.36	7.77	5.09	7.67	3.16333	6.84333	1.11325	0.000103131	0.00266674	Up
SCSFRI_TO_T_00031328.path1	219	185	163	71	75	26	5.59	4.35	4.23	1.67	1.9	0.61	4.72333	1.39333	-1.76126	0.000104026	0.00268534	Down
SCSFRI_TO_T_00085272.path1	108	305	82	773	342	1063	4.07	10.58	3.14	26.87	12.79	37.07	5.93	25.5767	2.10872	0.000104414	0.00269082	Up
SCSFRI_TO_T_00078643.path1	57	74	106	22	25	9	2.11	2.53	4	0.75	0.92	0.31	2.88	0.66	-2.12553	0.00010468	0.00269314	Down
SCSFRI_TO_T_00121661.path1	81	42	69	16	21	12	1.72	0.82	1.49	0.31	0.44	0.24	1.34333	0.33	-2.02528	0.000105553	0.00270532	Down
SCSFRI_TO_T_00076469.path1	1	23	8	199	23	116	0.02	0.45	0.17	3.87	0.48	2.26	0.213333	2.20333	3.36851	0.000105835	0.00270532	Up
SCSFRI_TO_T_00029227.path1	342	421	344	1111	568	1910	7.01	7.95	7.18	21.01	11.56	36.24	7.38	22.9367	1.63596	0.000105862	0.00270532	Up
SCSFRI_TO_T_00092221.path1	145	208	104	323	362	787	4.75	6.27	3.47	9.76	11.77	23.85	4.83	15.1267	1.647	0.000106532	0.00271252	Up
SCSFRI_TO_T_00040840.path1	1395	2299	1561	6129	2701	6680	24.46	37.12	27.86	99.15	47.02	108.41	29.8133	84.86	1.50913	0.000106544	0.00271252	Up
SCSFRI_TO_T_00066263.path1	197	133	157	69	62	58	3.9	2.42	3.16	1.26	1.22	1.06	3.16	1.18	-1.42114	0.000106676	0.00271252	Down
SCSFRI_TO_T_00100931.path1	263	156	155	42	1	21	2.94	1.61	1.77	0.43	0.01	0.22	2.10667	0.22	-3.25939	0.000107247	0.00271624	Down
SCSFRI_TO_T_00005237.path1	82	392	110	1918	219	2142	4.24	18.68	5.79	91.56	11.25	102.58	9.57	68.4633	2.83874	0.000107293	0.00271624	Up
MSTRG.6124	145	94	129	284	242	497	2.22	1.33	2.04	3.99	3.71	7.03	1.86333	4.91	1.39784	0.000107452	0.00271624	Up
SCSFRI_TO_T_00097925.path1	57	65	72	199	119	166	1.56	1.64	2.01	5.04	3.24	4.22	1.73667	4.16667	1.26257	0.000107687	0.00271624	Up
SCSFRI_TO_T_00036651.path1	102	134	84	352	205	223	1.21	1.46	1.02	3.86	2.42	2.45	1.23	2.91	1.24236	0.000107711	0.00271624	Up
SCSFRI_TO_T_00113999.path1	2751	3523	2806	1410	1644	1049	94.08	110.95	97.68	44.48	55.82	33.2	100.903	44.5	-1.1811	0.000108104	0.00272167	Down
MSTRG.11610	490	1140	613	158	11	115	39.92	85.58	50.83	11.91	0.92	8.66	58.7767	7.16333	-3.03654	0.000109579	0.00275265	Down
SCSFRI_TO_T_00144079.path1	91	123	89	282	179	569	7.13	8.87	7.1	20.38	13.92	41.25	7.7	25.1833	1.70954	0.000109695	0.00275265	Up
SCSFRI_TO_T_00009997.path1	138	51	112	21	31	7	1.49	0.51	1.23	0.21	0.33	0.07	1.07667	0.203333	-2.40465	0.000110118	0.00275872	Down
SCSFRI_TO_T_00096894.path1	99	113	73	25	39	12	2.94	3.09	2.19	0.68	1.13	0.32	2.74	0.71	-1.94828	0.000111142	0.00277982	Down
SCSFRI_TO_T_00064014.path1	151	137	178	40	75	29	4.89	4.09	5.87	1.19	2.41	0.87	4.95	1.49	-1.73212	0.000114431	0.00285199	Down
SCSFRI_TO_T_00003958.path1	23	13	14	1	0	0	2.42	1.26	1.5	0.1	0	0	1.72667	0.0333333	-5.69488	0.000114591	0.00285199	Down
SCSFRI_TO_T_00135487.path1	433	325	381	147	205	116	4.37	3.02	3.91	1.37	2.05	1.08	3.76667	1.5	-1.32833	0.000114774	0.00285199	Down
SCSFRI_TO_T_00097575.path1	234	180	155	64	86	75	7.38	5.23	4.97	1.85	2.69	2.19	5.86	2.24333	-1.38526	0.000117684	0.00291483	Down
SCSFRI_TO_T_00108567.path1	46	62	62	137	118	199	0.55	0.68	0.75	1.51	1.4	2.2	0.66	1.70333	1.36782	0.000119113	0.00294545	Up
SCSFRI_TO_T_00087105.path1	375	419	358	198	185	145	5.03	5.17	4.88	2.45	2.46	1.8	5.02667	2.23667	-1.16825	0.000120114	0.00296541	Down
SCSFRI_TO_T_00113508.path1	166	116	117	48	53	20	4.81	3.09	3.45	1.28	1.52	0.54	3.78333	1.11333	-1.76477	0.000120573	0.00297194	Down
SCSFRI_TO_T_00044413.path1	20	21	29	234	44	1843	0.52	0.51	0.77	5.65	1.14	44.67	0.6	17.1533	4.83738	0.000121664	0.00298958	Up
SCSFRI_TO_T_00005079.path1	106	148	89	370	212	258	2.19	2.82	1.87	7.06	4.36	4.94	2.29333	5.45333	1.24969	0.00012168	0.00298958	Up
SCSFRI_TO_T_00039746.path1	82	38	78	9	21	3	1.35	0.58	1.31	0.14	0.34	0.05	1.08	0.176667	-2.61193	0.000122258	0.00299895	Down
SCSFRI_TO_T_00044947.path1	467	534	382	1313	715	2604	12.62	13.29	10.51	32.73	19.18	65.11	12.14	39.0067	1.68395	0.000124826	0.00305704	Up
SCSFRI_TO_T_00129952.path1	5	0	4	48	7	62	0.07	0	0.06	0.58	0.09	0.75	0.0433333	0.473333	3.44931	0.000126349	0.00308939	Up
SCSFRI_TO_T_00077252.path1	3250	3179	2032	3994	9276	8836	44.62	40.19	28.4	50.59	126.44	112.27	37.7367	96.4333	1.35356	0.000126884	0.0030975	Up
SCSFRI_TO_T_00144232.path1	46	57	36	114	97	187	1.33	1.52	1.06	3.04	2.78	5	1.30333	3.60667	1.46846	0.000127183	0.00309985	Up
SCSFRI_TO_T_00037067.path1	672	639	419	1322	972	1684	31.57	27.64	20.04	57.29	45.33	73.21	26.4167	58.61	1.1497	0.000128119	0.0031177	Up
SCSFRI_TO_T_00057353.path1	4	5	1	25	14	39	0.13	0.15	0.03	0.74	0.44	1.15	0.103333	0.776667	2.90999	0.000129939	0.00315695	Up
SCSFRI_TO_T_00020759.path1	47	95	64	278	102	565	0.99	1.84	1.37	5.38	2.13	10.98	1.4	6.16333	2.13828	0.000131166	0.00318172	Up
SCSFRI_TO_T_00064626.path1	1	18	4	83	11	213	0.12	1.94	0.48	8.96	1.28	23.06	0.846667	11.1	3.71262	0.000131776	0.00319143	Up
SCSFRI_TO_T_00025722.path1	572	474	415	206	256	129	11.91	9.09	8.8	3.96	5.29	2.49	9.93333	3.91333	-1.34388	0.000132341	0.00320005	Down
SCSFRI_TO_T_00093199.path1	76	109	84	21	37	10	3	3.96	3.37	0.76	1.45	0.36	3.44333	0.856667	-2.007	0.000134316	0.00324269	Down
SCSFRI_TO_T_00096285.path1	192	133	160	594	348	270	2.73	1.74	2.31	7.78	4.91	3.55	2.26	5.41333	1.26019	0.000134735	0.00324767	Up
SCSFRI_TO_T_00049041.path1	267	289	245	85	130	42	2.33	2.32	2.17	0.68	1.13	0.34	2.27333	0.716667	-1.66544	0.000135086	0.003251	Down
SCSFRI_TO_T_00118926.path1	98	138	100	516	145	583	6.13	7.95	6.37	29.78	9.01	33.76	6.81667	24.1833	1.82687	0.000136703	0.00328401	Up
SCSFRI_TO_T_00122815.path1	190	179	189	728	250	769	4.73	4.1	4.79	16.71	6.18	17.71	4.54	13.5333	1.57575	0.000138824	0.00332524	Up
SCSFRI_TO_T_00098056.path1	16	5	14	71	27	72	0.28	0.08	0.25	1.13	0.46	1.15	0.203333	0.913333	2.16729	0.000139568	0.00333149	Up
MSTRG.4196	20	17	24	3	0	1	1.41	1.11	1.73	0.19	0	0.06	1.41667	0.0833333	-4.08746	0.000139739	0.00333149	Down
SCSFRI_TO_T_00024688.path1	50	16	39	5	4	6	1.2	0.35	0.95	0.11	0.1	0.13	0.833333	0.113333	-2.87832	0.000140275	0.00333907	Down
SCSFRI_TO_T_00085122.path1	1604	2237	1614	6082	2560	8853	34.62	44.46	35.46	121.09	54.85	176.83	38.18	117.59	1.62288	0.000140691	0.00334375	Up
SCSFRI_TO_T_00083567.path1	23	15	14	51	46	62	1.25	0.75	0.78	2.56	2.49	3.12	0.926667	2.72333	1.55525	0.000141201	0.0033478	Up
SCSFRI_TO_T_00005276.path1	117	164	78	378	206	513	4.5	5.8	3.05	13.4	7.86	18.24	4.45	13.1667	1.56501	0.000141299	0.0033478	Up
MSTRG.10745	43	91	33	380	82	298	3.23	6.3	2.5	26.34	6.11	20.72	4.01	17.7233	2.14398	0.000141777	0.00335391	Up
SCSFRI_TO_T_00058055.path1	36	82	30	228	87	305	0.62	1.31	0.53	3.65	1.5	4.91	0.82	3.35333	2.0319	0.000142622	0.00336376	Up
SCSFRI_TO_T_00043309.path1	43	151	23	175	406	600	1.03	3.33	0.56	3.87	9.65	13.29	1.64	8.93667	2.44604	0.000142633	0.00336376	Up
SCSFRI_TO_T_00136995.path1	2871	5015	4932	1858	1726	1202	360.36	579.67	630.13	215.15	215.09	139.63	523.387	189.957	-1.46221	0.000143351	0.00337461	Down
SCSFRI_TO_T_00008172.path1	552	335	456	144	172	43	11.22	6.27	9.43	2.7	3.47	0.81	8.97333	2.32667	-1.94738	0.000143642	0.00337461	Down
SCSFRI_TO_T_00102082.path1	114	163	99	408	198	523	9.25	12.18	8.18	30.55	15.96	39.29	9.87	28.6	1.53489	0.000143755	0.00337461	Up
SCSFRI_TO_T_00072502.path1	15	27	10	109	42	61	0.28	0.46	0.19	1.88	0.78	1.05	0.31	1.23667	1.99612	0.000145733	0.00341579	Up
SCSFRI_TO_T_00060181.path1	165	200	132	591	232	824	4.28	4.78	3.49	14.14	5.97	19.78	4.18333	13.2967	1.66834	0.000146584	0.00343048	Up
SCSFRI_TO_T_00134588.path1	27	36	41	132	71	97	1.61	1.98	2.49	7.27	4.21	5.36	2.02667	5.61333	1.46975	0.000147352	0.00344317	Up
SCSFRI_TO_T_00122897.path1	1574	3846	2349	12117	3417	18540	77.25	173.84	117.36	548.66	166.51	842.17	122.817	519.113	2.07954	0.000148734	0.00347017	Up
SCSFRI_TO_T_00137684.path1	47	99	59	236	133	235	2.29	4.44	2.92	10.6	6.43	10.58	3.21667	9.20333	1.51659	0.000150113	0.00349588	Up
SCSFRI_TO_T_00110815.path1	1111	1226	1327	2593	2050	3411	29.92	30.4	36.35	64.41	54.8	84.97	32.2233	68.06	1.0787	0.000150294	0.00349588	Up
SCSFRI_TO_T_00026123.path1	148	94	114	513	157	563	8.94	5.23	7.01	28.57	9.41	31.46	7.06	23.1467	1.71306	0.000152618	0.00354039	Up
SCSFRI_TO_T_00080092.path1	363	261	346	133	159	81	7.61	5.04	7.38	2.57	3.31	1.57	6.67667	2.48333	-1.42685	0.000153005	0.00354039	Down
SCSFRI_TO_T_00089196.path1	276	360	260	638	554	1180	6.13	7.36	5.88	13.08	12.22	24.26	6.45667	16.52	1.35535	0.000153076	0.00354039	Up
SCSFRI_TO_T_00026049.path1	4279	4879	4347	1987	2650	1532	236.02	247.83	244.07	101.11	145.12	78.21	242.64	108.147	-1.16583	0.00015333	0.00354039	Down
SCSFRI_TO_T_00083824.path1	510	969	708	1909	1343	2998	13.15	23.01	18.58	45.41	34.38	71.53	18.2467	50.44	1.46694	0.000153572	0.00354039	Up
SCSFRI_TO_T_00131915.path1	1	10	3	66	9	73	0.07	0.69	0.23	4.53	0.67	5.03	0.33	3.41	3.36923	0.000153597	0.00354039	Up
SCSFRI_TO_T_00121687.path1	84	57	34	6	20	7	1.56	0.97	0.64	0.1	0.37	0.12	1.05667	0.196667	-2.4257	0.000154231	0.00354964	Down
SCSFRI_TO_T_00073246.path1	45	63	49	14	9	16	1.24	1.6	1.37	0.36	0.25	0.41	1.40333	0.34	-2.04525	0.000155518	0.00357386	Down
SCSFRI_TO_T_00030876.path1	23	33	15	179	16	356	0.71	0.93	0.47	5.07	0.49	10.12	0.703333	5.22667	2.89361	0.000156351	0.00358762	Up
SCSFRI_TO_T_00038519.path1	83	124	89	197	209	243	4.1	5.64	4.47	8.97	10.25	11.11	4.73667	10.11	1.09384	0.000157696	0.00361307	Up
SCSFRI_TO_T_00031438.path1	53	23	27	261	46	177	1.81	0.72	0.94	8.22	1.56	5.59	1.15667	5.12333	2.14711	0.000158853	0.00363412	Up
SCSFRI_TO_T_00056162.path1	90	242	92	660	252	706	2.78	6.88	2.89	18.79	7.72	20.17	4.18333	15.56	1.89512	0.00015916	0.0036357	Up
SCSFRI_TO_T_00111874.path1	104	123	100	409	164	327	1.61	1.75	1.58	5.84	2.52	4.68	1.64667	4.34667	1.40036	0.000162217	0.00369478	Up
SCSFRI_TO_T_00047026.path1	98	99	39	406	101	547	2.52	2.35	1.02	9.65	2.58	13.04	1.96333	8.42333	2.10109	0.00016223	0.00369478	Up
MSTRG.9432	52	7	37	2	3	3	8.86	1.1	6.42	0.31	0.51	0.47	5.46	0.43	-3.66649	0.000163102	0.00370911	Down
SCSFRI_TO_T_00008559.path1	194	251	120	77	54	56	6.35	7.56	4	2.32	1.75	1.7	5.97	1.92333	-1.63412	0.00016353	0.00371331	Down
SCSFRI_TO_T_00055710.path1	9	6	2	19	28	61	0.26	0.16	0.06	0.5	0.8	1.62	0.16	0.973333	2.60486	0.000166456	0.00377415	Up
SCSFRI_TO_T_00086345.path1	268	474	362	99	175	60	22.02	35.86	30.27	7.5	14.27	4.56	29.3833	8.77667	-1.74325	0.000168229	0.00380871	Down
SCSFRI_TO_T_00064572.path1	25	77	34	215	81	309	1.6	4.53	2.21	12.67	5.14	18.27	2.78	12.0267	2.11308	0.000168768	0.00381525	Up
SCSFRI_TO_T_00140118.path1	133	110	71	399	142	632	13.4	10.2	7.28	37.08	14.2	58.91	10.2933	36.73	1.83525	0.00016927	0.00382095	Up
SCSFRI_TO_T_00019730.path1	272	260	266	870	381	781	4.09	3.6	4.07	12.07	5.69	10.87	3.92	9.54333	1.28364	0.000169638	0.00382361	Up
SCSFRI_TO_T_00033977.path1	252	365	279	620	562	1004	4.58	6.11	5.16	10.4	10.14	16.89	5.28333	12.4767	1.23971	0.000169925	0.00382443	Up
SCSFRI_TO_T_00142840.path1	188	225	186	69	104	47	2.73	3.01	2.75	0.92	1.5	0.63	2.83	1.01667	-1.47696	0.000172455	0.00386828	Down
SCSFRI_TO_T_00106591.path1	174	277	166	476	385	594	3.89	5.71	3.78	9.82	8.55	12.3	4.46	10.2233	1.19675	0.000172632	0.00386828	Up
SCSFRI_TO_T_00063447.path1	90	105	67	231	150	344	2.07	2.22	1.57	4.9	3.42	7.31	1.95333	5.21	1.41535	0.00017328	0.00387712	Up
SCSFRI_TO_T_00059159.path1	81	165	150	4230	108	5158	1.34	2.51	2.53	64.59	1.77	79.01	2.12667	48.4567	4.51003	0.000173751	0.00388196	Up
SCSFRI_TO_T_00141156.path1	46	44	30	108	74	342	1.88	1.65	1.25	4.06	3	12.91	1.59333	6.65667	2.06275	0.000174308	0.00388817	Up
SCSFRI_TO_T_00000902.path1	71	21	40	142	102	238	1.15	0.31	0.66	2.12	1.64	3.57	0.706667	2.44333	1.78975	0.000174538	0.00388817	Up
SCSFRI_TO_T_00144993.path1	110	126	79	284	179	260	1.42	1.5	1.04	3.38	2.29	3.1	1.32	2.92333	1.14708	0.000175217	0.00389761	Up
SCSFRI_TO_T_00037516.path1	82	272	111	962	158	1755	1.49	4.57	2.06	16.17	2.86	29.6	2.70667	16.21	2.58229	0.000177448	0.00394152	Up
SCSFRI_TO_T_00050098.path1	580	638	623	288	323	289	10.3	10.43	11.26	4.72	5.69	4.75	10.6633	5.05333	-1.07735	0.000178947	0.00396903	Down
SCSFRI_TO_T_00039882.path1	491	581	314	139	198	188	16.45	17.91	10.69	4.29	6.57	5.82	15.0167	5.56	-1.43341	0.000181446	0.00401283	Down
SCSFRI_TO_T_00024480.path1	252	325	182	61	126	50	3.47	4.12	2.55	0.77	1.72	0.64	3.38	1.04333	-1.69582	0.000181788	0.00401457	Down
SCSFRI_TO_T_00011999.path1	61	71	74	459	69	415	1.48	1.59	1.83	10.27	1.66	9.32	1.63333	7.08333	2.11661	0.000184904	0.00407749	Up
SCSFRI_TO_T_00123212.path1	62	114	33	384	76	768	3.88	6.56	2.1	22.15	4.72	44.43	4.18	23.7667	2.50736	0.000185898	0.00409352	Up
SCSFRI_TO_T_00072307.path1	694	304	380	1355	773	2357	20.72	8.36	11.55	37.32	22.91	65.12	13.5433	41.7833	1.62534	0.000186528	0.00409731	Up
SCSFRI_TO_T_00057602.path1	1996	3612	2166	5940	5087	6058	30.83	51.38	34.06	84.65	78.02	86.61	38.7567	83.0933	1.10029	0.000186607	0.00409731	Up
SCSFRI_TO_T_00130487.path1	0	0	0	10	12	6	0	0	0	0.39	0.51	0.24	0.001	0.38	8.56986	0.000189631	0.00415718	Up
SCSFRI_TO_T_00017438.path1	81	68	74	27	13	24	2.44	1.9	2.28	0.74	0.4	0.66	2.20667	0.6	-1.87883	0.000189878	0.00415718	Down
SCSFRI_TO_T_00116522.path1	139	70	57	18	27	25	2.28	1.06	0.95	0.27	0.44	0.38	1.43	0.363333	-1.97665	0.000190241	0.00415918	Down
SCSFRI_TO_T_00007272.path1	109	133	88	231	202	270	2.49	2.8	2.05	4.88	4.59	5.71	2.44667	5.06	1.04832	0.000192598	0.00420412	Up
SCSFRI_TO_T_00075169.path1	61	65	36	17	15	11	1.87	1.83	1.12	0.48	0.46	0.31	1.60667	0.416667	-1.94711	0.000193044	0.00420412	Down
SCSFRI_TO_T_00082177.path1	206	125	199	64	67	66	4.04	2.26	3.97	1.16	1.31	1.2	3.42333	1.22333	-1.48458	0.000193122	0.00420412	Down
SCSFRI_TO_T_00003530.path1	209	333	194	660	417	802	8.99	13.2	8.5	26.2	17.82	31.94	10.23	25.32	1.30747	0.000194252	0.00421749	Up
SCSFRI_TO_T_00002327.path1	94	64	61	188	133	165	3.6	2.25	2.37	6.63	5.05	5.84	2.74	5.84	1.09179	0.000194288	0.00421749	Up
SCSFRI_TO_T_00103002.path1	158	301	193	577	487	422	4.33	7.59	5.38	14.55	13.23	10.68	5.76667	12.82	1.15259	0.000195078	0.00422862	Up
SCSFRI_TO_T_00042841.path1	242	67	121	38	39	30	5.05	1.29	2.57	0.73	0.81	0.58	2.97	0.706667	-2.07136	0.000196226	0.00424214	Down
SCSFRI_TO_T_00071698.path1	11	3	8	36	20	74	0.4	0.1	0.3	1.21	0.72	2.49	0.266667	1.47333	2.46597	0.000196257	0.00424214	Up
SCSFRI_TO_T_00131327.path1	166	157	185	61	88	51	3.8	3.31	4.31	1.29	2	1.08	3.80667	1.45667	-1.38586	0.000197085	0.00425402	Down
SCSFRI_TO_T_00092812.path1	798	309	601	228	166	155	5.28	1.88	4.05	1.39	1.09	0.95	3.73667	1.14333	-1.70851	0.000198038	0.00426857	Down
SCSFRI_TO_T_00039200.path1	263	262	257	984	298	1947	3.29	3.02	3.28	11.37	3.71	22.57	3.19667	12.55	1.97305	0.000199882	0.00430226	Up
SCSFRI_TO_T_00066994.path1	403	430	348	895	602	967	6.64	6.53	5.84	13.61	9.85	14.75	6.33667	12.7367	1.00719	0.000201155	0.00432357	Up
SCSFRI_TO_T_00017511.path1	111	139	96	324	182	388	3.33	3.84	2.93	8.97	5.42	10.77	3.36667	8.38667	1.31678	0.00020297	0.00435645	Up
SCSFRI_TO_T_00078557.path1	409	321	398	186	186	129	17.64	12.75	17.47	7.4	7.96	5.15	15.9533	6.83667	-1.22249	0.000203459	0.00436082	Down
SCSFRI_TO_T_00037230.path1	198	276	280	1014	369	788	4	5.13	5.75	18.88	7.39	14.72	4.96	13.6633	1.4619	0.000205166	0.00437609	Up
SCSFRI_TO_T_00008464.path1	126	212	98	424	260	590	3.85	5.96	3.04	11.94	7.88	16.66	4.28333	12.16	1.50534	0.000205317	0.00437609	Up
SCSFRI_TO_T_00087857.path1	14587	12161	19704	5582	7692	5958	211.28	162.21	290.51	74.59	110.61	79.87	221.333	88.3567	-1.32481	0.000206351	0.00438539	Down
SCSFRI_TO_T_00008701.path1	7	3	5	491	2	252	0.47	0.18	0.34	30.15	0.13	15.53	0.33	15.27	5.53209	0.000206564	0.00438539	Up
SCSFRI_TO_T_00119893.path1	975	750	1104	5595	810	7100	25.07	17.76	28.9	132.74	20.68	168.98	23.91	107.467	2.1682	0.000206885	0.00438539	Up
SCSFRI_TO_T_00005576.path1	718	974	319	4567	690	4336	24.28	30.33	10.98	142.46	23.16	135.69	21.8633	100.437	2.1997	0.000206902	0.00438539	Up
SCSFRI_TO_T_00030986.path1	76	188	64	396	249	385	3.8	8.67	3.26	18.29	12.37	17.83	5.24333	16.1633	1.62417	0.00020791	0.00440067	Up
SCSFRI_TO_T_00074352.path1	56	32	28	397	60	116	1.5	0.79	0.76	9.82	1.6	2.88	1.01667	4.76667	2.22913	0.000209503	0.00442826	Up
SCSFRI_TO_T_00039139.path1	227	122	255	86	50	39	3.93	1.95	4.5	1.38	0.86	0.63	3.46	0.956667	-1.85468	0.000211711	0.00446874	Down
SCSFRI_TO_T_00084558.path1	83	159	116	32	45	11	1.35	2.39	1.93	0.48	0.73	0.17	1.89	0.46	-2.03868	0.000212644	0.0044786	Down
SCSFRI_TO_T_00037759.path1	51	69	39	242	70	292	1.48	1.84	1.15	6.48	2.02	7.84	1.49	5.44667	1.87006	0.000212999	0.0044786	Up
SCSFRI_TO_T_00059370.path1	279	681	306	2534	420	3502	5.62	12.64	6.28	47.11	8.4	65.31	8.18	40.2733	2.29965	0.000213057	0.0044786	Up
SCSFRI_TO_T_00017411.path1	43	30	28	85	71	93	3.29	2.12	2.18	6	5.4	6.59	2.53	5.99667	1.24502	0.000213995	0.00449186	Up
SCSFRI_TO_T_00143799.path1	992	513	975	249	362	295	15.64	7.45	15.65	3.62	5.67	4.3	12.9133	4.53	-1.51128	0.00021441	0.00449186	Down
SCSFRI_TO_T_00071996.path1	159	121	113	445	187	428	2.44	1.71	1.76	6.3	2.85	6.08	1.97	5.07667	1.36569	0.000214953	0.00449186	Up
MSTRG.4872	50	35	39	183	54	245	1.1	0.71	0.88	3.73	1.18	5.01	0.896667	3.30667	1.88273	0.00021513	0.00449186	Up
MSTRG.11125	19	20	14	2	1	0	1.93	1.87	1.44	0.19	0.1	0	1.74667	0.0966667	-4.17544	0.000216238	0.00450825	Down
SCSFRI_TO_T_00029875.path1	320	496	209	1063	616	998	13.7	19.55	9.1	41.92	26.15	39.51	14.1167	35.86	1.34498	0.00021817	0.00453418	Up
SCSFRI_TO_T_00016698.path1	63	43	42	403	44	297	1.4	0.88	0.95	8.29	0.97	6.13	1.07667	5.13	2.25239	0.000218966	0.00454035	Up
SCSFRI_TO_T_00128210.path1	10310	20799	8928	3423	6187	2834	54.84	101.89	48.34	16.8	32.68	13.95	68.3567	21.1433	-1.69288	0.000219376	0.00454269	Down
SCSFRI_TO_T_00087665.path1	91	94	91	248	148	224	3.81	3.63	3.88	9.59	6.14	8.69	3.77333	8.14	1.10919	0.000222012	0.00458274	Up
SCSFRI_TO_T_00133674.path1	264	119	190	540	318	1293	1.71	0.71	1.25	3.22	2.04	7.73	1.22333	4.33	1.82355	0.000222119	0.00458274	Up
SCSFRI_TO_T_00025143.path1	150	202	145	426	266	565	4.69	5.82	4.62	12.29	8.26	16.36	5.04333	12.3033	1.2866	0.00022221	0.00458274	Up
SCSFRI_TO_T_00051466.path1	54	68	34	136	104	157	1.3	1.5	0.83	3.01	2.48	3.49	1.21	2.99333	1.30675	0.000224071	0.00461489	Up
SCSFRI_TO_T_00044445.path1	97	82	87	23	43	18	1.59	1.23	1.45	0.35	0.7	0.27	1.42333	0.44	-1.6937	0.000225103	0.00462991	Down
SCSFRI_TO_T_00022453.path1	121	56	106	10	34	22	1.48	0.63	1.32	0.11	0.41	0.25	1.14333	0.256667	-2.15528	0.000227373	0.00467031	Down
SCSFRI_TO_T_00058109.path1	566	511	540	230	270	110	14.74	12.26	14.32	5.53	6.98	2.65	13.7733	5.05333	-1.44657	0.000228923	0.00469585	Down
SCSFRI_TO_T_00062279.path1	56	45	48	142	83	172	1.51	1.12	1.32	3.53	2.22	4.29	1.31667	3.34667	1.34583	0.000231383	0.0047354	Up
MSTRG.4873	17	20	17	91	26	119	0.77	0.83	0.78	3.8	1.17	4.98	0.793333	3.31667	2.06373	0.000231681	0.0047354	Up
SCSFRI_TO_T_00040548.path1	33	8	23	0	0	2	2.09	0.44	1.45	0	0	0.13	1.32667	0.0433333	-4.93618	0.000231818	0.0047354	Down
SCSFRI_TO_T_00055316.path1	47	72	47	146	112	126	2.42	3.41	2.46	6.93	5.72	6	2.76333	6.21667	1.16973	0.000232241	0.0047354	Up
SCSFRI_TO_T_00015695.path1	25	18	13	62	45	56	0.87	0.58	0.46	1.99	1.56	1.81	0.636667	1.78667	1.48866	0.000232401	0.0047354	Up
SCSFRI_TO_T_00075586.path1	141	149	139	514	196	476	7.97	7.76	8	26.81	11	24.91	7.91	20.9067	1.40221	0.000233221	0.0047398	Up
SCSFRI_TO_T_00073436.path1	614	596	322	1865	1095	854	20.68	18.49	11.04	57.96	36.62	26.62	16.7367	40.4	1.27134	0.000233473	0.0047398	Up
MSTRG.973	185	180	192	35	91	21	2.91	2.61	3.07	0.51	1.42	0.31	2.86333	0.746667	-1.93916	0.000233547	0.0047398	Down
SCSFRI_TO_T_00138528.path1	43	35	37	123	77	81	0.74	0.56	0.65	1.96	1.32	1.3	0.65	1.52667	1.23187	0.000234747	0.00475737	Up
SCSFRI_TO_T_00111467.path1	289	348	298	675	496	785	8.25	9.15	8.66	17.77	14.05	20.73	8.68667	17.5167	1.01185	0.000235939	0.00475951	Up
SCSFRI_TO_T_00097348.path1	134	122	122	441	161	710	2.39	2	2.21	7.25	2.85	11.71	2.2	7.27	1.72445	0.000236076	0.00475951	Up
SCSFRI_TO_T_00101132.path1	264	173	137	60	91	55	2.47	1.49	1.3	0.52	0.84	0.48	1.75333	0.613333	-1.51536	0.000240585	0.00484257	Down
SCSFRI_TO_T_00065096.path1	23528	34901	33749	15327	7925	10120	555.38	758.67	810.91	333.77	185.73	221.08	708.32	246.86	-1.52071	0.000240829	0.00484257	Down
SCSFRI_TO_T_00139878.path1	94	61	48	147	142	269	1.56	0.93	0.81	2.25	2.34	4.13	1.1	2.90667	1.40186	0.000242295	0.00486564	Up
SCSFRI_TO_T_00109713.path1	26	20	13	128	43	53	0.9	0.63	0.46	4.07	1.47	1.69	0.663333	2.41	1.86123	0.00024499	0.00491331	Up
SCSFRI_TO_T_00048788.path1	3	0	1	15	27	11	0.11	0	0.04	0.49	0.95	0.36	0.05	0.6	3.58496	0.000246844	0.00493783	Up
SCSFRI_TO_T_00010316.path1	73	59	60	15	27	18	1.57	1.16	1.31	0.3	0.58	0.35	1.34667	0.41	-1.7157	0.000247183	0.00493783	Down
SCSFRI_TO_T_00027203.path1	18	25	14	78	41	60	3.55	4.54	2.81	14.2	8.03	10.95	3.63333	11.06	1.60599	0.000248523	0.00495814	Up
SCSFRI_TO_T_00014722.path1	113	140	131	29	65	32	3.34	3.81	3.94	0.79	1.91	0.87	3.69667	1.19	-1.63526	0.000248894	0.00495906	Down
SCSFRI_TO_T_00000938.path1	29	15	18	3	0	2	0.48	0.23	0.3	0.05	0	0.03	0.336667	0.0266667	-3.65821	0.000252251	0.00501286	Down
SCSFRI_TO_T_00142515.path1	90	173	112	420	197	548	3.21	5.69	4.07	13.83	6.98	18.11	4.32333	12.9733	1.58533	0.000253382	0.00502881	Up
SCSFRI_TO_T_00140770.path1	115	53	127	34	27	18	1.29	0.54	1.45	0.35	0.31	0.19	1.09333	0.283333	-1.94816	0.000254808	0.00503701	Down
SCSFRI_TO_T_00078397.path1	20	18	22	69	39	84	0.76	0.63	0.85	2.41	1.46	2.94	0.746667	2.27	1.60416	0.00025496	0.00503701	Up
SCSFRI_TO_T_00134602.path1	34	60	28	113	91	125	2.31	3.75	1.93	7.07	6.13	7.84	2.66333	7.01333	1.39687	0.000255113	0.00503701	Up
SCSFRI_TO_T_00123869.path1	248	287	214	740	361	682	9.15	9.75	8.04	25.18	13.22	23.28	8.98	20.56	1.19505	0.000258407	0.00509545	Up
SCSFRI_TO_T_00125574.path1	123	39	87	17	28	10	2.69	0.79	1.94	0.34	0.61	0.2	1.80667	0.383333	-2.23666	0.000259685	0.00511107	Down
SCSFRI_TO_T_00004613.path1	69	90	48	183	136	153	1.51	1.81	1.07	3.69	2.95	3.1	1.46333	3.24667	1.1497	0.000259868	0.00511107	Up
SCSFRI_TO_T_00089203.path1	18	4	4	61	13	132	1.54	0.31	0.35	4.81	1.1	10.44	0.733333	5.45	2.89372	0.000260477	0.00511646	Up
SCSFRI_TO_T_00065094.path1	22750	48925	34675	13992	9804	13327	1471.01	2913.24	2282.21	834.64	629.38	797.5	2222.15	753.84	-1.55963	0.00026416	0.00518215	Down
SCSFRI_TO_T_00003991.path1	51	42	53	3	18	7	2.5	1.9	2.65	0.14	0.88	0.32	2.35	0.446667	-2.39539	0.000264605	0.00518281	Down
SCSFRI_TO_T_00070195.path1	98	85	76	17	36	30	4.62	3.69	3.65	0.74	1.69	1.31	3.98667	1.24667	-1.67711	0.000264872	0.00518281	Down
SCSFRI_TO_T_00085064.path1	63	82	59	29	14	13	3.06	3.67	2.92	1.3	0.67	0.58	3.21667	0.85	-1.92003	0.000268409	0.0052453	Down
SCSFRI_TO_T_00129410.path1	55	56	37	136	99	99	1.8	1.7	1.23	4.11	3.22	3.01	1.57667	3.44667	1.12832	0.000269389	0.00525773	Up
SCSFRI_TO_T_00055918.path1	31	23	23	6	4	3	0.27	0.19	0.21	0.05	0.03	0.02	0.223333	0.0333333	-2.74416	0.000271694	0.00529596	Down
SCSFRI_TO_T_00129421.path1	31	17	16	181	20	153	0.49	0.26	0.27	2.68	0.32	2.27	0.34	1.75667	2.36923	0.000272812	0.00531097	Up
SCSFRI_TO_T_00023693.path1	503	524	308	1058	729	2018	20.39	19.56	12.71	39.57	29.34	75.72	17.5533	48.21	1.45759	0.000275714	0.00535383	Up
SCSFRI_TO_T_00140417.path1	125	137	247	66	53	41	6.49	6.55	13.06	3.16	2.73	1.97	8.7	2.62	-1.73145	0.000276562	0.00536348	Down
SCSFRI_TO_T_00026634.path1	29	21	11	3	0	0	0.49	0.33	0.19	0.04	0	0	0.336667	0.0133333	-4.65821	0.000277172	0.0053685	Down
SCSFRI_TO_T_00050182.path1	116	121	120	36	53	49	11.37	10.93	11.98	3.26	5.16	4.45	11.4267	4.29	-1.41336	0.000277911	0.00537599	Down
SCSFRI_TO_T_00039353.path1	51	26	58	12	11	4	0.9	0.41	1.03	0.19	0.19	0.06	0.78	0.146667	-2.41093	0.00028004	0.00541033	Down
SCSFRI_TO_T_00073463.path1	121	125	97	279	180	284	2.89	2.75	2.36	6.14	4.27	6.27	2.66667	5.56	1.06005	0.000284162	0.00548303	Up
SCSFRI_TO_T_00068331.path1	22	40	34	103	59	178	1.13	1.89	1.78	4.88	3.01	8.45	1.6	5.44667	1.7673	0.000285068	0.00549129	Up
SCSFRI_TO_T_00010779.path1	79	117	58	173	182	641	1.92	2.62	1.44	3.89	4.4	14.45	1.99333	7.58	1.92701	0.000285309	0.00549129	Up
SCSFRI_TO_T_00060329.path1	77	69	74	140	143	213	11.43	9.44	11.19	19.18	21.08	29.27	10.6867	23.1767	1.11686	0.000286376	0.0055049	Up
SCSFRI_TO_T_00089899.path1	417	518	441	1715	579	1693	6.52	7.46	7.02	24.73	8.98	24.49	7	19.4	1.47063	0.000287245	0.00551467	Up
SCSFRI_TO_T_00024612.path1	39	37	42	120	79	82	3.1	2.71	3.4	8.81	6.24	6.04	3.07	7.03	1.19529	0.000288097	0.00552409	Up
SCSFRI_TO_T_00142724.path1	69	24	64	387	26	821	4.83	1.55	4.56	24.98	1.81	53.16	3.64667	26.65	2.86949	0.00028885	0.00553061	Up
SCSFRI_TO_T_00015096.path1	60	104	36	243	145	184	4.92	7.86	3.01	18.4	11.81	13.98	5.26333	14.73	1.48471	0.000289161	0.00553061	Up
SCSFRI_TO_T_00102633.path1	171	239	115	779	212	900	8.4	10.82	5.75	35.32	10.34	40.93	8.32333	28.8633	1.794	0.000290229	0.00554141	Up
SCSFRI_TO_T_00007793.path1	125	14	106	6	16	11	12.83	1.32	11.07	0.57	1.63	1.04	8.40667	1.08	-2.9605	0.000290841	0.00554193	Down
SCSFRI_TO_T_00050164.path1	544	118	326	107	46	64	8.8	1.76	5.37	1.59	0.74	0.95	5.31	1.09333	-2.27998	0.00029319	0.00557974	Down
SCSFRI_TO_T_00046289.path1	99	68	90	24	38	12	2.76	1.74	2.55	0.62	1.05	0.31	2.35	0.66	-1.83212	0.000302737	0.00574711	Down
SCSFRI_TO_T_00028935.path1	148	142	161	265	291	428	1.98	1.75	2.19	3.27	3.86	5.29	1.97333	4.14	1.069	0.000303255	0.0057498	Up
SCSFRI_TO_T_00105540.path1	53	44	45	13	18	7	1.39	1.06	1.2	0.31	0.47	0.17	1.21667	0.316667	-1.9419	0.000304991	0.00577556	Down
SCSFRI_TO_T_00000957.path1	36	40	40	100	71	182	0.94	0.96	1.06	2.41	1.84	4.4	0.986667	2.88333	1.5471	0.00030606	0.00578863	Up
SCSFRI_TO_T_00012725.path1	157	210	145	555	235	665	3.16	3.89	2.97	10.31	4.7	12.39	3.34	9.13333	1.45129	0.000307033	0.00579985	Up
SCSFRI_TO_T_00051820.path1	196	455	232	11432	287	4852	4.6	9.83	5.54	247.37	6.68	105.32	6.65667	119.79	4.16956	0.000307896	0.00580898	Up
SCSFRI_TO_T_00025468.path1	23	14	13	87	22	129	0.78	0.43	0.45	2.71	0.74	4.03	0.553333	2.49333	2.17186	0.000310088	0.00584312	Up
SCSFRI_TO_T_00092063.path1	99	259	206	378	1769	399	3.35	8.06	7.09	11.79	59.39	12.49	6.16667	27.89	2.17719	0.000312488	0.00587676	Up
SCSFRI_TO_T_00030676.path1	71	68	72	29	25	13	2.4	2.12	2.46	0.91	0.82	0.4	2.32667	0.71	-1.71237	0.00031282	0.00587676	Down
SCSFRI_TO_T_00060522.path1	35	25	34	7	6	7	2.53	1.67	2.51	0.47	0.43	0.47	2.23667	0.456667	-2.29214	0.000313027	0.00587676	Down
SCSFRI_TO_T_00019156.path1	136	168	224	494	284	867	9.49	10.8	15.9	31.79	19.66	55.99	12.0633	35.8133	1.56987	0.000316014	0.00591738	Up
SCSFRI_TO_T_00090234.path1	0	0	0	80	2	220	0	0	0	4.19	0.11	11.55	0.001	5.28333	12.3672	0.000316463	0.00591738	Up
SCSFRI_TO_T_00006252.path1	1722	1779	1046	3826	2293	5075	68.76	65.42	42.52	140.92	90.88	187.51	58.9	139.77	1.24672	0.000316568	0.00591738	Up
SCSFRI_TO_T_00126279.path1	13	13	10	42	29	50	0.81	0.74	0.63	2.41	1.79	2.88	0.726667	2.36	1.69942	0.00031674	0.00591738	Up
SCSFRI_TO_T_00119252.path1	52	60	32	99	109	219	1.06	1.13	0.67	1.87	2.21	4.15	0.953333	2.74333	1.52488	0.000317324	0.00592106	Up
SCSFRI_TO_T_00038803.path1	25	21	20	68	42	87	1.15	0.89	0.93	2.88	1.91	3.7	0.99	2.83	1.5153	0.00031836	0.00592948	Up
SCSFRI_TO_T_00043691.path1	310	281	220	611	422	960	13.33	11.13	9.63	24.25	18.02	38.22	11.3633	26.83	1.23946	0.000318832	0.00592948	Up
SCSFRI_TO_T_00023451.path1	154	98	102	39	8	31	1.81	1.06	1.22	0.42	0.09	0.34	1.36333	0.283333	-2.26657	0.000318939	0.00592948	Down
SCSFRI_TO_T_00128207.path1	117	91	133	47	34	41	2.94	2.11	3.4	1.09	0.85	0.95	2.81667	0.963333	-1.54788	0.000319524	0.00592963	Down
SCSFRI_TO_T_00143906.path1	144	201	135	456	231	915	5.8	7.46	5.54	16.94	9.24	34.11	6.26667	20.0967	1.68119	0.000319724	0.00592963	Up
SCSFRI_TO_T_00069960.path1	4	8	7	30	28	23	0.2	0.37	0.36	1.4	1.4	1.07	0.31	1.29	2.05703	0.000320954	0.00593543	Up
MSTRG.17479	27	13	19	128	26	110	2.01	0.89	1.44	8.78	1.92	7.57	1.44667	6.09	2.07371	0.000321201	0.00593543	Up
SCSFRI_TO_T_00027308.path1	75	45	44	232	84	169	2.35	1.3	1.4	6.7	2.61	4.9	1.68333	4.73667	1.49255	0.000329048	0.00607071	Up
MSTRG.78	35	66	52	124	115	130	2.44	4.24	3.69	7.98	7.97	8.39	3.45667	8.11333	1.23091	0.000329316	0.00607071	Up
SCSFRI_TO_T_00135928.path1	101	68	47	233	113	281	2.61	1.62	1.23	5.55	2.9	6.71	1.82	5.05333	1.4733	0.000330451	0.00607821	Up
SCSFRI_TO_T_00106356.path1	37	62	25	96	102	177	1.44	2.23	0.99	3.45	3.95	6.39	1.55333	4.59667	1.56522	0.000330519	0.00607821	Up
SCSFRI_TO_T_00023502.path1	28	22	27	97	40	131	1.13	0.82	1.11	3.61	1.6	4.89	1.02	3.36667	1.72275	0.000331165	0.00608276	Up
SCSFRI_TO_T_00048845.path1	707	658	383	2028	727	2907	8.5	7.28	4.69	22.49	8.68	32.34	6.82333	21.17	1.63347	0.000332674	0.00610315	Up
SCSFRI_TO_T_00022097.path1	362	366	450	177	211	137	10.37	9.66	13.12	4.68	6	3.63	11.05	4.77	-1.21199	0.000334352	0.00611322	Down
SCSFRI_TO_T_00068403.path1	77	142	60	312	133	720	3.54	6.01	2.81	13.22	6.07	30.61	4.12	16.6333	2.01336	0.000334423	0.00611322	Up
SCSFRI_TO_T_00069086.path1	164	168	157	60	62	15	6.14	5.78	5.97	2.07	2.31	0.53	5.96333	1.63667	-1.86536	0.000334966	0.00611583	Down
SCSFRI_TO_T_00111946.path1	39	70	29	178	94	126	0.85	1.4	0.64	3.56	2.02	2.53	0.963333	2.70333	1.48863	0.00033706	0.00614672	Up
MSTRG.10762	0	0	2	125	3	257	0	0	0.13	7.11	0.19	14.64	0.0433333	7.31333	7.39891	0.000338247	0.00616101	Up
SCSFRI_TO_T_00126189.path1	149	31	83	22	20	8	3.3	0.63	1.87	0.45	0.44	0.16	1.93333	0.35	-2.46566	0.000341688	0.00621627	Down
SCSFRI_TO_T_00108107.path1	44	19	25	86	70	80	2.39	0.95	1.38	4.3	3.77	4.02	1.57333	4.03	1.35696	0.000342494	0.00622023	Up
SCSFRI_TO_T_00027860.path1	64	103	32	297	107	302	9.49	14.06	4.83	40.62	15.75	41.43	9.46	32.6	1.78496	0.000342758	0.00622023	Up
SCSFRI_TO_T_00114989.path1	42	29	23	93	61	90	3.22	2.04	1.79	6.57	4.64	6.38	2.35	5.86333	1.31906	0.000343126	0.00622023	Up
SCSFRI_TO_T_00067255.path1	74	287	54	956	191	1156	1.49	5.34	1.11	17.81	3.83	21.6	2.64667	14.4133	2.44516	0.000346002	0.00625767	Up
SCSFRI_TO_T_00008268.path1	214	296	186	417	462	716	2.26	2.88	2	4.06	4.84	7	2.38	5.3	1.15503	0.00034601	0.00625767	Up
SCSFRI_TO_T_00048981.path1	76	66	80	22	33	22	3.88	3.1	4.16	1.04	1.67	1.04	3.71333	1.25	-1.57079	0.000348737	0.00629417	Down
SCSFRI_TO_T_00025474.path1	32	13	36	6	2	2	0.45	0.16	0.52	0.08	0.03	0.02	0.376667	0.0433333	-3.11974	0.000349535	0.00629417	Down
SCSFRI_TO_T_00103397.path1	421	985	650	1616	1577	1651	12.82	27.63	20.15	45.41	47.69	46.54	20.2	46.5467	1.20432	0.000349673	0.00629417	Up
SCSFRI_TO_T_00031178.path1	807	594	1312	2220	1881	2859	17.88	12.12	29.59	45.37	41.37	58.62	19.8633	48.4533	1.28649	0.000349764	0.00629417	Up
SCSFRI_TO_T_00082031.path1	168	289	208	94	91	44	3.47	5.49	4.37	1.79	1.86	0.84	4.44333	1.49667	-1.56989	0.00035716	0.00641376	Down
SCSFRI_TO_T_00092033.path1	11	5	6	44	18	38	0.17	0.07	0.09	0.63	0.28	0.54	0.11	0.483333	2.13551	0.000360501	0.00646617	Up
SCSFRI_TO_T_00099663.path1	1	7	0	27	8	75	0.05	0.35	0	1.34	0.43	3.74	0.133333	1.83667	3.78398	0.000361097	0.00646928	Up
SCSFRI_TO_T_00107215.path1	24	15	30	56	59	119	0.22	0.13	0.28	0.48	0.54	1.02	0.21	0.68	1.69515	0.00036514	0.00653404	Up
SCSFRI_TO_T_00124202.path1	101	196	110	462	229	387	5.12	9.14	5.67	21.59	11.51	18.14	6.64333	17.08	1.36233	0.0003675	0.00656276	Up
SCSFRI_TO_T_00017838.path1	26	48	19	165	47	146	0.56	0.95	0.42	3.29	1.01	2.92	0.643333	2.40667	1.9034	0.000367604	0.00656276	Up
SCSFRI_TO_T_00038536.path1	22	12	6	89	22	80	0.67	0.33	0.2	2.51	0.67	2.26	0.4	1.81333	2.18057	0.000373599	0.00665956	Up
SCSFRI_TO_T_00085121.path1	296	378	367	1157	427	1855	24.85	29.22	31.36	89.59	35.58	144.1	28.4767	89.7567	1.65624	0.000373898	0.00665956	Up
SCSFRI_TO_T_00046265.path1	144	202	114	555	200	669	3.57	4.6	2.87	12.66	4.91	15.3	3.68	10.9567	1.57403	0.00037961	0.00675344	Up
SCSFRI_TO_T_00133193.path1	51	79	49	204	90	234	0.78	1.11	0.76	2.88	1.37	3.31	0.883333	2.52	1.51239	0.000380883	0.00676268	Up
SCSFRI_TO_T_00067421.path1	113	68	97	383	97	686	2.64	1.46	2.31	8.25	2.25	14.82	2.13667	8.44	1.98188	0.000381015	0.00676268	Up
SCSFRI_TO_T_00104663.path1	111	100	94	47	41	35	0.94	0.78	0.81	0.37	0.34	0.28	0.843333	0.33	-1.35364	0.000383532	0.00679556	Down
MSTRG.2473	68	98	107	25	29	35	10.99	14.64	17.66	3.83	4.68	5.21	14.43	4.57333	-1.65775	0.000384151	0.00679556	Down
MSTRG.108	152	183	119	69	55	58	9.02	10.01	7.21	3.78	3.27	3.2	8.74667	3.41667	-1.35614	0.000384631	0.00679556	Down
SCSFRI_TO_T_00109360.path1	0	0	0	7	2	24	0	0	0	0.32	0.1	1.1	0.001	0.506667	8.98489	0.000385341	0.00679997	Up
SCSFRI_TO_T_00088836.path1	36	36	23	90	62	82	0.56	0.51	0.36	1.29	0.95	1.18	0.476667	1.14	1.25798	0.000387804	0.00683556	Up
SCSFRI_TO_T_00142754.path1	75	84	70	18	13	32	1.3	1.34	1.23	0.29	0.22	0.51	1.29	0.34	-1.92376	0.000390276	0.0068712	Down
SCSFRI_TO_T_00069847.path1	40	32	13	76	67	139	0.75	0.55	0.25	1.31	1.24	2.4	0.516667	1.65	1.67516	0.000393553	0.00691867	Up
SCSFRI_TO_T_00105438.path1	351	200	276	98	137	55	6.21	3.26	4.97	1.6	2.41	0.9	4.81333	1.63667	-1.55628	0.000393878	0.00691867	Down
SCSFRI_TO_T_00120566.path1	135	94	53	31	20	29	1.92	1.23	0.77	0.41	0.28	0.38	1.30667	0.356667	-1.87324	0.000396602	0.00695852	Down
SCSFRI_TO_T_00005953.path1	188	152	167	79	63	74	8.25	6.14	7.47	3.2	2.75	2.99	7.28667	2.98	-1.28995	0.000397441	0.00696182	Down
SCSFRI_TO_T_00023911.path1	72	39	54	170	88	214	4.34	2.17	3.31	9.45	5.27	11.94	3.27333	8.88667	1.44088	0.000398157	0.00696182	Up
SCSFRI_TO_T_00097617.path1	132	98	123	53	51	34	2.07	1.42	1.97	0.77	0.79	0.49	1.82	0.683333	-1.41328	0.000402944	0.00703747	Down
SCSFRI_TO_T_00136171.path1	21	18	33	69	53	106	0.75	0.59	1.2	2.28	1.88	3.51	0.846667	2.55667	1.5944	0.000404516	0.00705419	Up
MSTRG.7596	159	30	16	1	13	1	6.48	1.12	0.66	0.04	0.52	0.05	2.75333	0.203333	-3.75926	0.000405249	0.00705419	Down
SCSFRI_TO_T_00074462.path1	1028	1055	1398	3039	1804	2642	10.79	10.2	14.94	29.43	18.8	25.66	11.9767	24.63	1.04019	0.000405286	0.00705419	Up
SCSFRI_TO_T_00092505.path1	125	124	119	30	66	34	1.89	1.73	1.83	0.42	0.99	0.48	1.81667	0.63	-1.52787	0.000406994	0.00707585	Down
SCSFRI_TO_T_00069275.path1	160	91	136	43	61	31	3.17	1.66	2.74	0.79	1.2	0.57	2.52333	0.853333	-1.56415	0.000408437	0.00708538	Down
SCSFRI_TO_T_00057458.path1	58	153	47	470	140	376	1.52	3.69	1.25	11.34	3.64	9.1	2.15333	8.02667	1.89823	0.000408469	0.00708538	Up
SCSFRI_TO_T_00102472.path1	352	268	217	102	102	134	9.31	6.53	5.84	2.49	2.68	3.28	7.22667	2.81667	-1.35934	0.000410643	0.00711502	Down
SCSFRI_TO_T_00139420.path1	216	570	226	1612	554	1204	10.14	24.63	10.79	69.78	25.81	52.29	15.1867	49.2933	1.69859	0.000412254	0.00713485	Up
SCSFRI_TO_T_00043705.path1	1717	1168	1037	403	706	231	25.67	16.08	15.78	5.56	10.48	3.2	19.1767	6.41333	-1.58021	0.000413292	0.00714471	Down
SCSFRI_TO_T_00085547.path1	11	13	15	0	1	0	0.52	0.57	0.73	0	0.05	0	0.606667	0.0166667	-5.18587	0.000415109	0.00716062	Down
SCSFRI_TO_T_00070407.path1	124	146	139	1132	76	1012	2.04	2.21	2.33	17.19	1.24	15.42	2.19333	11.2833	2.363	0.000415481	0.00716062	Up
SCSFRI_TO_T_00032751.path1	88	104	67	192	148	258	1.07	1.17	0.83	2.17	1.8	2.91	1.02333	2.29333	1.16417	0.00041604	0.00716062	Up
SCSFRI_TO_T_00063344.path1	1694	2262	1505	934	847	807	29.44	36.21	26.62	14.98	14.62	12.98	30.7567	14.1933	-1.11569	0.000416086	0.00716062	Down
SCSFRI_TO_T_00035896.path1	541	353	420	181	223	93	9.9	5.95	7.82	3.05	4.05	1.57	7.89	2.89	-1.44896	0.000417119	0.00717031	Down
SCSFRI_TO_T_00111794.path1	27	18	38	95	58	91	2.59	1.59	3.72	8.42	5.53	8.09	2.63333	7.34667	1.4802	0.000417986	0.00717715	Up
SCSFRI_TO_T_00116313.path1	135	137	107	41	68	34	3.3	3.08	2.66	0.92	1.65	0.77	3.01333	1.11333	-1.43647	0.000418994	0.00717833	Down
SCSFRI_TO_T_00065637.path1	18	10	24	82	31	93	0.2	0.1	0.28	0.85	0.35	0.97	0.193333	0.723333	1.90357	0.0004229	0.00723409	Up
SCSFRI_TO_T_00035670.path1	213	160	141	79	81	61	4.08	2.83	2.75	1.4	1.54	1.08	3.22	1.34	-1.26483	0.000423196	0.00723409	Down
SCSFRI_TO_T_00095258.path1	269	236	264	78	149	83	6.29	5.08	6.29	1.68	3.46	1.8	5.88667	2.31333	-1.34748	0.000429148	0.0073126	Down
SCSFRI_TO_T_00080652.path1	117	86	83	38	22	36	2.5	1.69	1.8	0.75	0.47	0.71	1.99667	0.643333	-1.63396	0.000429639	0.0073126	Down
SCSFRI_TO_T_00117465.path1	117	93	88	471	76	889	1.91	1.4	1.46	7.09	1.23	13.43	1.59	7.25	2.18895	0.000429778	0.0073126	Up
SCSFRI_TO_T_00070151.path1	122	75	70	7	31	25	2.92	1.65	1.71	0.15	0.74	0.55	2.09333	0.48	-2.1247	0.000430181	0.0073126	Down
SCSFRI_TO_T_00009646.path1	109	146	247	35	63	9	4.61	5.65	10.6	1.37	2.63	0.37	6.95333	1.45667	-2.25503	0.00043481	0.00737837	Down
SCSFRI_TO_T_00032446.path1	59	28	34	13	7	6	0.43	0.19	0.25	0.09	0.05	0.04	0.29	0.06	-2.27302	0.000435456	0.00737837	Down
SCSFRI_TO_T_00041893.path1	162	153	127	429	205	404	2.97	2.59	2.37	7.27	3.74	6.87	2.64333	5.96	1.17295	0.000435499	0.00737837	Up
SCSFRI_TO_T_00106257.path1	104	53	87	11	36	11	2.45	1.15	2.09	0.24	0.84	0.24	1.89667	0.44	-2.10789	0.000443189	0.00750034	Down
SCSFRI_TO_T_00089503.path1	292	319	330	174	134	108	5.85	5.89	6.74	3.22	2.67	2	6.16	2.63	-1.22787	0.000444446	0.0075133	Down
SCSFRI_TO_T_00077012.path1	62	47	41	8	21	10	1.23	0.86	0.83	0.15	0.41	0.18	0.973333	0.246667	-1.98037	0.000448036	0.00755494	Down
SCSFRI_TO_T_00058416.path1	24	18	26	5	0	0	1.58	1.09	1.75	0.3	0	0	1.47333	0.1	-3.88101	0.000449562	0.0075663	Down
SCSFRI_TO_T_00111254.path1	238	269	221	97	139	71	2.48	2.58	2.34	0.93	1.44	0.68	2.46667	1.01667	-1.27872	0.00045367	0.00761866	Down
SCSFRI_TO_T_00144278.path1	662	1032	880	2349	1293	2248	11.51	16.52	15.59	37.69	22.32	36.19	14.54	32.0667	1.14105	0.000459363	0.00770581	Up
SCSFRI_TO_T_00034944.path1	2746	3350	2808	8638	4236	6247	200.59	225.35	208.79	582.12	307.21	422.32	211.577	437.217	1.04717	0.000461478	0.0077328	Up
SCSFRI_TO_T_00058784.path1	226	321	228	622	395	730	5.38	7.04	5.52	13.66	9.34	16.08	5.98	13.0267	1.12325	0.000462765	0.00774587	Up
SCSFRI_TO_T_00104800.path1	203	146	217	56	99	61	10.79	7.14	11.74	2.75	5.22	3	9.89	3.65667	-1.43544	0.000463442	0.00774872	Down
SCSFRI_TO_T_00063257.path1	1167	1749	1188	712	615	401	18.58	25.64	19.25	10.46	9.72	5.91	21.1567	8.69667	-1.28258	0.000466347	0.00778026	Down
SCSFRI_TO_T_00128862.path1	10	32	18	98	16	327	0.23	0.67	0.42	2.05	0.36	6.87	0.44	3.09333	2.81359	0.000469659	0.00782607	Up
SCSFRI_TO_T_00121137.path1	12	31	19	104	31	131	0.42	0.99	0.67	3.33	1.07	4.21	0.693333	2.87	2.04943	0.000470117	0.00782607	Up
SCSFRI_TO_T_00082149.path1	9	20	6	58	19	115	0.44	0.92	0.32	2.7	0.96	5.34	0.56	3	2.42146	0.000471246	0.00782865	Up
SCSFRI_TO_T_00002892.path1	72	130	75	253	168	232	2.13	3.54	2.26	6.91	4.94	6.36	2.64333	6.07	1.19934	0.000471297	0.00782865	Up
SCSFRI_TO_T_00102427.path1	176	209	197	426	303	612	1.81	1.97	2.06	4.03	3.09	5.81	1.94667	4.31	1.14668	0.000473269	0.00785287	Up
MSTRG.7932	38	25	29	76	59	128	6.08	3.7	4.72	11.25	9.37	18.95	4.83333	13.19	1.44835	0.000477386	0.00791259	Up
SCSFRI_TO_T_00011533.path1	135	162	116	385	216	280	4.98	5.51	4.36	13.11	7.92	9.57	4.95	10.2	1.04307	0.000478989	0.00793056	Up
SCSFRI_TO_T_00031128.path1	340	310	387	145	187	84	6.53	5.48	7.56	2.57	3.56	1.49	6.52333	2.54	-1.36078	0.000480043	0.00793231	Down
SCSFRI_TO_T_00032848.path1	134	212	277	1311	119	2252	1.96	2.85	4.11	17.65	1.72	30.42	2.97333	16.5967	2.48074	0.000480132	0.00793231	Up
SCSFRI_TO_T_00129597.path1	228	177	153	57	104	53	2.11	1.51	1.44	0.49	0.96	0.45	1.68667	0.633333	-1.41314	0.000480728	0.00793356	Down
SCSFRI_TO_T_00132115.path1	250	609	304	1294	599	1808	4.6	10.31	5.69	21.95	10.93	30.77	6.86667	21.2167	1.62752	0.00048161	0.00793955	Up
SCSFRI_TO_T_00124414.path1	863	482	674	329	297	248	6.17	3.17	4.91	2.17	2.11	1.64	4.75	1.97333	-1.26729	0.000483003	0.00795393	Down
SCSFRI_TO_T_00019028.path1	126	123	122	389	129	1100	3.77	3.39	3.71	10.73	3.83	30.43	3.62333	14.9967	2.04925	0.000485104	0.00797994	Up
SCSFRI_TO_T_00057370.path1	99	50	35	17	18	11	1.72	0.8	0.62	0.27	0.31	0.18	1.04667	0.253333	-2.04669	0.000487984	0.00801824	Down
SCSFRI_TO_T_00045125.path1	233	279	310	2430	156	1743	8.02	8.84	10.86	77.15	5.33	55.52	9.24	46	2.31567	0.000488482	0.00801824	Up
SCSFRI_TO_T_00011200.path1	415	330	340	130	213	93	4.12	3.01	3.43	1.19	2.1	0.85	3.52	1.38	-1.35091	0.000491078	0.00803548	Down
SCSFRI_TO_T_00086449.path1	518	543	439	225	261	108	18.76	18.11	16.18	7.52	9.38	3.62	17.6833	6.84	-1.37032	0.00049111	0.00803548	Down
SCSFRI_TO_T_00008589.path1	268	248	204	571	342	661	4	3.41	3.1	7.87	5.07	9.14	3.50333	7.36	1.07098	0.000494267	0.0080785	Up
SCSFRI_TO_T_00127961.path1	45	55	50	171	68	229	8.94	10.05	10.09	31.35	13.42	42.12	9.69333	28.9633	1.57916	0.000496258	0.00810236	Up
SCSFRI_TO_T_00122121.path1	364	603	374	2494	415	2251	10.41	15.88	10.88	65.78	11.78	59.56	12.39	45.7067	1.88323	0.000497696	0.00811717	Up
SCSFRI_TO_T_00066595.path1	189	347	207	773	343	1190	5.33	9.02	5.95	20.13	9.61	31.08	6.76667	20.2733	1.58307	0.000498745	0.00812561	Up
SCSFRI_TO_T_00103478.path1	140	145	136	45	77	30	1.07	1.02	1.06	0.32	0.59	0.21	1.05	0.373333	-1.49185	0.000500986	0.00815343	Down
SCSFRI_TO_T_00130097.path1	225	161	184	87	98	64	3	1.98	2.5	1.07	1.3	0.79	2.49333	1.05333	-1.24311	0.000501986	0.00816101	Down
SCSFRI_TO_T_00067719.path1	107	142	115	252	203	312	2.77	3.38	3.03	6.01	5.21	7.47	3.06	6.23	1.0257	0.000502575	0.0081619	Up
SCSFRI_TO_T_00132173.path1	451	509	384	1340	556	1865	10.76	11.19	9.33	29.51	13.18	41.2	10.4267	27.9633	1.42326	0.000509834	0.008271	Up
SCSFRI_TO_T_00129338.path1	687	693	1089	123	433	141	19.42	18.04	31.34	3.21	12.15	3.69	22.9333	6.35	-1.85262	0.000513124	0.00831555	Down
SCSFRI_TO_T_00070127.path1	23	34	29	75	56	105	1.16	1.58	1.49	3.49	2.8	4.9	1.41	3.73	1.40348	0.00052551	0.00850725	Up
SCSFRI_TO_T_00133843.path1	111	154	126	327	199	377	3.4	4.34	3.93	9.24	6.05	10.69	3.89	8.66	1.1546	0.00052634	0.00851167	Up
SCSFRI_TO_T_00063768.path1	104	92	74	294	120	296	1.41	1.15	1.02	3.68	1.61	3.71	1.19333	3	1.32997	0.00053125	0.00857293	Up
SCSFRI_TO_T_00076760.path1	283	366	248	138	156	89	2.93	3.49	2.62	1.32	1.6	0.85	3.01333	1.25667	-1.26176	0.000533601	0.00858367	Down
SCSFRI_TO_T_00051824.path1	11	11	9	90	17	40	0.78	0.72	0.65	5.86	1.19	2.61	0.716667	3.22	2.16769	0.000535047	0.00859789	Up
SCSFRI_TO_T_00052174.path1	1435	1065	1358	587	290	544	37.28	25.48	35.91	14.07	7.48	13.08	32.89	11.5433	-1.51059	0.000537842	0.00863372	Down
SCSFRI_TO_T_00022056.path1	82	82	69	34	7	11	1.96	1.81	1.68	0.75	0.17	0.24	1.81667	0.386667	-2.23213	0.000540417	0.00866595	Down
SCSFRI_TO_T_00098406.path1	162	108	114	48	60	49	4.64	2.85	3.33	1.27	1.71	1.3	3.60667	1.42667	-1.33802	0.000542651	0.00868645	Down
MSTRG.15751	80	104	50	244	129	210	1.89	2.27	1.2	5.33	3.03	4.6	1.78667	4.32	1.27376	0.000542832	0.00868645	Up
SCSFRI_TO_T_00060610.path1	166	226	171	46	104	40	2.67	3.35	2.8	0.68	1.66	0.6	2.94	0.98	-1.58496	0.000545811	0.00872498	Down
SCSFRI_TO_T_00037101.path1	89	178	98	387	192	422	3.1	5.72	3.48	12.45	6.66	13.62	4.1	10.91	1.41196	0.000551078	0.00879997	Up
SCSFRI_TO_T_00136933.path1	13723	4654	6141	2122	3288	2630	1212.1	378.55	552.12	172.91	288.33	214.99	714.257	225.41	-1.66389	0.000554567	0.00884644	Down
SCSFRI_TO_T_00031801.path1	631	312	445	1251	726	1209	11.96	5.45	8.59	21.87	13.66	21.21	8.66667	18.9133	1.12585	0.000555422	0.00884913	Up
SCSFRI_TO_T_00031171.path1	256	190	258	96	127	65	4.44	3.04	4.56	1.54	2.19	1.04	4.01333	1.59	-1.33577	0.000555894	0.00884913	Down
SCSFRI_TO_T_00130195.path1	135	82	101	18	52	13	1.83	1.02	1.39	0.22	0.7	0.16	1.41333	0.36	-1.97303	0.000556671	0.00885229	Down
SCSFRI_TO_T_00046326.path1	326	73	160	55	53	33	9.7	2	4.85	1.51	1.57	0.91	5.51667	1.33	-2.05237	0.000557924	0.00885378	Down
SCSFRI_TO_T_00117692.path1	338	287	300	106	179	68	6.17	4.83	5.58	1.79	3.25	1.15	5.52667	2.06333	-1.42143	0.000559533	0.00887011	Down
SCSFRI_TO_T_00029479.path1	58	40	52	172	108	84	1	0.63	0.91	2.73	1.84	1.34	0.846667	1.97	1.21833	0.000561571	0.00889274	Up
SCSFRI_TO_T_00063618.path1	230	641	233	1576	477	2304	17.3	44.4	17.84	109.36	35.62	160.38	26.5133	101.787	1.94076	0.000562125	0.00889274	Up
SCSFRI_TO_T_00005697.path1	1020	847	992	367	566	235	27.69	21.17	27.41	9.19	15.25	5.9	25.4233	10.1133	-1.32989	0.000562762	0.00889361	Down
SCSFRI_TO_T_00044263.path1	1702	1864	1570	686	822	936	9.67	9.75	9.08	3.6	4.64	4.92	9.5	4.38667	-1.1148	0.000566205	0.00893376	Down
SCSFRI_TO_T_00090546.path1	116	363	186	831	358	1057	3.29	9.47	5.36	21.72	10.07	27.71	6.04	19.8333	1.71531	0.000566471	0.00893376	Up
SCSFRI_TO_T_00011773.path1	675	850	697	327	315	387	20.99	24.35	22.07	9.38	9.73	11.14	22.47	10.0833	-1.15603	0.000570084	0.00897455	Down
SCSFRI_TO_T_00088108.path1	172	231	247	75	50	98	8.13	10.05	11.88	3.27	2.35	4.29	10.02	3.30333	-1.60089	0.000570232	0.00897455	Down
SCSFRI_TO_T_00084098.path1	264	318	272	62	164	63	8.53	9.44	8.93	1.86	5.27	1.88	8.96667	3.00333	-1.57801	0.000573021	0.00900497	Down
SCSFRI_TO_T_00060427.path1	102	105	95	243	149	341	3	2.84	2.84	6.59	4.35	9.27	2.89333	6.73667	1.2193	0.000573344	0.00900497	Up
SCSFRI_TO_T_00120835.path1	45	39	45	3	17	7	0.58	0.46	0.59	0.04	0.22	0.08	0.543333	0.113333	-2.26127	0.000574536	0.00900842	Down
SCSFRI_TO_T_00117052.path1	159	229	186	354	346	543	3.27	4.34	3.89	6.72	7.07	10.34	3.83333	8.04333	1.06919	0.000575379	0.00900842	Up
SCSFRI_TO_T_00049916.path1	381	350	403	144	229	123	5.43	4.59	5.84	1.89	3.24	1.62	5.28667	2.25	-1.23243	0.00057552	0.00900842	Down
SCSFRI_TO_T_00100681.path1	48	19	28	8	6	4	1.13	0.41	0.67	0.17	0.14	0.09	0.736667	0.133333	-2.46597	0.000575921	0.00900842	Down
SCSFRI_TO_T_00125938.path1	192	341	161	638	381	728	5.06	8.28	4.32	15.51	9.97	17.75	5.88667	14.41	1.29155	0.000576933	0.00901501	Up
SCSFRI_TO_T_00117405.path1	49	48	41	17	14	5	1.13	1.02	0.96	0.36	0.32	0.11	1.03667	0.263333	-1.97699	0.00058041	0.00906009	Down
SCSFRI_TO_T_00085553.path1	42	41	34	75	83	95	2.63	2.36	2.16	4.33	5.15	5.5	2.38333	4.99333	1.06702	0.00058409	0.00910823	Up
SCSFRI_TO_T_00067740.path1	22	22	14	52	51	45	0.35	0.32	0.23	0.76	0.81	0.66	0.3	0.743333	1.30905	0.000594408	0.00923984	Up
SCSFRI_TO_T_00059331.path1	699	412	338	927	894	1427	29.5	16.01	14.52	36.1	37.46	55.74	20.01	43.1	1.10697	0.000595556	0.00923984	Up
SCSFRI_TO_T_00073847.path1	344	471	339	1137	445	2503	12.03	15.17	12.07	36.68	15.45	80.99	13.09	44.3733	1.76123	0.000596158	0.00923984	Up
SCSFRI_TO_T_00004699.path1	441	451	321	1087	564	915	5.16	4.86	3.82	11.73	6.55	9.91	4.61333	9.39667	1.02634	0.000598332	0.00925719	Up
SCSFRI_TO_T_00010871.path1	97	176	135	418	195	558	4.27	7.13	6.05	16.97	8.52	22.73	5.81667	16.0733	1.4664	0.000598489	0.00925719	Up
SCSFRI_TO_T_00040933.path1	348	286	310	76	158	29	3.49	2.64	3.16	0.7	1.57	0.27	3.09667	0.846667	-1.87085	0.000600654	0.00927575	Down
SCSFRI_TO_T_00066453.path1	46	65	37	182	84	119	1.6	2.09	1.31	5.85	2.91	3.84	1.66667	4.2	1.33342	0.000600903	0.00927575	Up
SCSFRI_TO_T_00064973.path1	3	34	9	65	69	104	0.04	0.42	0.13	0.81	0.93	1.31	0.196667	1.01667	2.37002	0.000607325	0.00936543	Up
SCSFRI_TO_T_00128936.path1	138	130	155	992	104	730	2.16	1.88	2.47	14.34	1.62	10.59	2.17	8.85	2.02798	0.000619837	0.00953912	Up
SCSFRI_TO_T_00110090.path1	124	109	55	31	30	6	2.6	2.11	1.17	0.6	0.62	0.12	1.96	0.446667	-2.13358	0.000621914	0.00956145	Down
SCSFRI_TO_T_00076465.path1	49	63	42	142	81	163	3.34	3.95	2.93	8.98	5.51	10.36	3.40667	8.28333	1.28185	0.000622774	0.00956506	Up
SCSFRI_TO_T_00010373.path1	108	143	114	18	62	15	4.42	5.39	4.75	0.68	2.52	0.57	4.85333	1.25667	-1.94937	0.000623923	0.00957308	Down
SCSFRI_TO_T_00117060.path1	211	208	307	32	125	34	3.44	3.12	5.1	0.48	2.02	0.51	3.88667	1.00333	-1.95373	0.00062618	0.00959808	Down
SCSFRI_TO_T_00041073.path1	19	30	37	99	56	90	0.69	1.01	1.37	3.33	2.02	3.03	1.02333	2.79333	1.44871	0.000627887	0.00961166	Up
SCSFRI_TO_T_00093422.path1	348	217	236	96	147	66	3.01	1.73	2.08	0.77	1.26	0.53	2.27333	0.853333	-1.41363	0.000628324	0.00961166	Down
SCSFRI_TO_T_00010949.path1	191	200	194	1073	172	889	4.63	4.46	4.79	24	4.14	19.94	4.62667	16.0267	1.79243	0.000630978	0.0096426	Up
SCSFRI_TO_T_00103536.path1	100	17	28	8	9	5	4.04	0.63	1.15	0.3	0.36	0.19	1.94	0.283333	-2.77548	0.000637631	0.00973021	Down
SCSFRI_TO_T_00016367.path1	2498	1939	2115	1264	1019	1037	41.23	29.47	35.53	19.25	16.7	15.84	35.41	17.2633	-1.03645	0.000638592	0.00973021	Down
SCSFRI_TO_T_00111795.path1	212	176	308	526	412	655	3.72	2.84	5.5	8.51	7.17	10.63	4.02	8.77	1.12538	0.000638621	0.00973021	Up
SCSFRI_TO_T_00003052.path1	58	60	65	228	76	244	1.51	1.44	1.72	5.47	1.96	5.87	1.55667	4.43333	1.50993	0.000642734	0.00978313	Up
SCSFRI_TO_T_00070663.path1	385	299	289	173	162	143	6.35	4.54	4.86	2.64	2.66	2.18	5.25	2.49333	-1.07424	0.00064477	0.00980436	Down
SCSFRI_TO_T_00145094.path1	85	143	77	184	226	324	5.89	9.12	5.43	11.75	15.54	20.76	6.81333	16.0167	1.23314	0.000647311	0.00983321	Up
SCSFRI_TO_T_00000331.path1	358	698	386	211	162	177	15.73	28.25	17.27	8.55	7.07	7.2	20.4167	7.60667	-1.42441	0.000649062	0.00985002	Down
SCSFRI_TO_T_00077541.path1	24	47	32	1	11	4	0.45	0.81	0.61	0.02	0.21	0.07	0.623333	0.1	-2.64	0.000651072	0.00987072	Down
SCSFRI_TO_T_00105221.path1	374	388	465	218	71	82	11.49	10.97	14.54	6.18	2.17	2.33	12.3333	3.56	-1.79261	0.000654053	0.00990609	Down
SCSFRI_TO_T_00123334.path1	25	31	16	100	54	51	1.05	1.2	0.68	3.87	2.25	1.98	0.976667	2.7	1.46702	0.000663799	0.0100338	Up
SCSFRI_TO_T_00020892.path1	25	45	28	80	69	101	0.56	0.92	0.64	1.64	1.53	2.08	0.706667	1.75	1.30825	0.000664529	0.0100349	Up
SCSFRI_TO_T_00105153.path1	60	43	54	7	23	11	5.23	3.45	4.79	0.56	1.99	0.89	4.49	1.14667	-1.96927	0.000670131	0.0101095	Down
SCSFRI_TO_T_00104966.path1	52	41	39	121	67	165	1.69	1.23	1.29	3.63	2.16	4.97	1.40333	3.58667	1.35379	0.000672907	0.0101274	Up
SCSFRI_TO_T_00066458.path1	86	81	66	420	69	384	2.21	1.91	1.72	9.94	1.76	9.12	1.94667	6.94	1.83393	0.000673906	0.0101274	Up
SCSFRI_TO_T_00129385.path1	46	28	37	134	61	99	0.69	0.39	0.57	1.86	0.91	1.38	0.55	1.38333	1.33065	0.00067397	0.0101274	Up
SCSFRI_TO_T_00016237.path1	1478	854	613	320	432	379	25.54	13.59	10.78	5.1	7.41	6.06	16.6367	6.19	-1.42636	0.000674696	0.0101284	Down
SCSFRI_TO_T_00081245.path1	154	129	132	43	79	36	3.75	2.89	3.27	0.97	1.91	0.81	3.30333	1.23	-1.42526	0.00067647	0.0101451	Down
SCSFRI_TO_T_00002471.path1	19	22	15	36	32	248	0.4	0.43	0.32	0.7	0.67	4.82	0.383333	2.06333	2.42831	0.000680433	0.0101845	Up
MSTRG.14671	46	46	38	17	11	10	2.92	2.69	2.46	1	0.69	0.59	2.69	0.76	-1.82353	0.000684244	0.0102315	Down
SCSFRI_TO_T_00137215.path1	25	48	35	73	131	78	0.44	0.79	0.63	1.2	2.31	1.28	0.62	1.59667	1.36472	0.000685094	0.0102342	Up
SCSFRI_TO_T_00042186.path1	72	90	80	32	22	32	1.18	1.36	1.34	0.49	0.36	0.49	1.29333	0.446667	-1.53382	0.000689138	0.0102846	Down
SCSFRI_TO_T_00053093.path1	189	117	155	43	83	44	2.64	1.51	2.21	0.55	1.15	0.57	2.12	0.756667	-1.48633	0.000690752	0.0102986	Down
SCSFRI_TO_T_00027261.path1	315	521	379	1108	472	3183	5.22	7.95	6.4	16.95	7.77	48.84	6.52333	24.52	1.91028	0.000691495	0.0102996	Up
SCSFRI_TO_T_00119890.path1	85	84	88	346	93	381	1.81	1.65	1.91	6.8	1.97	7.51	1.79	5.42667	1.60011	0.000692174	0.0102997	Up
SCSFRI_TO_T_00052971.path1	156	279	180	590	296	733	4.77	7.85	5.6	16.64	8.98	20.73	6.07333	15.45	1.34705	0.000695914	0.0103453	Up
SCSFRI_TO_T_00061265.path1	114	17	54	14	11	7	1.55	0.21	0.75	0.18	0.15	0.09	0.836667	0.14	-2.57923	0.000696814	0.0103486	Down
SCSFRI_TO_T_00011951.path1	413	490	331	214	205	176	26.83	29.32	21.89	12.83	13.22	10.58	26.0133	12.21	-1.09119	0.000698343	0.0103612	Down
SCSFRI_TO_T_00038920.path1	83	72	74	32	32	26	2.86	2.28	2.6	1.02	1.09	0.83	2.58	0.98	-1.39652	0.000699742	0.0103719	Down
SCSFRI_TO_T_00073084.path1	11	11	12	46	20	65	0.94	0.87	1.05	3.64	1.7	5.16	0.953333	3.5	1.8763	0.000702138	0.0103974	Up
SCSFRI_TO_T_00079709.path1	116	138	112	220	216	383	5.31	5.82	5.22	9.3	9.82	16.24	5.45	11.7867	1.11283	0.000706442	0.010451	Up
SCSFRI_TO_T_00046341.path1	155	103	117	303	185	350	1.99	1.22	1.53	3.6	2.36	4.17	1.58	3.37667	1.09568	0.00070885	0.0104764	Up
SCSFRI_TO_T_00086637.path1	1819	2399	1771	799	1098	393	46.37	56.31	45.95	18.79	27.79	9.27	49.5433	18.6167	-1.4121	0.000711266	0.0104919	Down
SCSFRI_TO_T_00044419.path1	96	149	80	471	147	317	2.35	3.36	1.99	10.63	3.57	7.18	2.56667	7.12667	1.47333	0.000714764	0.0105246	Up
SCSFRI_TO_T_00128195.path1	584	1975	573	3636	1793	6377	12.65	39.4	12.63	72.66	38.56	127.85	21.56	79.69	1.88604	0.00071587	0.0105293	Up
SCSFRI_TO_T_00033564.path1	61	84	52	149	122	134	1.49	1.9	1.29	3.37	2.97	3.03	1.56	3.12333	1.00154	0.000717182	0.0105293	Up
SCSFRI_TO_T_00047647.path1	46	57	40	221	53	209	3.76	4.29	3.32	16.65	4.3	15.79	3.79	12.2467	1.69212	0.000717246	0.0105293	Up
SCSFRI_TO_T_00134525.path1	27	16	17	3	3	3	0.7	0.38	0.45	0.07	0.08	0.07	0.51	0.0733333	-2.79796	0.000727693	0.0106519	Down
SCSFRI_TO_T_00039779.path1	66	77	42	177	89	274	1.39	1.5	0.9	3.45	1.87	5.36	1.26333	3.56	1.49464	0.000730831	0.0106876	Up
SCSFRI_TO_T_00142935.path1	37	41	38	8	16	5	0.72	0.74	0.75	0.14	0.31	0.09	0.736667	0.18	-2.03302	0.00073258	0.0106878	Down
SCSFRI_TO_T_00059806.path1	0	0	0	2	16	9	0	0	0	0.08	0.67	0.35	0.001	0.366667	8.51833	0.000732581	0.0106878	Up
SCSFRI_TO_T_00105542.path1	0	4	2	8	94	5	0	0.05	0.03	0.12	1.44	0.07	0.0266667	0.543333	4.34873	0.000733464	0.0106878	Up
SCSFRI_TO_T_00075843.path1	69	65	92	261	38	1230	3.9	3.38	5.29	13.6	2.13	64.28	4.19	26.67	2.6702	0.000734209	0.0106878	Up
SCSFRI_TO_T_00105937.path1	220	264	198	706	336	445	3	3.32	2.75	8.89	4.55	5.62	3.02333	6.35333	1.07137	0.000734341	0.0106878	Up
SCSFRI_TO_T_00134794.path1	346	500	330	859	598	1137	14.37	19.13	13.95	32.92	24.66	43.71	15.8167	33.7633	1.09401	0.000735352	0.0106923	Up
SCSFRI_TO_T_00078395.path1	39	62	61	133	97	174	0.65	0.96	1.03	2.05	1.61	2.68	0.88	2.11333	1.26394	0.000738374	0.0107261	Up
SCSFRI_TO_T_00133497.path1	179	155	98	337	217	599	5.54	4.42	3.09	9.62	6.67	17.16	4.35	11.15	1.35796	0.000739639	0.0107342	Up
SCSFRI_TO_T_00099466.path1	3730	5490	6017	2587	2221	1953	31.24	42.35	51.3	19.99	18.47	15.14	41.63	17.8667	-1.22035	0.000740608	0.0107381	Down
SCSFRI_TO_T_00128767.path1	119	124	127	61	57	41	3.52	3.38	3.82	1.66	1.67	1.12	3.57333	1.48333	-1.26843	0.000743675	0.0107724	Down
MSTRG.5310	233	174	170	997	150	1072	5.41	3.72	4.02	21.38	3.46	23.06	4.38333	15.9667	1.86496	0.00074684	0.010808	Up
MSTRG.959	18	46	18	69	83	86	0.41	0.96	0.41	1.44	1.86	1.8	0.593333	1.7	1.51862	0.00074806	0.0108154	Up
SCSFRI_TO_T_00099477.path1	210	278	263	78	139	45	5.89	7.18	7.51	2.02	3.87	1.17	6.86	2.35333	-1.5435	0.000751291	0.0108332	Down
SCSFRI_TO_T_00099855.path1	46	18	45	359	45	118	0.74	0.27	0.73	5.34	0.71	1.76	0.58	2.60333	2.16624	0.000751421	0.0108332	Up
SCSFRI_TO_T_00033833.path1	218	140	219	39	100	58	3.64	2.15	3.73	0.6	1.66	0.89	3.17333	1.05	-1.59561	0.000759232	0.0109252	Down
SCSFRI_TO_T_00099787.path1	1	8	2	35	7	53	0.04	0.27	0.07	1.18	0.25	1.79	0.126667	1.07333	3.08299	0.000761868	0.0109528	Up
SCSFRI_TO_T_00036734.path1	192	264	264	98	64	109	4.2	5.32	5.88	1.98	1.39	2.21	5.13333	1.86	-1.46459	0.000763857	0.0109692	Down
SCSFRI_TO_T_00035570.path1	512	486	419	1428	532	2107	21.34	18.67	17.79	54.9	22.01	81.3	19.2667	52.7367	1.4527	0.000764439	0.0109692	Up
SCSFRI_TO_T_00041611.path1	1054	970	636	2889	1142	2304	14.64	12.41	8.99	37.02	15.75	29.62	12.0133	27.4633	1.19287	0.000765517	0.0109725	Up
SCSFRI_TO_T_00072334.path1	55	32	40	13	13	3	1.29	0.69	0.96	0.28	0.3	0.07	0.98	0.216667	-2.1773	0.00076611	0.0109725	Down
SCSFRI_TO_T_00119302.path1	3	0	0	15	6	31	0.08	0	0	0.36	0.15	0.74	0.0266667	0.416667	3.96578	0.000767583	0.0109771	Up
MSTRG.4083	274	225	224	88	128	39	6.41	4.82	5.24	1.88	3.1	0.84	5.49	1.94	-1.50075	0.000768522	0.0109771	Down
SCSFRI_TO_T_00041397.path1	37	35	21	107	46	123	1	0.87	0.58	2.67	1.23	3.08	0.816667	2.32667	1.51045	0.000774924	0.0110573	Up
SCSFRI_TO_T_00051879.path1	1977	1172	1311	504	860	552	53.97	29.47	36.43	12.69	23.31	13.95	39.9567	16.65	-1.26291	0.000775981	0.0110621	Down
SCSFRI_TO_T_00039931.path1	118	125	83	43	45	45	2.38	2.33	1.71	0.8	0.9	0.84	2.14	0.846667	-1.33774	0.000776979	0.011066	Down
SCSFRI_TO_T_00092891.path1	5	3	5	27	8	48	0.3	0.17	0.31	1.51	0.48	2.69	0.26	1.56	2.58496	0.000778412	0.0110761	Up
SCSFRI_TO_T_00017568.path1	443	214	343	169	102	76	8.38	3.73	6.6	2.95	1.92	1.33	6.23667	2.06667	-1.59347	0.000779773	0.0110851	Down
SCSFRI_TO_T_00062694.path1	0	0	0	8	11	4	0	0	0	0.74	1.1	0.37	0.001	0.736667	9.52487	0.000781768	0.0111031	Up
SCSFRI_TO_T_00063461.path1	52	74	19	6	11	12	1.5	1.97	0.56	0.16	0.32	0.32	1.34333	0.266667	-2.33271	0.000788056	0.0111717	Down
SCSFRI_TO_T_00062759.path1	282	351	227	767	373	1109	4.06	4.65	3.32	10.18	5.33	14.77	4.01	10.0933	1.33173	0.000794607	0.0112437	Up
SCSFRI_TO_T_00052906.path1	88	70	75	27	22	34	3.84	2.81	3.33	1.09	0.95	1.37	3.32667	1.13667	-1.54927	0.000796614	0.0112615	Down
SCSFRI_TO_T_00048742.path1	137	21	61	12	20	8	20.57	2.9	9.32	1.66	2.98	1.11	10.93	1.91667	-2.51162	0.000797337	0.0112615	Down
MSTRG.11608	21	6	24	2	0	0	1.89	0.5	2.2	0.17	0	0	1.53	0.0566667	-4.75489	0.000805407	0.0113649	Down
SCSFRI_TO_T_00064054.path1	4	4	4	12	45	15	0.14	0.13	0.14	0.38	1.52	0.47	0.136667	0.79	2.53119	0.000817955	0.0115314	Up
SCSFRI_TO_T_00141703.path1	0	0	1	17	8	7	0	0	0.03	0.37	0.18	0.15	0.01	0.233333	4.54432	0.000824573	0.0116139	Up
SCSFRI_TO_T_00074270.path1	150	112	115	44	66	23	2.18	1.5	1.7	0.59	0.95	0.31	1.79333	0.616667	-1.54008	0.00082845	0.0116471	Down
SCSFRI_TO_T_00102942.path1	3304	3056	3282	1296	2074	1396	75.81	64.57	76.65	27.43	47.24	29.64	72.3433	34.77	-1.05702	0.000846438	0.011889	Down
SCSFRI_TO_T_00045254.path1	205	93	136	34	71	38	0.73	0.31	0.5	0.11	0.25	0.13	0.513333	0.163333	-1.65208	0.000852655	0.0119654	Down
SCSFRI_TO_T_00081900.path1	80	73	59	199	94	274	1.69	1.42	1.27	3.89	1.98	5.37	1.46	3.74667	1.35964	0.000855769	0.011998	Up
SCSFRI_TO_T_00097764.path1	126	130	106	50	65	33	2.94	2.79	2.52	1.08	1.51	0.71	2.75	1.1	-1.32193	0.000856894	0.0120028	Down
SCSFRI_TO_T_00029102.path1	683	701	469	260	363	262	10.55	9.98	7.38	3.71	5.57	3.75	9.30333	4.34333	-1.09895	0.000859799	0.0120325	Down
SCSFRI_TO_T_00003385.path1	254	220	172	75	120	89	3.25	2.6	2.24	0.89	1.53	1.06	2.69667	1.16	-1.21705	0.000860855	0.0120362	Down
SCSFRI_TO_T_00128010.path1	45	54	79	175	110	140	0.75	0.82	1.33	2.67	1.81	2.15	0.966667	2.21	1.19296	0.000863851	0.0120671	Up
SCSFRI_TO_T_00009401.path1	84	144	124	228	224	416	6.41	10.12	9.64	16.06	16.98	29.39	8.72333	20.81	1.25433	0.000865247	0.0120755	Up
SCSFRI_TO_T_00096958.path1	28	18	31	3	8	3	0.58	0.34	0.65	0.06	0.16	0.06	0.523333	0.0933333	-2.48727	0.000869122	0.0121129	Down
SCSFRI_TO_T_00037188.path1	333	573	264	1286	738	716	32.3	51.18	26.06	115.07	71.06	64.27	36.5133	83.4667	1.19278	0.000875014	0.0121785	Up
SCSFRI_TO_T_00088661.path1	235	144	180	88	88	67	5.44	3.08	4.26	1.89	2.03	1.44	4.26	1.78667	-1.25358	0.00087606	0.0121819	Down
SCSFRI_TO_T_00026032.path1	73	112	88	39	35	30	0.88	1.24	1.07	0.43	0.42	0.33	1.06333	0.393333	-1.43477	0.000877357	0.0121889	Down
SCSFRI_TO_T_00034635.path1	68	64	58	11	32	13	1.32	1.14	1.15	0.2	0.62	0.23	1.20333	0.35	-1.78161	0.000885206	0.0122868	Down
SCSFRI_TO_T_00108844.path1	67	62	65	15	33	11	3.5	2.98	3.45	0.72	1.71	0.53	3.31	0.986667	-1.7462	0.000894273	0.0124013	Down
SCSFRI_TO_T_00097557.path1	344	29	177	43	32	23	3.3	0.26	1.73	0.38	0.31	0.2	1.76333	0.296667	-2.57139	0.000897541	0.0124354	Down
SCSFRI_TO_T_00120321.path1	1975	1590	1911	640	1119	410	54.51	40.41	53.68	16.29	30.66	10.47	49.5333	19.14	-1.37181	0.000899963	0.012444	Down
SCSFRI_TO_T_00093554.path1	106	175	72	352	173	489	1.98	3.01	1.37	6.06	3.21	8.45	2.12	5.90667	1.47828	0.0009003	0.012444	Up
SCSFRI_TO_T_00115385.path1	272	173	256	396	1363	382	2.25	1.32	2.15	3.02	11.19	2.92	1.90667	5.71	1.58244	0.000900605	0.012444	Up
SCSFRI_TO_T_00075084.path1	1969	2630	1815	4796	2979	6803	30.9	38.01	28.99	69.43	46.41	98.8	32.6333	71.5467	1.13254	0.000910614	0.0125563	Up
SCSFRI_TO_T_00069825.path1	31	8	13	1	1	2	0.82	0.19	0.35	0.02	0.03	0.05	0.453333	0.0333333	-3.76553	0.000911196	0.0125563	Down
SCSFRI_TO_T_00033536.path1	432	274	228	91	175	75	13.4	7.83	7.2	2.61	5.39	2.15	9.47667	3.38333	-1.48593	0.000913543	0.0125773	Down
SCSFRI_TO_T_00056033.path1	14	7	8	41	21	42	0.23	0.11	0.14	0.63	0.35	0.64	0.16	0.54	1.75489	0.000923646	0.0126935	Up
MSTRG.10926	26	17	12	94	21	109	1.2	0.72	0.56	4	0.96	4.65	0.826667	3.20333	1.9542	0.00092693	0.0127265	Up
SCSFRI_TO_T_00054621.path1	24	10	19	2	3	1	0.53	0.2	0.42	0.04	0.07	0.02	0.383333	0.0433333	-3.14505	0.000928217	0.0127265	Down
SCSFRI_TO_T_00080376.path1	34	40	17	4	10	3	0.82	0.88	0.42	0.09	0.24	0.07	0.706667	0.133333	-2.40599	0.000928546	0.0127265	Down
SCSFRI_TO_T_00077204.path1	350	375	272	647	501	1060	5.03	4.96	3.98	8.58	7.15	14.09	4.65667	9.94	1.09395	0.000935314	0.0128078	Up
SCSFRI_TO_T_00008397.path1	84	83	48	364	96	185	1.28	1.16	0.74	5.11	1.45	2.6	1.06	3.05333	1.52632	0.000938581	0.012841	Up
SCSFRI_TO_T_00115741.path1	100	87	92	7	43	20	1.03	0.83	0.97	0.07	0.44	0.19	0.943333	0.233333	-2.01538	0.000939837	0.0128467	Down
SCSFRI_TO_T_00003063.path1	679	204	366	144	120	139	25.76	7.13	14.14	5.04	4.52	4.88	15.6767	4.81333	-1.70351	0.000944621	0.0128936	Down
SCSFRI_TO_T_00082835.path1	37	32	40	7	8	13	0.94	0.75	1.03	0.16	0.2	0.3	0.906667	0.22	-2.04307	0.00094985	0.0129373	Down
SCSFRI_TO_T_00129139.path1	4	0	4	21	9	37	0.08	0	0.08	0.38	0.17	0.67	0.0533333	0.406667	2.93074	0.000950713	0.0129375	Up
SCSFRI_TO_T_00033408.path1	466	630	485	1287	699	1912	9.78	12.17	10.36	24.91	14.56	37.12	10.77	25.53	1.24518	0.000951911	0.0129423	Up
SCSFRI_TO_T_00005216.path1	0	1	0	48	0	13	0	0.04	0	1.88	0	0.51	0.0133333	0.796667	5.90087	0.000953228	0.0129487	Up
MSTRG.9693	1389	517	795	305	429	246	25.66	8.8	14.95	5.2	7.87	4.21	16.47	5.76	-1.5157	0.000954988	0.0129548	Down
SCSFRI_TO_T_00024833.path1	500	581	433	1738	566	1653	13.34	14.28	11.76	42.79	15	40.83	13.1267	32.8733	1.32442	0.000955374	0.0129548	Up
SCSFRI_TO_T_00102513.path1	4919	26807	14872	4704	1768	4153	353.9	1776.1	1089.14	312.22	126.29	276.53	1073.05	238.347	-2.17058	0.000961142	0.0130214	Down
SCSFRI_TO_T_00047334.path1	31	18	19	43	240	38	0.36	0.2	0.23	0.47	2.8	0.41	0.263333	1.22667	2.21978	0.000966809	0.0130866	Up
SCSFRI_TO_T_00105529.path1	1596	1085	1372	4215	3553	1536	33.53	20.99	29.34	81.68	74.1	29.86	27.9533	61.88	1.14645	0.000974088	0.0131735	Up
SCSFRI_TO_T_00114322.path1	90	56	44	8	27	15	2.23	1.29	1.12	0.19	0.66	0.36	1.54667	0.403333	-1.93912	0.000975072	0.0131751	Down
SCSFRI_TO_T_00108105.path1	86	76	52	14	35	18	2.42	1.97	1.49	0.36	0.98	0.47	1.96	0.603333	-1.69983	0.000977264	0.0131931	Down
SCSFRI_TO_T_00037457.path1	46	111	89	7	34	4	1.75	3.9	3.46	0.25	1.29	0.14	3.03667	0.56	-2.43899	0.000980019	0.0132149	Down
SCSFRI_TO_T_00096887.path1	656	522	582	227	363	153	12	8.79	10.84	3.83	6.59	2.59	10.5433	4.33667	-1.28167	0.000980863	0.0132149	Down
SCSFRI_TO_T_00028507.path1	21	13	40	3	3	5	0.79	0.45	1.53	0.09	0.1	0.18	0.923333	0.123333	-2.90429	0.000981477	0.0132149	Down
SCSFRI_TO_T_00131827.path1	33	19	30	6	8	3	0.92	0.49	0.85	0.15	0.22	0.08	0.753333	0.15	-2.32833	0.000983724	0.0132335	Down
SCSFRI_TO_T_00128800.path1	119	157	94	228	218	337	1.14	1.39	0.92	2.02	2.08	2.99	1.15	2.36333	1.03919	0.00098679	0.0132631	Up
SCSFRI_TO_T_00099672.path1	165	57	82	30	39	14	2.7	0.86	1.37	0.45	0.63	0.21	1.64333	0.43	-1.93422	0.000992336	0.0133259	Down
SCSFRI_TO_T_00015006.path1	209	159	149	54	98	33	8.39	5.88	6.09	2	3.91	1.23	6.78667	2.38	-1.51174	0.00100403	0.013462	Down
SCSFRI_TO_T_00046262.path1	51	116	42	224	121	266	2.12	4.45	1.78	8.61	5.01	10.26	2.78333	7.96	1.51595	0.00100423	0.013462	Up
SCSFRI_TO_T_00013903.path1	128	87	144	136	606	364	2.26	1.42	2.59	2.22	10.64	5.96	2.09	6.27333	1.58573	0.00100696	0.0134867	Up
SCSFRI_TO_T_00073698.path1	0	1	0	15	1	26	0	0.01	0	0.22	0.02	0.38	0.00333333	0.206667	5.9542	0.00100896	0.013497	Up
SCSFRI_TO_T_00023247.path1	2097	2678	1996	7266	2522	7955	48.54	57.08	47.03	155.16	57.96	170.41	50.8833	127.843	1.32911	0.00100949	0.013497	Up
SCSFRI_TO_T_00009750.path1	477	340	290	107	221	101	10.87	7.14	6.73	2.25	5	2.13	8.24667	3.12667	-1.39919	0.00101312	0.0135263	Down
SCSFRI_TO_T_00133507.path1	51	85	35	135	197	98	0.82	1.26	0.57	2.01	3.16	1.46	0.883333	2.21	1.32302	0.00101345	0.0135263	Up
SCSFRI_TO_T_00059381.path1	750	530	629	2706	264	7805	9.55	6.22	8.15	31.8	3.34	92	7.97333	42.38	2.41013	0.00101566	0.0135439	Up
SCSFRI_TO_T_00005213.path1	3751	3725	3810	23162	2158	22384	505.25	462.02	522.36	2878.01	288.52	2790.23	496.543	1985.59	1.99957	0.0010218	0.0136139	Up
SCSFRI_TO_T_00019002.path1	121	217	122	318	253	845	1.77	2.93	1.82	4.29	3.68	11.45	2.17333	6.47333	1.5746	0.00102494	0.0136368	Up
SCSFRI_TO_T_00077505.path1	38	35	47	8	15	11	0.69	0.59	0.87	0.13	0.27	0.19	0.716667	0.196667	-1.86555	0.0010262	0.0136368	Down
SCSFRI_TO_T_00117137.path1	1157	1113	892	3211	964	7137	93.91	83.19	73.69	240.43	77.68	536.1	83.5967	284.737	1.76811	0.001028	0.0136489	Up
SCSFRI_TO_T_00102989.path1	335	283	788	1488	1157	1138	14.18	11.03	33.94	58.09	48.61	44.57	19.7167	50.4233	1.35468	0.00102946	0.0136564	Up
SCSFRI_TO_T_00119992.path1	409	735	713	2150	688	3184	12.42	20.55	22.03	60.21	20.74	89.45	18.3333	56.8	1.63142	0.00103166	0.0136619	Up
MSTRG.10925	30	36	16	121	39	102	1.16	1.28	0.63	4.33	1.5	3.66	1.02333	3.16333	1.62817	0.00103356	0.0136753	Up
SCSFRI_TO_T_00025404.path1	212	188	159	100	88	78	5.38	4.39	4.1	2.34	2.22	1.83	4.62333	2.13	-1.11808	0.00103826	0.0137018	Down
SCSFRI_TO_T_00028810.path1	149	133	149	308	208	621	3.39	2.79	3.45	6.46	4.7	13.07	3.21	8.07667	1.33119	0.0010437	0.0137436	Up
SCSFRI_TO_T_00079830.path1	218	395	223	652	411	1381	3.88	6.47	4.04	10.7	7.26	22.73	4.79667	13.5633	1.49961	0.00104383	0.0137436	Up
SCSFRI_TO_T_00015689.path1	24	103	7	439	86	260	2.81	11.1	0.83	47.39	9.99	28.15	4.91333	28.51	2.53669	0.00104412	0.0137436	Up
SCSFRI_TO_T_00028047.path1	17	21	11	0	0	3	0.25	0.28	0.16	0	0	0.04	0.23	0.0133333	-4.10852	0.00104609	0.0137576	Down
SCSFRI_TO_T_00123618.path1	8640	4032	6072	18439	15801	8306	964.96	414.69	690.29	1899.85	1752.07	858.53	689.98	1503.48	1.12368	0.00104833	0.0137752	Up
SCSFRI_TO_T_00105755.path1	52	51	78	9	20	22	1.45	1.31	2.21	0.23	0.55	0.57	1.65667	0.45	-1.88029	0.00105094	0.0137919	Down
SCSFRI_TO_T_00006111.path1	207	238	144	461	285	474	5.95	6.3	4.21	12.24	8.15	12.62	5.48667	11.0033	1.00394	0.00105179	0.0137919	Up
SCSFRI_TO_T_00059778.path1	1470	1155	1388	760	752	504	30.36	21.97	29.18	14.48	15.42	9.63	27.17	13.1767	-1.04403	0.00105231	0.0137919	Down
SCSFRI_TO_T_00041655.path1	43	43	39	103	121	58	0.81	0.75	0.75	1.79	2.27	1.01	0.77	1.69	1.13409	0.00105417	0.0138044	Up
SCSFRI_TO_T_00076833.path1	149	184	147	62	92	56	5.05	5.74	5.07	1.94	3.09	1.76	5.28667	2.26333	-1.22391	0.00105759	0.0138337	Down
SCSFRI_TO_T_00032638.path1	122	137	175	356	225	328	3.59	3.71	5.24	9.66	6.57	8.93	4.18	8.38667	1.00459	0.00105821	0.0138337	Up
SCSFRI_TO_T_00094943.path1	264	149	261	933	109	2698	4.23	2.2	4.25	13.78	1.73	39.97	3.56	18.4933	2.37706	0.00105912	0.0138337	Up
SCSFRI_TO_T_00130265.path1	123	138	83	329	157	313	6.33	6.54	4.35	15.62	8.02	14.9	5.74	12.8467	1.16227	0.00106256	0.0138668	Up
SCSFRI_TO_T_00109173.path1	108473	182301	113693	64362	60428	60351	11348.8	17564.3	12107.9	6212.22	6276.83	5843.6	13673.7	6110.88	-1.16195	0.00106486	0.013885	Down
SCSFRI_TO_T_00110039.path1	33	37	24	108	66	56	1.12	1.16	0.83	3.39	2.23	1.76	1.03667	2.46	1.24671	0.00106853	0.0139209	Up
SCSFRI_TO_T_00068084.path1	21	27	29	5	7	5	0.78	0.95	1.12	0.17	0.27	0.18	0.95	0.206667	-2.20062	0.00107006	0.0139276	Down
SCSFRI_TO_T_00017035.path1	278	347	261	1094	372	706	8.96	10.3	8.57	32.54	11.91	21.07	9.27667	21.84	1.23529	0.00107086	0.0139276	Up
SCSFRI_TO_T_00050168.path1	239	72	221	984	106	1737	9.34	2.59	8.79	35.47	4.11	62.82	6.90667	34.1333	2.30512	0.00107344	0.0139492	Up
SCSFRI_TO_T_00008294.path1	16	10	14	0	1	1	0.51	0.3	0.46	0	0.03	0.03	0.423333	0.02	-4.40372	0.00107603	0.0139689	Down
SCSFRI_TO_T_00105972.path1	75	79	48	268	87	192	4.4	4.27	2.87	14.52	5.07	10.43	3.84667	10.0067	1.37928	0.00107694	0.0139689	Up
SCSFRI_TO_T_00015342.path1	1	4	1	27	6	21	0.04	0.09	0.04	0.72	0.17	0.54	0.0566667	0.476667	3.07241	0.00107872	0.0139689	Up
SCSFRI_TO_T_00141826.path1	21	41	8	100	45	118	0.59	1.06	0.23	2.59	1.25	3.07	0.626667	2.30333	1.87795	0.00107876	0.0139689	Up
SCSFRI_TO_T_00047701.path1	18	26	22	69	38	76	0.44	0.59	0.55	1.56	0.92	1.72	0.526667	1.4	1.41046	0.00107953	0.0139689	Up
SCSFRI_TO_T_00133921.path1	245	302	300	520	453	828	14.85	16.85	18.51	29.07	27.25	46.44	16.7367	34.2533	1.03323	0.00108527	0.0140314	Up
SCSFRI_TO_T_00016679.path1	39	49	20	10	0	4	0.95	1.11	0.5	0.22	0	0.1	0.853333	0.106667	-3	0.00108851	0.0140614	Down
SCSFRI_TO_T_00102321.path1	66	54	62	22	28	15	1.48	1.11	1.4	0.45	0.63	0.31	1.33	0.463333	-1.5213	0.00108993	0.0140678	Down
SCSFRI_TO_T_00016401.path1	136	121	158	51	61	14	2.89	2.37	3.41	1	1.29	0.28	2.89	0.856667	-1.75426	0.00109415	0.0141104	Down
SCSFRI_TO_T_00028845.path1	13	19	14	0	3	0	0.67	0.91	0.74	0	0.15	0	0.773333	0.05	-3.95109	0.0010973	0.0141391	Down
SCSFRI_TO_T_00061818.path1	20	13	12	53	33	40	1.04	0.62	0.63	2.54	1.7	1.92	0.763333	2.05333	1.42758	0.00110065	0.0141591	Up
MSTRG.842	2421	277	764	270	293	195	18.58	1.96	5.97	1.91	2.23	1.39	8.83667	1.84333	-2.26119	0.00110071	0.0141591	Down
SCSFRI_TO_T_00046902.path1	159	161	129	423	171	702	2.92	2.72	2.41	7.16	3.11	11.92	2.68333	7.39667	1.46285	0.00110277	0.0141717	Up
SCSFRI_TO_T_00115999.path1	195	343	181	739	309	922	7.35	11.91	6.95	25.7	11.56	32.17	8.73667	23.1433	1.40544	0.00110354	0.0141717	Up
SCSFRI_TO_T_00044645.path1	285	237	266	131	139	66	3.25	2.49	3.09	1.38	1.57	0.7	2.94333	1.21667	-1.27452	0.0011079	0.0142037	Down
SCSFRI_TO_T_00139885.path1	49	69	45	168	71	224	0.81	1.06	0.76	2.58	1.17	3.44	0.876667	2.39667	1.45093	0.00111749	0.0143028	Up
SCSFRI_TO_T_00038698.path1	319	524	375	1013	569	1247	15.36	23.23	18.38	45	27.2	55.57	18.99	42.59	1.16527	0.00112184	0.0143465	Up
MSTRG.16855	477	102	503	50	120	91	61.36	12.06	65.84	5.98	15.39	10.83	46.42	10.7333	-2.11265	0.00112674	0.014397	Down
SCSFRI_TO_T_00100675.path1	69	72	54	23	29	22	1.42	1.37	1.14	0.44	0.6	0.42	1.31	0.486667	-1.42856	0.00113539	0.0144954	Down
SCSFRI_TO_T_00026227.path1	78	166	89	301	169	468	2.55	5	2.96	9.08	5.49	14.17	3.50333	9.58	1.4513	0.00114034	0.014528	Up
SCSFRI_TO_T_00035721.path1	40	29	16	72	77	57	2.42	1.62	0.99	4.02	4.63	3.19	1.67667	3.94667	1.23504	0.00114037	0.014528	Up
SCSFRI_TO_T_00029805.path1	50	42	26	128	62	105	1.18	0.91	0.62	2.78	1.45	2.29	0.903333	2.17333	1.26658	0.00114175	0.014528	Up
SCSFRI_TO_T_00030540.path1	16	38	31	99	40	182	0.59	1.29	1.16	3.36	1.46	6.19	1.01333	3.67	1.85667	0.00114399	0.0145395	Up
SCSFRI_TO_T_00032766.path1	29	15	15	68	52	39	2.15	1.02	1.13	4.65	3.83	2.68	1.43333	3.72	1.37593	0.0011455	0.0145395	Up
SCSFRI_TO_T_00140261.path1	34	47	35	98	65	105	0.86	1.09	0.9	2.28	1.63	2.45	0.95	2.12	1.15806	0.00115022	0.0145872	Up
SCSFRI_TO_T_00095807.path1	53	76	53	338	49	308	0.8	1.06	0.81	4.7	0.73	4.3	0.89	3.24333	1.8656	0.00115271	0.0146022	Up
SCSFRI_TO_T_00118976.path1	1076	1851	517	10805	930	4251	22.59	35.79	11.05	209.28	19.39	82.6	23.1433	103.757	2.16454	0.00115331	0.0146022	Up
SCSFRI_TO_T_00126068.path1	8	1	3	43	7	36	0.43	0.05	0.16	2.14	0.37	1.79	0.213333	1.43333	2.74819	0.0011557	0.0146203	Up
SCSFRI_TO_T_00096810.path1	472	434	420	153	264	82	45.72	38.72	41.42	13.67	25.39	7.35	41.9533	15.47	-1.43931	0.00116546	0.0147316	Down
SCSFRI_TO_T_00015839.path1	777	228	329	150	154	129	5.22	1.41	2.25	0.93	1.03	0.8	2.96	0.92	-1.68589	0.00117522	0.0148342	Down
SCSFRI_TO_T_00090114.path1	296	261	360	68	178	93	6.47	5.25	8.01	1.37	3.86	1.88	6.57667	2.37	-1.47247	0.00117551	0.0148342	Down
SCSFRI_TO_T_00027443.path1	19	6	10	0	1	0	0.43	0.13	0.23	0	0.02	0	0.263333	0.00666667	-5.30378	0.00117693	0.0148397	Down
SCSFRI_TO_T_00087241.path1	95	58	75	25	31	29	2.13	1.2	1.71	0.52	0.69	0.6	1.68	0.603333	-1.47743	0.00118237	0.014896	Down
SCSFRI_TO_T_00110365.path1	4616	5941	5739	3084	2436	2565	45.16	53.53	57.15	27.84	23.66	23.23	51.9467	24.91	-1.06031	0.00118997	0.0149762	Down
SCSFRI_TO_T_00019660.path1	225	850	267	1910	633	2416	4.8	16.71	5.8	37.61	13.41	47.71	9.10333	32.91	1.85406	0.00119068	0.0149762	Up
SCSFRI_TO_T_00113810.path1	219	214	199	87	107	109	14.02	12.61	12.96	5.14	6.8	6.46	13.1967	6.13333	-1.10543	0.00119316	0.014986	Down
SCSFRI_TO_T_00098887.path1	219	193	163	77	115	57	5.79	4.7	4.39	1.88	3.02	1.4	4.96	2.1	-1.23995	0.00119473	0.014986	Down
SCSFRI_TO_T_00042789.path1	24	21	28	71	47	59	0.44	0.35	0.52	1.19	0.85	0.99	0.436667	1.01	1.20975	0.00119587	0.014986	Up
SCSFRI_TO_T_00060972.path1	41	44	54	15	19	9	0.88	0.89	1.2	0.3	0.42	0.18	0.99	0.3	-1.72247	0.00119706	0.014986	Down
SCSFRI_TO_T_00075775.path1	307	74	167	49	68	39	8	1.78	4.43	1.18	1.76	0.94	4.73667	1.29333	-1.87278	0.00120077	0.0150165	Down
SCSFRI_TO_T_00145066.path1	167	214	208	460	271	655	7.63	9	9.67	19.39	12.29	27.69	8.76667	19.79	1.17467	0.0012022	0.0150221	Up
SCSFRI_TO_T_00118632.path1	152	149	126	646	106	814	5.95	5.37	5.02	23.34	4.12	29.51	5.44667	18.99	1.80179	0.00120331	0.0150237	Up
SCSFRI_TO_T_00082587.path1	262	188	192	87	125	83	5.89	3.89	4.39	1.8	2.79	1.73	4.72333	2.10667	-1.16484	0.00120508	0.0150334	Down
SCSFRI_TO_T_00110807.path1	225	141	260	63	111	65	13.37	7.71	15.72	3.45	6.55	3.57	12.2667	4.52333	-1.43929	0.00120635	0.0150371	Down
SCSFRI_TO_T_00133181.path1	609	596	388	305	228	192	21.48	19.36	13.93	9.92	7.98	6.27	18.2567	8.05667	-1.18017	0.00121274	0.0151044	Down
SCSFRI_TO_T_00128269.path1	459	221	441	682	960	719	12.67	5.62	12.39	17.37	26.32	18.37	10.2267	20.6867	1.01637	0.00121773	0.0151542	Up
SCSFRI_TO_T_00097574.path1	37	41	10	84	98	70	1.03	1.03	0.27	2.14	2.67	1.77	0.776667	2.19333	1.49776	0.00122476	0.0152169	Up
SCSFRI_TO_T_00022488.path1	223	148	180	69	95	29	3.15	1.93	2.59	0.9	1.33	0.38	2.55667	0.87	-1.55518	0.00122645	0.0152255	Down
SCSFRI_TO_T_00119908.path1	279	241	245	622	279	1704	8.4	6.68	7.51	17.28	8.34	47.48	7.53	24.3667	1.69419	0.00122821	0.015235	Up
SCSFRI_TO_T_00126681.path1	1343	1184	1809	575	810	302	22.72	18.45	31.15	8.97	13.6	4.73	24.1067	9.1	-1.40549	0.00123025	0.0152428	Down
SCSFRI_TO_T_00115427.path1	517	375	682	268	109	165	4.39	2.93	5.9	2.1	0.92	1.3	4.40667	1.44	-1.61362	0.00123354	0.0152639	Down
SCSFRI_TO_T_00024313.path1	88	28	42	6	20	3	6.91	1.99	3.37	0.46	1.56	0.22	4.09	0.746667	-2.45356	0.00123842	0.015312	Down
SCSFRI_TO_T_00121800.path1	23	27	66	5	13	3	0.28	0.3	0.82	0.06	0.16	0.03	0.466667	0.0833333	-2.48543	0.00124026	0.0153223	Down
MSTRG.141	355	56	102	40	47	26	10.93	1.58	3.21	1.13	1.45	0.73	5.24	1.10333	-2.2477	0.001242	0.0153313	Down
MSTRG.16062	82	131	73	238	145	297	1.33	1.96	1.21	3.57	2.34	4.47	1.5	3.46	1.20581	0.00124337	0.0153359	Up
SCSFRI_TO_T_00009666.path1	1490	3263	3050	7526	3239	15312	79.8	160.93	166.27	371.84	172.22	758.93	135.667	434.33	1.67873	0.00124999	0.0153717	Up
SCSFRI_TO_T_00118726.path1	544	440	398	915	648	1572	12.78	9.52	9.52	19.83	15.11	34.17	10.6067	23.0367	1.11896	0.00125104	0.0153717	Up
SCSFRI_TO_T_00037626.path1	502	697	465	1372	707	2084	10.2	13.04	9.62	25.72	14.26	39.19	10.9533	26.39	1.26862	0.0012513	0.0153717	Up
SCSFRI_TO_T_00122237.path1	137	135	145	65	73	35	2.04	1.85	2.2	0.89	1.08	0.48	2.03	0.816667	-1.31366	0.00125466	0.0154005	Down
SCSFRI_TO_T_00046996.path1	201	208	192	534	238	765	2.06	1.96	2	5.05	2.42	7.26	2.00667	4.91	1.29092	0.00125778	0.0154265	Up
SCSFRI_TO_T_00142731.path1	51	57	71	25	17	5	0.97	1	1.38	0.44	0.32	0.09	1.11667	0.283333	-1.97863	0.00127389	0.0155617	Down
SCSFRI_TO_T_00016760.path1	860	463	791	350	325	242	63.78	31.63	59.76	23.95	23.94	16.61	51.7233	21.5	-1.26648	0.0012783	0.0155957	Down
SCSFRI_TO_T_00010277.path1	286	65	154	55	38	45	8.11	1.7	4.45	1.44	1.07	1.18	4.75333	1.23	-1.95028	0.0012804	0.0155957	Down
SCSFRI_TO_T_00033317.path1	35	56	29	131	65	109	1.97	2.91	1.66	6.81	3.64	5.69	2.18	5.38	1.30328	0.00128094	0.0155957	Up
SCSFRI_TO_T_00139327.path1	713	790	667	301	459	200	8.55	8.73	8.15	3.33	5.47	2.22	8.47667	3.67333	-1.20641	0.00128219	0.0155957	Down
SCSFRI_TO_T_00129259.path1	47	57	67	25	12	16	0.79	0.88	1.14	0.39	0.2	0.25	0.936667	0.28	-1.74211	0.00128607	0.0156229	Down
SCSFRI_TO_T_00006069.path1	37	22	31	8	6	8	2.04	1.12	1.74	0.41	0.33	0.41	1.63333	0.383333	-2.09115	0.00129558	0.0157235	Down
SCSFRI_TO_T_00104684.path1	78	17	52	16	5	5	2.12	0.43	1.44	0.4	0.14	0.13	1.33	0.223333	-2.57416	0.0012964	0.0157235	Down
SCSFRI_TO_T_00041582.path1	29	20	59	754	22	929	2.38	1.51	4.93	57.14	1.79	70.63	2.94	43.1867	3.8767	0.00129888	0.0157411	Up
SCSFRI_TO_T_00018109.path1	49	30	61	13	15	2	0.6	0.33	0.76	0.15	0.18	0.03	0.563333	0.12	-2.23095	0.00130103	0.0157546	Down
SCSFRI_TO_T_00031501.path1	0	1	15	93	137	233	0	0.03	0.55	3.07	4.86	7.71	0.193333	5.21333	4.75304	0.0013024	0.0157587	Up
SCSFRI_TO_T_00023226.path1	39	14	28	62	258	40	1.42	0.47	1.04	2.08	9.31	1.34	0.976667	4.24333	2.11926	0.00130713	0.0158034	Up
SCSFRI_TO_T_00139811.path1	14	26	16	3	4	1	0.45	0.77	0.52	0.09	0.13	0.03	0.58	0.0833333	-2.79909	0.00131305	0.0158494	Down
SCSFRI_TO_T_00062742.path1	148	265	88	399	297	689	5.92	9.76	3.58	14.72	11.79	25.49	6.42	17.3333	1.4329	0.00131404	0.0158494	Up
SCSFRI_TO_T_00124300.path1	74	99	70	36	34	26	0.64	0.78	0.61	0.28	0.29	0.21	0.676667	0.26	-1.37993	0.00131909	0.0158928	Down
SCSFRI_TO_T_00106175.path1	345	641	396	1197	666	1321	20.43	34.96	23.87	65.4	39.16	72.41	26.42	58.99	1.15884	0.00131972	0.0158928	Up
SCSFRI_TO_T_00015966.path1	74	15	50	10	8	10	5.37	1	3.69	0.67	0.58	0.67	3.35333	0.64	-2.38945	0.00132079	0.0158932	Down
MSTRG.3109	13	39	47	8	7	3	0.77	2.13	2.84	0.44	0.41	0.16	1.91333	0.336667	-2.5067	0.00132222	0.0158979	Down
SCSFRI_TO_T_00039548.path1	1	0	4	4	51	15	0.03	0	0.12	0.1	1.44	0.39	0.05	0.643333	3.68557	0.00132511	0.0159201	Up
SCSFRI_TO_T_00127403.path1	103	80	92	281	142	166	2.11	1.51	1.92	5.31	2.89	3.15	1.84667	3.78333	1.03473	0.00132841	0.0159346	Up
SCSFRI_TO_T_00003620.path1	96	106	134	561	107	427	1.57	1.6	2.23	8.47	1.74	6.47	1.8	5.56	1.62709	0.00133763	0.0160295	Up
SCSFRI_TO_T_00110571.path1	431	407	391	1184	463	1330	8.32	7.24	7.7	21.1	8.88	23.79	7.75333	17.9233	1.20895	0.00133841	0.0160295	Up
MSTRG.5527	14500	16013	16944	9760	4719	4920	690.37	702.1	821.18	428.7	223.07	216.79	737.883	289.52	-1.34973	0.00134017	0.016038	Down
SCSFRI_TO_T_00085498.path1	92	66	62	15	33	27	2.29	1.51	1.57	0.34	0.82	0.62	1.79	0.593333	-1.59304	0.00134449	0.0160771	Down
SCSFRI_TO_T_00144613.path1	71	96	68	159	127	214	2.58	3.21	2.51	5.32	4.57	7.19	2.76667	5.69333	1.04112	0.00135188	0.0161436	Up
SCSFRI_TO_T_00044053.path1	31	10	14	106	50	36	0.77	0.23	0.35	2.43	1.23	0.83	0.45	1.49667	1.73376	0.00135316	0.0161436	Up
SCSFRI_TO_T_00024159.path1	175	157	72	50	58	24	4.98	4.1	2.08	1.3	1.65	0.63	3.72	1.19333	-1.64031	0.00135322	0.0161436	Down
SCSFRI_TO_T_00077827.path1	148	126	120	64	70	41	2.55	1.99	2.09	1.01	1.2	0.65	2.21	0.953333	-1.21299	0.00137541	0.0163955	Down
SCSFRI_TO_T_00075920.path1	670	630	636	298	413	202	9.53	8.25	9.21	3.91	5.83	2.66	8.99667	4.13333	-1.12208	0.00138365	0.0164721	Down
SCSFRI_TO_T_00026298.path1	63	69	73	245	69	338	1.04	1.05	1.22	3.72	1.13	5.15	1.10333	3.33333	1.5951	0.001384	0.0164721	Up
SCSFRI_TO_T_00107037.path1	356	308	265	166	117	150	8.97	7.15	6.8	3.86	2.93	3.5	7.64	3.43	-1.15536	0.0013856	0.0164734	Down
SCSFRI_TO_T_00029604.path1	130	68	95	41	42	27	2.83	1.36	2.11	0.82	0.91	0.54	2.1	0.756667	-1.47266	0.00138626	0.0164734	Down
SCSFRI_TO_T_00127048.path1	661	421	620	178	267	45	8.5	4.99	8.11	2.11	3.41	0.54	7.2	2.02	-1.83364	0.00139776	0.0165843	Down
SCSFRI_TO_T_00074553.path1	4	1	1	11	20	13	0.05	0.01	0.01	0.13	0.25	0.15	0.0233333	0.176667	2.92057	0.0013996	0.0165874	Up
SCSFRI_TO_T_00000487.path1	2756	1226	1862	907	906	668	45.69	18.72	31.42	13.87	14.91	10.25	31.9433	13.01	-1.29589	0.0014002	0.0165874	Down
SCSFRI_TO_T_00096768.path1	507	382	465	1299	506	1657	6.56	4.55	6.12	15.5	6.5	19.83	5.74333	13.9433	1.27962	0.00140374	0.0166121	Up
SCSFRI_TO_T_00096132.path1	181	129	122	34	84	29	2.24	1.47	1.54	0.39	1.03	0.33	1.75	0.583333	-1.58496	0.00140921	0.0166232	Down
SCSFRI_TO_T_00093255.path1	183	229	403	1232	316	1048	16.11	18.57	36.11	100.06	27.62	85.39	23.5967	71.0233	1.58971	0.00140974	0.0166232	Up
SCSFRI_TO_T_00132557.path1	8	7	7	0	0	0	0.76	0.63	0.72	0	0	0	0.703333	0.001	-9.45806	0.00141434	0.0166646	Down
MSTRG.3006	133	56	107	266	372	134	2.15	0.83	1.76	3.96	5.96	2	1.58	3.97333	1.33043	0.00141594	0.0166651	Up
SCSFRI_TO_T_00038819.path1	1790	1704	2144	1073	807	892	192.49	168.75	234.69	106.45	86.16	88.78	198.643	93.7967	-1.08257	0.00141656	0.0166651	Down
SCSFRI_TO_T_00001014.path1	509	920	590	1898	914	1879	8.63	14.37	10.19	29.7	15.39	29.49	11.0633	24.86	1.16804	0.00142705	0.0167755	Up
SCSFRI_TO_T_00001281.path1	13	20	9	2	1	0	1.21	1.71	0.85	0.17	0.09	0	1.25667	0.0866667	-3.85798	0.0014296	0.0167785	Down
SCSFRI_TO_T_00028905.path1	171	155	149	391	197	543	5.91	4.93	5.23	12.46	6.77	17.35	5.35667	12.1933	1.18669	0.00143031	0.0167785	Up
SCSFRI_TO_T_00040318.path1	229	128	147	77	79	58	3.22	1.66	2.11	1	1.1	0.76	2.33	0.953333	-1.28928	0.00143471	0.0168139	Down
SCSFRI_TO_T_00096268.path1	808	1173	1402	2808	1589	3792	28.85	38.57	50.95	92.49	56.33	125.3	39.4567	91.3733	1.2115	0.00143754	0.016834	Up
SCSFRI_TO_T_00026181.path1	108	227	155	65	75	43	1.32	2.56	1.93	0.74	0.91	0.49	1.93667	0.713333	-1.44093	0.00144554	0.0169148	Down
SCSFRI_TO_T_00035220.path1	50	50	31	289	31	212	1.63	1.5	1.03	8.71	1.01	6.41	1.38667	5.37667	1.95509	0.00144729	0.0169223	Up
SCSFRI_TO_T_00022057.path1	4256	4140	5043	1738	2729	2130	142.95	128.06	172.42	53.86	91.01	66.21	147.81	70.36	-1.07092	0.00144959	0.0169363	Down
SCSFRI_TO_T_00051679.path1	228	440	141	633	485	1115	6.81	12.11	4.29	17.45	14.39	30.84	7.73667	20.8933	1.43326	0.00145127	0.016943	Up
SCSFRI_TO_T_00100520.path1	86	176	71	252	268	229	1.65	3.11	1.39	4.46	5.1	4.06	2.05	4.54	1.14707	0.00145984	0.01703	Up
MSTRG.3027	67	78	62	22	33	8	1.97	2.11	1.86	0.6	0.96	0.22	1.98	0.593333	-1.73859	0.00146109	0.0170316	Down
SCSFRI_TO_T_00137193.path1	50	72	44	133	88	154	7.72	10.24	6.92	18.95	13.49	22.01	8.29333	18.15	1.12995	0.00146318	0.017037	Up
SCSFRI_TO_T_00045847.path1	19	11	2	55	13	123	0.65	0.35	0.07	1.74	0.44	3.89	0.356667	2.02333	2.50409	0.00146378	0.017037	Up
SCSFRI_TO_T_00018491.path1	301	279	257	125	168	73	3.81	3.25	3.31	1.46	2.11	0.86	3.45667	1.47667	-1.22704	0.00147606	0.0171407	Down
SCSFRI_TO_T_00077904.path1	330	225	258	108	164	77	11.96	7.53	9.55	3.63	5.9	2.58	9.68	4.03667	-1.26184	0.00147962	0.0171596	Down
MSTRG.7003	286	221	229	71	150	48	6.19	4.4	5.04	1.42	3.22	0.96	5.21	1.86667	-1.48082	0.00147993	0.0171596	Down
SCSFRI_TO_T_00144719.path1	311	222	209	1258	297	543	5.98	3.93	4.09	22.33	5.67	9.67	4.66667	12.5567	1.42799	0.00148331	0.0171857	Up
SCSFRI_TO_T_00071812.path1	120	86	88	303	124	260	1.61	1.06	1.2	3.74	1.64	3.22	1.29	2.86667	1.152	0.00148835	0.0172311	Up
SCSFRI_TO_T_00141253.path1	8	26	3	90	22	77	0.18	0.53	0.07	1.84	0.49	1.58	0.26	1.30333	2.32562	0.00149796	0.017303	Up
SCSFRI_TO_T_00014093.path1	100	10	31	10	5	5	3.65	0.34	1.15	0.34	0.18	0.17	1.71333	0.23	-2.8971	0.00150048	0.017319	Down
SCSFRI_TO_T_00024974.path1	53	33	21	69	134	71	3.99	2.29	1.61	4.79	10.01	4.94	2.63	6.58	1.32302	0.00150519	0.0173493	Up
SCSFRI_TO_T_00009900.path1	49	51	24	83	96	92	1.38	1.3	0.68	2.14	2.67	2.38	1.12	2.39667	1.09753	0.00150538	0.0173493	Up
SCSFRI_TO_T_00083092.path1	1019	1609	792	2351	1832	3027	26.12	37.98	20.67	55.6	46.63	71.81	28.2567	58.0133	1.03779	0.00150797	0.0173535	Up
SCSFRI_TO_T_00058397.path1	57	49	68	17	27	17	2.3	1.82	2.8	0.63	1.08	0.64	2.30667	0.783333	-1.55811	0.00150801	0.0173535	Down
SCSFRI_TO_T_00027231.path1	16	15	15	2	3	1	0.72	0.62	0.68	0.08	0.13	0.04	0.673333	0.0833333	-3.01436	0.00153466	0.0176072	Down
SCSFRI_TO_T_00141972.path1	526	420	390	1081	523	1815	12.04	8.86	9.09	22.84	11.89	38.46	9.99667	24.3967	1.28717	0.0015349	0.0176072	Up
SCSFRI_TO_T_00015572.path1	0	0	0	2	20	4	0	0	0	0.03	0.29	0.05	0.001	0.123333	6.94642	0.00153496	0.0176072	Up
SCSFRI_TO_T_00093620.path1	153	223	126	718	190	483	3.02	4.05	2.53	13.07	3.72	8.82	3.2	8.53667	1.4156	0.00153627	0.0176072	Up
SCSFRI_TO_T_00055457.path1	51	42	38	9	17	15	0.8	0.61	0.61	0.13	0.27	0.22	0.673333	0.206667	-1.70402	0.00153697	0.0176072	Down
SCSFRI_TO_T_00135067.path1	668	451	530	163	341	112	7.29	4.54	5.89	1.64	3.7	1.13	5.90667	2.15667	-1.45354	0.00154322	0.0176655	Down
SCSFRI_TO_T_00071903.path1	194	1762	322	4174	1991	3785	2.87	24.04	4.86	57.05	29.29	51.9	10.59	46.08	2.12144	0.00154586	0.0176822	Up
SCSFRI_TO_T_00080674.path1	843	1167	776	425	564	339	25.3	32.25	23.7	11.77	16.81	9.42	27.0833	12.6667	-1.09637	0.00154725	0.0176822	Down
SCSFRI_TO_T_00026728.path1	660	531	574	283	378	213	7.95	5.89	7.04	3.15	4.52	2.38	6.96	3.35	-1.05493	0.00154931	0.0176822	Down
SCSFRI_TO_T_00029079.path1	63	37	71	810	28	1766	2.04	1.11	2.34	24.24	0.9	53.01	1.83	26.05	3.83137	0.00155809	0.0177692	Up
SCSFRI_TO_T_00043418.path1	35	45	31	72	66	186	1.1	1.3	0.99	2.08	2.05	5.4	1.13	3.17667	1.49119	0.00156149	0.0177947	Up
SCSFRI_TO_T_00019496.path1	29	28	13	64	45	73	2.76	2.45	1.26	5.62	4.25	6.43	2.15667	5.43333	1.33303	0.00156786	0.017854	Up
SCSFRI_TO_T_00075726.path1	41	24	46	3	15	2	0.86	0.46	0.98	0.06	0.31	0.04	0.766667	0.136667	-2.48794	0.0015751	0.0179231	Down
SCSFRI_TO_T_00039461.path1	0	1	0	9	5	14	0	0.05	0	0.48	0.28	0.74	0.0166667	0.5	4.90689	0.00157665	0.0179274	Up
MSTRG.5175	322	112	211	480	584	388	58.14	18.63	38.79	79.97	104.7	64.85	38.52	83.1733	1.11051	0.00158332	0.0179457	Up
SCSFRI_TO_T_00116381.path1	88	68	48	194	83	293	4.44	3.16	2.46	9.02	4.16	13.67	3.35333	8.95	1.41629	0.00158399	0.0179457	Up
SCSFRI_TO_T_00041076.path1	30	52	23	79	70	123	1.94	3.1	1.52	4.72	4.5	7.37	2.18667	5.53	1.33855	0.00158888	0.0179729	Up
SCSFRI_TO_T_00057948.path1	24	42	17	67	57	102	0.41	0.66	0.3	1.06	0.97	1.62	0.456667	1.21667	1.41372	0.00159559	0.0180354	Up
SCSFRI_TO_T_00007425.path1	160	216	113	386	216	735	13.63	16.96	9.77	30.33	18.31	58.01	13.4533	35.55	1.40189	0.00160602	0.0181399	Up
SCSFRI_TO_T_00017905.path1	87	77	80	25	46	20	1.77	1.45	1.66	0.47	0.93	0.38	1.62667	0.593333	-1.455	0.0016159	0.0182379	Down
SCSFRI_TO_T_00081404.path1	303	401	309	843	386	1641	12.27	14.95	12.73	31.48	15.51	61.48	13.3167	36.1567	1.44103	0.00161879	0.0182535	Up
SCSFRI_TO_T_00117553.path1	38	32	28	53	104	67	0.99	0.77	0.74	1.27	2.69	1.62	0.833333	1.86	1.15834	0.00161967	0.0182535	Up
SCSFRI_TO_T_00013282.path1	241	243	191	813	219	825	2.7	2.5	2.18	8.4	2.43	8.55	2.46	6.46	1.39288	0.00162349	0.0182831	Up
SCSFRI_TO_T_00059769.path1	41	36	35	7	15	11	0.62	0.5	0.54	0.1	0.23	0.15	0.553333	0.16	-1.79008	0.00162789	0.0183192	Down
SCSFRI_TO_T_00137667.path1	37	58	46	106	71	252	6.85	9.89	8.67	18.1	13.05	43.17	8.47	24.7733	1.54835	0.00163021	0.0183317	Up
SCSFRI_TO_T_00045734.path1	134	215	179	72	63	83	1.47	2.17	2	0.73	0.69	0.84	1.88	0.753333	-1.31937	0.0016458	0.0184909	Down
SCSFRI_TO_T_00101179.path1	159	267	196	595	247	825	7.77	12.02	9.75	26.83	11.99	37.32	9.84667	25.38	1.36598	0.00164678	0.0184909	Up
SCSFRI_TO_T_00016191.path1	11	21	11	121	5	146	0.39	0.69	0.4	3.99	0.18	4.83	0.493333	3	2.60433	0.00165055	0.0185196	Up
SCSFRI_TO_T_00079256.path1	84	74	67	39	13	10	0.72	0.59	0.59	0.31	0.11	0.08	0.633333	0.166667	-1.926	0.00166168	0.018617	Down
SCSFRI_TO_T_00113935.path1	196	216	198	104	118	79	4.39	4.45	4.51	2.15	2.62	1.64	4.45	2.13667	-1.05844	0.0016632	0.018617	Down
SCSFRI_TO_T_00051814.path1	0	0	0	11	9	2	0	0	0	0.6	0.53	0.11	0.001	0.413333	8.69116	0.0016641	0.018617	Up
SCSFRI_TO_T_00032165.path1	112	83	77	266	108	300	3.36	2.29	2.35	7.37	3.22	8.33	2.66667	6.30667	1.24184	0.00168092	0.0187581	Up
SCSFRI_TO_T_00140740.path1	147	110	243	348	316	570	1.39	0.96	2.34	3.04	2.97	5	1.56333	3.67	1.23115	0.00168093	0.0187581	Up
SCSFRI_TO_T_00016485.path1	12	18	12	33	16	179	0.51	0.71	0.52	1.3	0.68	7.05	0.58	3.01	2.37564	0.00168245	0.0187581	Up
SCSFRI_TO_T_00061309.path1	118	190	85	328	203	377	4.69	6.95	3.44	12.03	8.01	13.87	5.02667	11.3033	1.16907	0.00168692	0.0187581	Up
SCSFRI_TO_T_00042904.path1	425	482	485	222	291	159	8.93	9.32	10.37	4.3	6.07	3.09	9.54	4.48667	-1.08835	0.00168731	0.0187581	Down
SCSFRI_TO_T_00131335.path1	110	119	91	12	51	34	2.2	2.19	1.85	0.22	1.01	0.63	2.08	0.62	-1.74624	0.00168766	0.0187581	Down
SCSFRI_TO_T_00021091.path1	35	30	32	137	54	64	0.92	0.72	0.85	3.31	1.4	1.55	0.83	2.08667	1.33002	0.00168776	0.0187581	Up
MSTRG.5168	15	17	14	37	42	36	0.76	0.8	0.73	1.74	2.12	1.7	0.763333	1.85333	1.27974	0.00169398	0.0188135	Up
SCSFRI_TO_T_00028894.path1	1	1	0	11	5	19	0.07	0.05	0	0.53	0.27	0.91	0.04	0.57	3.83289	0.00170898	0.0189539	Up
SCSFRI_TO_T_00069144.path1	2488	3244	1922	1015	1557	653	73.98	88.83	58.17	27.84	45.96	17.97	73.66	30.59	-1.26782	0.0017091	0.0189539	Down
SCSFRI_TO_T_00101617.path1	62	54	48	11	27	16	1.58	1.27	1.25	0.26	0.68	0.38	1.36667	0.44	-1.63509	0.00171733	0.0190314	Down
SCSFRI_TO_T_00052410.path1	118	134	88	54	53	42	1.73	1.81	1.31	0.73	0.77	0.57	1.61667	0.69	-1.22835	0.00172229	0.0190691	Down
MSTRG.10769	6	2	1	38	0	88	0.38	0.12	0.07	2.24	0	5.21	0.19	2.48333	3.70821	0.00172448	0.0190691	Up
SCSFRI_TO_T_00072761.path1	61	85	55	110	134	180	1.58	2.03	1.46	2.63	3.44	4.32	1.69	3.46333	1.03514	0.00173759	0.0192002	Up
SCSFRI_TO_T_00108222.path1	126	160	95	307	177	328	2.42	2.83	1.86	5.44	3.38	5.83	2.37	4.88333	1.04298	0.00174679	0.0192879	Up
SCSFRI_TO_T_00024234.path1	26	16	17	51	60	35	0.35	0.2	0.23	0.63	0.8	0.43	0.26	0.62	1.25376	0.00174897	0.0192933	Up
SCSFRI_TO_T_00135034.path1	160	133	168	87	44	51	3.97	3.04	4.24	1.98	1.1	1.18	3.75	1.42	-1.401	0.0017498	0.0192933	Down
SCSFRI_TO_T_00043785.path1	196	337	201	535	376	630	15.46	24.48	16.14	38.93	29.44	45.99	18.6933	38.12	1.02802	0.00175737	0.0193487	Up
SCSFRI_TO_T_00026391.path1	25	15	12	2	4	0	1.05	0.58	0.51	0.08	0.17	0	0.713333	0.0833333	-3.09761	0.00176105	0.0193615	Down
SCSFRI_TO_T_00059624.path1	154	157	142	79	78	66	3.16	2.97	2.96	1.49	1.59	1.25	3.03	1.44333	-1.06991	0.00176117	0.0193615	Down
SCSFRI_TO_T_00079350.path1	114	80	100	39	51	35	1.17	0.76	1.05	0.37	0.52	0.33	0.993333	0.406667	-1.28843	0.00176378	0.0193615	Down
SCSFRI_TO_T_00122486.path1	91	129	89	31	58	23	1.24	1.61	1.23	0.39	0.78	0.29	1.36	0.486667	-1.4826	0.00176422	0.0193615	Down
SCSFRI_TO_T_00096712.path1	856	868	874	343	582	276	41.81	39.04	43.46	15.46	28.22	12.48	41.4367	18.72	-1.14633	0.00176534	0.0193615	Down
SCSFRI_TO_T_00025134.path1	43	68	44	121	85	136	2.49	3.63	2.6	6.47	4.89	7.3	2.90667	6.22	1.09755	0.00176612	0.0193615	Up
SCSFRI_TO_T_00051053.path1	195	191	173	92	73	96	2.82	2.54	2.55	1.23	1.05	1.29	2.63667	1.19	-1.14775	0.00177167	0.0194083	Down
SCSFRI_TO_T_00048065.path1	106	177	103	433	152	433	9.88	15.19	9.77	37.23	14.06	37.35	11.6133	29.5467	1.34721	0.00178389	0.0195282	Up
SCSFRI_TO_T_00144510.path1	69	141	83	284	144	286	2.25	4.22	2.75	8.52	4.65	8.61	3.07333	7.26	1.24017	0.00178528	0.0195295	Up
MSTRG.4924	0	0	0	2	6	14	0	0	0	0.42	1.37	2.98	0.001	1.59	10.6348	0.00178863	0.0195521	Up
SCSFRI_TO_T_00128830.path1	659	333	509	228	249	106	7.66	3.56	6.02	2.44	2.87	1.14	5.74667	2.15	-1.41839	0.00183386	0.0200179	Down
SCSFRI_TO_T_00027922.path1	27	40	46	731	17	792	0.7	0.96	1.22	17.57	0.44	19.1	0.96	12.37	3.68767	0.00183743	0.0200425	Up
SCSFRI_TO_T_00137421.path1	217	119	129	1	0	15	14.95	7.55	9.05	0.06	0	0.96	10.5167	0.34	-4.951	0.00184014	0.0200578	Down
SCSFRI_TO_T_00082871.path1	12	16	29	95	39	50	0.35	0.42	0.85	2.52	1.12	1.33	0.54	1.65667	1.61725	0.00184605	0.0201078	Up
SCSFRI_TO_T_00130971.path1	566	250	392	119	225	117	12.02	4.88	8.46	2.33	4.74	2.3	8.45333	3.12333	-1.43643	0.00185502	0.0201557	Down
SCSFRI_TO_T_00037784.path1	121	122	137	51	71	27	1.39	1.29	1.61	0.54	0.81	0.29	1.43	0.546667	-1.38728	0.00185525	0.0201557	Down
SCSFRI_TO_T_00067644.path1	15	6	9	88	9	54	0.85	0.31	0.52	4.6	0.51	2.83	0.56	2.64667	2.24068	0.00185572	0.0201557	Up
SCSFRI_TO_T_00061032.path1	6521	771	3522	692	1303	590	868.22	94.53	477.32	85	172.24	72.7	480.023	109.98	-2.12586	0.00185934	0.0201807	Down
SCSFRI_TO_T_00133071.path1	7	8	6	0	0	0	0.57	0.57	0.51	0	0	0	0.55	0.001	-9.10329	0.00186492	0.020227	Down
SCSFRI_TO_T_00028809.path1	101	102	77	41	49	29	1.95	1.81	1.51	0.73	0.94	0.52	1.75667	0.73	-1.26687	0.0018673	0.0202383	Down
SCSFRI_TO_T_00133571.path1	356	56	169	46	53	49	8.68	1.26	4.18	1.04	1.28	1.11	4.70667	1.14333	-2.04146	0.00187195	0.0202744	Down
SCSFRI_TO_T_00015553.path1	11	46	10	95	63	78	0.36	1.38	0.33	2.85	2.03	2.35	0.69	2.41	1.80436	0.00187547	0.0202981	Up
SCSFRI_TO_T_00120817.path1	4	2	0	22	3	38	0.05	0.02	0	0.27	0.04	0.47	0.0233333	0.26	3.47805	0.00188229	0.0203575	Up
SCSFRI_TO_T_00030397.path1	79	167	78	330	142	440	1.24	2.41	1.24	4.77	2.21	6.38	1.63	4.45333	1.45001	0.00188443	0.0203662	Up
SCSFRI_TO_T_00122263.path1	103	91	84	183	132	396	1.51	1.23	1.25	2.48	1.92	5.38	1.33	3.26	1.29345	0.00189012	0.0204133	Up
SCSFRI_TO_T_00026532.path1	397	290	269	535	2090	401	22.78	15.33	15.67	28.3	119.01	21.27	17.9267	56.1933	1.64829	0.00190073	0.0204989	Up
SCSFRI_TO_T_00060301.path1	269	173	256	1210	133	1399	3.45	2.04	3.34	14.31	1.69	16.6	2.94333	10.8667	1.88439	0.00191848	0.0206757	Up
SCSFRI_TO_T_00036463.path1	42	34	40	88	61	116	0.9	0.67	0.87	1.74	1.3	2.3	0.813333	1.78	1.12996	0.00192146	0.0206792	Up
MSTRG.9664	10764	1906	10359	941	2519	2184	527.54	86.06	515.45	42.97	123.06	99.15	376.35	88.3933	-2.09007	0.0019215	0.0206792	Down
MSTRG.15879	125	343	72	761	287	730	2.11	5.35	1.24	11.88	4.83	11.44	2.9	9.38333	1.69405	0.00193417	0.0207862	Up
SCSFRI_TO_T_00145074.path1	154	88	138	42	70	30	3	1.57	2.73	0.76	1.36	0.53	2.43333	0.883333	-1.4619	0.00196487	0.0210932	Down
SCSFRI_TO_T_00070775.path1	205	226	287	778	241	1030	11.58	11.76	16.51	40.56	13.52	53.86	13.2833	35.98	1.43758	0.0019655	0.0210932	Up
SCSFRI_TO_T_00055050.path1	53	24	26	5	13	6	1.81	0.76	0.9	0.16	0.43	0.19	1.15667	0.26	-2.15339	0.00197174	0.0211453	Down
SCSFRI_TO_T_00140472.path1	5	11	6	29	31	18	0.31	0.63	0.38	1.66	1.91	1.04	0.44	1.53667	1.80423	0.00197543	0.0211551	Up
SCSFRI_TO_T_00084589.path1	15	11	28	530	5	536	0.78	0.52	1.47	25.27	0.26	25.64	0.923333	17.0567	4.20734	0.00197681	0.0211551	Up
SCSFRI_TO_T_00104768.path1	448	216	277	169	112	89	4.26	1.89	2.68	1.48	1.06	0.78	2.94333	1.10667	-1.41123	0.00198091	0.0211842	Down
SCSFRI_TO_T_00072202.path1	292	433	248	1235	220	2179	12.13	16.56	10.49	47.33	9.07	83.77	13.06	46.7233	1.83899	0.00198861	0.0212368	Up
SCSFRI_TO_T_00113766.path1	36	15	11	5	0	1	1.69	0.65	0.52	0.22	0	0.04	0.953333	0.0866667	-3.45943	0.00200146	0.0213592	Down
SCSFRI_TO_T_00008492.path1	535	492	436	115	306	75	5.93	5.02	4.92	1.18	3.36	0.77	5.29	1.77	-1.57952	0.00201154	0.0214354	Down
SCSFRI_TO_T_00003983.path1	66	23	45	13	9	13	2.06	0.66	1.43	0.38	0.28	0.38	1.38333	0.346667	-1.99653	0.00201282	0.0214354	Down
SCSFRI_TO_T_00111324.path1	80	75	87	43	28	24	1.91	1.65	2.12	0.95	0.66	0.53	1.89333	0.713333	-1.40828	0.00201942	0.0214908	Down
SCSFRI_TO_T_00098750.path1	1276	4387	906	6938	5984	6493	60.72	192.24	43.88	304.57	282.7	285.94	98.9467	291.07	1.55664	0.00202557	0.0215413	Up
SCSFRI_TO_T_00128647.path1	319	127	170	83	92	54	5.56	2.04	3.01	1.33	1.59	0.87	3.53667	1.26333	-1.48515	0.00203019	0.0215754	Down
SCSFRI_TO_T_00022334.path1	376	44	235	58	62	21	8.93	0.96	5.68	1.27	1.46	0.46	5.19	1.06333	-2.28714	0.00203357	0.0215963	Down
SCSFRI_TO_T_00007153.path1	31	54	35	10	17	5	0.75	1.2	0.86	0.22	0.41	0.11	0.936667	0.246667	-1.92497	0.0020478	0.0217322	Down
SCSFRI_TO_T_00089864.path1	605	594	683	274	414	226	29.43	26.61	33.82	12.3	19.99	10.17	29.9533	14.1533	-1.08157	0.00205072	0.0217482	Down
SCSFRI_TO_T_00057075.path1	168	139	65	47	48	42	6.72	5.12	2.65	1.73	1.91	1.55	4.83	1.73	-1.48125	0.00205319	0.0217593	Down
SCSFRI_TO_T_00087710.path1	8	16	22	1	3	1	0.28	0.51	0.78	0.03	0.1	0.03	0.523333	0.0533333	-3.29462	0.00205673	0.0217697	Down
SCSFRI_TO_T_00106300.path1	167	249	237	75	129	73	3.51	4.82	5.07	1.45	2.69	1.41	4.46667	1.85	-1.27167	0.00205752	0.0217697	Down
SCSFRI_TO_T_00058535.path1	39	57	24	178	33	244	2.24	3.02	1.4	9.44	1.88	12.99	2.22	8.10333	1.86796	0.00206172	0.0217892	Up
SCSFRI_TO_T_00071313.path1	274	258	209	471	338	862	7.4	6.42	5.75	11.74	9.06	21.55	6.52333	14.1167	1.11372	0.00206713	0.0218313	Up
SCSFRI_TO_T_00090672.path1	332	391	270	751	419	913	17.53	19.01	14.51	36.57	21.96	44.6	17.0167	34.3767	1.01448	0.00207071	0.0218428	Up
SCSFRI_TO_T_00125351.path1	103	42	73	380	78	236	3.75	1.41	2.71	12.77	2.82	7.96	2.62333	7.85	1.58129	0.00207153	0.0218428	Up
SCSFRI_TO_T_00021502.path1	26	16	19	51	51	40	0.53	0.3	0.39	0.95	1.02	0.75	0.406667	0.906667	1.15673	0.0020725	0.0218428	Up
SCSFRI_TO_T_00088935.path1	118	122	173	372	199	308	3.91	3.72	5.83	11.37	6.54	9.44	4.48667	9.11667	1.02286	0.00207721	0.0218773	Up
SCSFRI_TO_T_00135640.path1	432	840	698	1398	1058	1699	9.23	16.52	15.18	27.55	22.44	33.59	13.6433	27.86	1.03	0.00209413	0.0220251	Up
SCSFRI_TO_T_00097973.path1	440	375	352	114	252	143	5.65	4.43	4.6	1.35	3.21	1.7	4.89333	2.08667	-1.22962	0.00211571	0.022191	Down
SCSFRI_TO_T_00125291.path1	644	234	333	136	202	104	10.22	3.42	5.38	1.99	3.18	1.53	6.34	2.23333	-1.50528	0.00212064	0.0222275	Down
SCSFRI_TO_T_00058632.path1	422	442	469	256	129	188	4.18	4.03	4.73	2.34	1.27	1.72	4.31333	1.77667	-1.27963	0.00212695	0.0222783	Down
SCSFRI_TO_T_00012670.path1	24	9	20	0	3	3	1.99	0.69	1.69	0	0.22	0.23	1.45667	0.15	-3.27964	0.00213698	0.0223622	Down
SCSFRI_TO_T_00135348.path1	188	209	139	476	225	425	8.04	8.23	6.05	18.77	9.55	16.81	7.44	15.0433	1.01575	0.00213859	0.0223622	Up
SCSFRI_TO_T_00045844.path1	1	0	0	26	0	18	0.04	0	0	0.84	0	0.59	0.0133333	0.476667	5.15987	0.00215097	0.0224683	Up
SCSFRI_TO_T_00078478.path1	167	180	84	803	181	304	3.64	3.61	1.86	16.16	3.92	6.14	3.03667	8.74	1.52514	0.00218906	0.0228245	Up
SCSFRI_TO_T_00095673.path1	125	61	81	21	44	8	2.18	0.98	1.44	0.34	0.76	0.13	1.53333	0.41	-1.90298	0.00219426	0.022858	Down
SCSFRI_TO_T_00012217.path1	40	82	31	186	105	101	1.52	2.87	1.2	6.52	3.96	3.55	1.86333	4.67667	1.32759	0.00219761	0.0228773	Up
SCSFRI_TO_T_00018729.path1	231	284	296	115	167	100	3.55	4.03	4.64	1.63	2.55	1.42	4.07333	1.86667	-1.12575	0.00220008	0.0228874	Down
SCSFRI_TO_T_00027154.path1	28	20	23	3	7	6	2.93	1.93	2.45	0.29	0.73	0.58	2.43667	0.533333	-2.1918	0.00221179	0.0229936	Down
SCSFRI_TO_T_00132027.path1	581	449	581	129	339	180	27.5	19.57	27.99	5.63	15.93	7.89	25.02	9.81667	-1.34978	0.0022208	0.0230559	Down
SCSFRI_TO_T_00070242.path1	919	1488	1001	541	369	560	24.31	36.25	26.96	13.2	9.69	13.71	29.1733	12.2	-1.25777	0.00222397	0.0230731	Down
SCSFRI_TO_T_00079719.path1	3183	4053	3888	8158	4422	15928	149.44	175.24	185.8	353.35	206.11	692.1	170.16	417.187	1.2938	0.00222638	0.0230824	Up
SCSFRI_TO_T_00128025.path1	132	137	125	58	78	50	4.24	4.05	4.08	1.72	2.49	1.49	4.12333	1.9	-1.11781	0.00223754	0.0231824	Down
SCSFRI_TO_T_00096052.path1	252	247	198	536	268	953	2.99	2.7	2.38	5.86	3.15	10.45	2.69	6.48667	1.26987	0.00224578	0.0232359	Up
SCSFRI_TO_T_00092404.path1	52	39	27	51	132	114	1.19	0.82	0.63	1.08	3	2.41	0.88	2.16333	1.29768	0.00224746	0.0232359	Up
SCSFRI_TO_T_00068865.path1	213	189	219	629	225	628	7.88	6.44	8.25	21.47	8.27	21.51	7.52333	17.0833	1.18315	0.00224792	0.0232359	Up
SCSFRI_TO_T_00080158.path1	290	243	297	553	369	972	3.17	2.44	3.3	5.57	4	9.82	2.97	6.46333	1.12182	0.00224879	0.0232359	Up
SCSFRI_TO_T_00131382.path1	63	86	64	31	33	19	2.1	2.64	2.19	0.94	1.1	0.58	2.31	0.873333	-1.40329	0.00225551	0.0232722	Down
SCSFRI_TO_T_00038655.path1	57	47	33	21	8	10	1.14	0.87	0.67	0.39	0.16	0.19	0.893333	0.246667	-1.85664	0.00225606	0.0232722	Down
SCSFRI_TO_T_00090286.path1	33	89	180	1153	52	565	0.94	2.32	5.19	30.16	1.46	14.82	2.81667	15.48	2.45834	0.00225875	0.0232722	Up
MSTRG.2849	23	16	24	6	0	0	2.18	1.35	2.34	0.51	0	0	1.95667	0.17	-3.52479	0.00226087	0.0232722	Down
SCSFRI_TO_T_00126500.path1	2210	1799	2708	840	1428	836	57.94	43.43	72.26	20.32	37.17	20.28	57.8767	25.9233	-1.15873	0.00227033	0.023348	Down
SCSFRI_TO_T_00104203.path1	50	30	21	7	13	4	0.96	0.53	0.41	0.12	0.25	0.07	0.633333	0.146667	-2.11042	0.00229034	0.0234979	Down
SCSFRI_TO_T_00030118.path1	120	122	88	21	65	18	1.99	1.87	1.49	0.32	1.07	0.28	1.78333	0.556667	-1.67969	0.00229105	0.0234979	Down
SCSFRI_TO_T_00112082.path1	535	575	681	173	327	54	16.33	16.16	21.13	4.85	9.91	1.52	17.8733	5.42667	-1.71967	0.00231687	0.0237221	Down
SCSFRI_TO_T_00108545.path1	18	18	17	3	4	3	0.7	0.63	0.67	0.09	0.13	0.1	0.666667	0.106667	-2.64386	0.00233562	0.0238908	Down
SCSFRI_TO_T_00137838.path1	14	8	2	0	0	0	1.74	0.92	0.25	0	0	0	0.97	0.001	-9.92184	0.00235511	0.024058	Down
SCSFRI_TO_T_00091177.path1	34	33	20	1	10	6	0.95	0.85	0.57	0.03	0.28	0.15	0.79	0.153333	-2.36518	0.00235877	0.0240789	Down
SCSFRI_TO_T_00014254.path1	408	458	301	815	481	1613	10.42	10.77	7.82	19.2	12.2	38.12	9.67	23.1733	1.26088	0.0023603	0.0240789	Up
MSTRG.2857	127	90	132	38	39	59	24.63	16.16	26.08	6.88	7.47	10.55	22.29	8.3	-1.42521	0.00236387	0.0240992	Down
SCSFRI_TO_T_00038312.path1	25	24	22	66	39	61	0.99	0.87	0.88	2.4	1.53	2.23	0.913333	2.05333	1.16875	0.00236835	0.0241287	Up
SCSFRI_TO_T_00019768.path1	7	4	18	40	26	46	0.23	0.12	0.59	1.2	0.84	1.38	0.313333	1.14	1.86326	0.00237822	0.0242132	Up
SCSFRI_TO_T_00075101.path1	40	48	37	66	85	138	0.91	1.01	0.86	1.39	1.92	2.91	0.926667	2.07333	1.16183	0.00238658	0.0242818	Up
SCSFRI_TO_T_00091955.path1	15	11	6	50	21	33	0.65	0.44	0.27	2	0.91	1.33	0.453333	1.41333	1.64046	0.00238814	0.0242818	Up
MSTRG.6808	4257	3508	3356	1479	2468	1756	117.77	89.37	94.5	37.75	67.78	44.96	100.547	50.1633	-1.00316	0.00239287	0.0243137	Down
SCSFRI_TO_T_00049841.path1	173	21	105	21	13	27	4.5	0.5	2.78	0.5	0.34	0.65	2.59333	0.496667	-2.38446	0.00239865	0.024349	Down
SCSFRI_TO_T_00080882.path1	80	71	83	24	45	20	1.42	1.16	1.5	0.39	0.8	0.33	1.36	0.506667	-1.4245	0.00239952	0.024349	Down
SCSFRI_TO_T_00138404.path1	58	35	53	19	15	3	0.98	0.54	0.91	0.3	0.24	0.05	0.81	0.196667	-2.04217	0.00240394	0.0243776	Down
SCSFRI_TO_T_00129250.path1	140	117	94	46	64	21	3.05	2.35	2.08	0.92	1.38	0.42	2.49333	0.906667	-1.45943	0.00241143	0.0244374	Down
SCSFRI_TO_T_00137259.path1	261	86	211	35	88	12	5.46	1.66	4.49	0.67	1.83	0.23	3.87	0.91	-2.0884	0.00241977	0.0244814	Down
SCSFRI_TO_T_00045099.path1	88	59	61	28	33	22	1.43	0.88	1.01	0.42	0.53	0.33	1.10667	0.426667	-1.37504	0.00242122	0.0244814	Down
SCSFRI_TO_T_00144744.path1	1327	185	595	213	178	168	22.84	2.93	10.43	3.38	3.04	2.68	12.0667	3.03333	-1.99205	0.00242187	0.0244814	Down
SCSFRI_TO_T_00141989.path1	47	86	36	141	86	227	3.13	5.28	2.45	8.62	5.67	13.95	3.62	9.41333	1.37872	0.00242579	0.0245016	Up
SCSFRI_TO_T_00078543.path1	161	162	146	44	91	19	6.71	6.22	6.19	1.69	3.76	0.73	6.37333	2.06	-1.6294	0.00242858	0.0245136	Down
SCSFRI_TO_T_00005848.path1	319	491	363	773	551	1207	7.09	10.04	8.21	15.84	12.15	24.81	8.44667	17.6	1.05912	0.00243354	0.0245474	Up
SCSFRI_TO_T_00070491.path1	436	150	284	136	103	73	4.44	1.41	2.94	1.28	1.04	0.69	2.93	1.00333	-1.5461	0.00244301	0.0246267	Down
SCSFRI_TO_T_00071753.path1	165	71	114	319	150	432	11.85	4.7	8.33	21.14	10.7	28.71	8.29333	20.1833	1.28314	0.00245171	0.0246981	Up
SCSFRI_TO_T_00047204.path1	380	738	800	1604	1051	1534	17.93	32.08	38.43	69.84	49.25	67	29.48	62.03	1.07323	0.00246608	0.0248172	Up
MSTRG.3202	949	1329	1349	735	499	432	106.72	137.64	154.42	76.26	55.71	44.96	132.927	58.9767	-1.17241	0.00246678	0.0248172	Down
MSTRG.594	174	339	409	134	47	106	9.77	17.53	23.38	6.94	2.62	5.51	16.8933	5.02333	-1.74974	0.00247214	0.0248336	Down
SCSFRI_TO_T_00143310.path1	500	977	325	2609	477	3289	8.44	15.19	5.58	40.63	7.99	51.39	9.73667	33.3367	1.77561	0.0024748	0.0248336	Up
SCSFRI_TO_T_00013394.path1	137	86	111	53	54	39	1.55	0.9	1.28	0.55	0.61	0.41	1.24333	0.523333	-1.24841	0.00247585	0.0248336	Down
SCSFRI_TO_T_00069685.path1	49	81	39	129	82	261	1.9	2.89	1.54	4.61	3.15	9.35	2.11	5.70333	1.43456	0.00247617	0.0248336	Up
SCSFRI_TO_T_00020653.path1	86	203	232	3016	74	4310	2.19	4.77	6.03	70.99	1.87	101.77	4.33	58.21	3.74883	0.00247712	0.0248336	Up
MSTRG.2472	315	826	578	286	102	160	10.04	24.24	18.76	8.41	3.22	4.73	17.68	5.45333	-1.69691	0.00248047	0.0248336	Down
SCSFRI_TO_T_00045959.path1	79	160	94	255	177	307	3.07	5.73	3.72	9.14	6.83	11.04	4.17333	9.00333	1.10926	0.00248132	0.0248336	Up
SCSFRI_TO_T_00012843.path1	23	22	21	2	7	5	1.06	0.93	0.98	0.08	0.32	0.21	0.99	0.203333	-2.28358	0.00248141	0.0248336	Down
SCSFRI_TO_T_00102500.path1	61	60	44	125	77	164	2.23	2.02	1.63	4.21	2.79	5.54	1.96	4.18	1.09265	0.00248876	0.0248908	Up
MSTRG.5102	905	1	120	0	4	0	52.01	0.05	7.02	0	0.23	0	19.6933	0.0766667	-8.00489	0.00250131	0.0249837	Down
SCSFRI_TO_T_00024344.path1	38	67	25	104	82	128	1.21	1.96	0.81	3.05	2.59	3.77	1.32667	3.13667	1.24143	0.002548	0.0254003	Up
SCSFRI_TO_T_00029832.path1	50	40	54	6	18	18	0.45	0.33	0.5	0.05	0.16	0.15	0.426667	0.12	-1.83007	0.0025537	0.0254404	Down
SCSFRI_TO_T_00068736.path1	445	1200	363	2040	1081	2325	12.08	30	10.03	51.09	29.13	58.41	17.37	46.21	1.41161	0.00255803	0.025467	Up
SCSFRI_TO_T_00141569.path1	37	26	22	40	97	73	2.62	1.7	1.59	2.62	6.83	4.79	1.97	4.74667	1.26872	0.00257392	0.0255919	Up
SCSFRI_TO_T_00116032.path1	376	279	245	121	175	56	3.53	2.41	2.34	1.05	1.63	0.49	2.76	1.05667	-1.38515	0.00258324	0.0256583	Down
SCSFRI_TO_T_00012272.path1	179	170	107	51	91	37	3.71	3.24	2.26	0.97	1.87	0.71	3.07	1.18333	-1.37538	0.00258754	0.0256605	Down
SCSFRI_TO_T_00013320.path1	2903	6872	21592	2391	3792	1588	54.53	118.86	412.81	41.43	70.71	27.6	195.4	46.58	-2.06865	0.00258936	0.0256619	Down
SCSFRI_TO_T_00110652.path1	97	149	87	47	56	34	2.61	3.69	2.38	1.16	1.51	0.84	2.89333	1.17	-1.30622	0.00259426	0.0256938	Down
SCSFRI_TO_T_00132062.path1	169	191	128	29	94	16	7.76	8.08	5.98	1.23	4.28	0.68	7.27333	2.06333	-1.81764	0.0026031	0.0257312	Down
SCSFRI_TO_T_00044132.path1	2	9	1	34	18	15	0.15	0.63	0.08	2.4	1.37	1.06	0.286667	1.61	2.48961	0.00261354	0.0258011	Up
SCSFRI_TO_T_00029255.path1	37	31	24	2	13	5	1.39	1.07	0.92	0.07	0.49	0.17	1.12667	0.243333	-2.21105	0.00261804	0.0258289	Down
SCSFRI_TO_T_00103108.path1	56	15	30	4	12	4	2.53	0.62	1.38	0.17	0.54	0.17	1.51	0.293333	-2.36394	0.00262538	0.0258679	Down
SCSFRI_TO_T_00068902.path1	311	377	298	1081	343	913	14.01	15.64	13.66	44.92	15.34	38.06	14.4367	32.7733	1.18278	0.00263781	0.0259569	Up
SCSFRI_TO_T_00112941.path1	107	65	97	376	30	959	1.84	1.03	1.7	5.97	0.51	15.28	1.52333	7.25333	2.25141	0.00264261	0.0259874	Up
SCSFRI_TO_T_00020324.path1	458	332	315	110	238	77	18.43	12.3	12.9	4.08	9.51	2.87	14.5433	5.48667	-1.40636	0.00265526	0.0260782	Down
SCSFRI_TO_T_00092416.path1	62	62	51	21	28	21	1.11	1.03	0.93	0.35	0.5	0.35	1.02333	0.4	-1.3552	0.00266092	0.026117	Down
SCSFRI_TO_T_00070144.path1	175	95	152	52	65	61	6.41	3.2	5.67	1.76	2.36	2.07	5.09333	2.06333	-1.30363	0.0026814	0.0262592	Down
SCSFRI_TO_T_00058890.path1	324	198	244	92	160	74	4.76	2.68	3.65	1.25	2.33	1.01	3.69667	1.53	-1.27269	0.00268174	0.0262592	Down
SCSFRI_TO_T_00093143.path1	47	34	24	105	55	81	2.52	1.7	1.32	5.22	2.91	4.02	1.84667	4.05	1.133	0.00268286	0.0262592	Up
SCSFRI_TO_T_00115450.path1	29	48	19	85	57	96	0.32	0.49	0.22	0.88	0.63	0.99	0.343333	0.833333	1.27928	0.00268289	0.0262592	Up
SCSFRI_TO_T_00025804.path1	698	443	506	201	315	80	10.85	6.34	8	2.88	4.85	1.16	8.39667	2.96333	-1.5026	0.00268405	0.0262592	Down
SCSFRI_TO_T_00023520.path1	223	187	181	593	165	1027	2.69	2.07	2.22	6.59	1.97	11.45	2.32667	6.67	1.51942	0.00268572	0.0262592	Up
SCSFRI_TO_T_00032101.path1	138	142	117	73	68	47	2.35	2.23	2.03	1.15	1.15	0.74	2.20333	1.01333	-1.12058	0.00268875	0.0262713	Down
SCSFRI_TO_T_00138790.path1	787	932	1420	2865	907	7324	17.09	18.64	31.39	57.39	19.55	147.19	22.3733	74.71	1.73952	0.0026904	0.0262713	Up
SCSFRI_TO_T_00074460.path1	64	54	54	25	14	23	1.1	0.86	0.93	0.39	0.24	0.37	0.963333	0.333333	-1.53107	0.0026933	0.0262725	Down
SCSFRI_TO_T_00008859.path1	39	29	40	107	44	144	6.98	4.78	7.29	17.67	7.82	23.85	6.35	16.4467	1.37297	0.00269396	0.0262725	Up
SCSFRI_TO_T_00050061.path1	46	28	25	80	54	92	2.04	1.14	1.13	3.27	2.38	3.77	1.43667	3.14	1.12804	0.00272293	0.0265213	Up
SCSFRI_TO_T_00141977.path1	56	66	49	142	69	235	1.99	2.16	1.77	4.65	2.43	7.73	1.97333	4.93667	1.3229	0.0027313	0.0265856	Up
SCSFRI_TO_T_00138533.path1	243	202	251	113	131	54	5.49	4.2	5.77	2.36	2.94	1.13	5.15333	2.14333	-1.26565	0.00273302	0.0265856	Down
SCSFRI_TO_T_00134359.path1	158	157	86	36	21	65	7.65	7	4.24	1.61	1.01	2.91	6.29667	1.84333	-1.77227	0.00273994	0.0266191	Down
SCSFRI_TO_T_00135001.path1	4	5	2	15	12	25	0.07	0.08	0.04	0.25	0.22	0.42	0.0633333	0.296667	2.22781	0.00275349	0.0267269	Up
SCSFRI_TO_T_00049351.path1	83	71	73	25	44	18	1.09	0.86	0.97	0.3	0.57	0.22	0.973333	0.363333	-1.42164	0.00275454	0.0267269	Down
SCSFRI_TO_T_00118975.path1	0	0	0	6	1	15	0	0	0	0.36	0.06	0.9	0.001	0.44	8.78136	0.00275691	0.026733	Up
SCSFRI_TO_T_00112356.path1	43	36	21	77	54	111	1.03	0.79	0.51	1.7	1.28	2.46	0.776667	1.81333	1.22328	0.00276209	0.0267661	Up
SCSFRI_TO_T_00102495.path1	1417	1171	1795	1523	4480	4614	31.53	24.01	40.68	31.27	99	95.03	32.0733	75.1	1.22744	0.00276385	0.0267662	Up
MSTRG.16892	23	17	33	77	38	84	1.8	1.23	2.63	5.56	2.95	6.08	1.88667	4.86333	1.36611	0.00277274	0.0268184	Up
SCSFRI_TO_T_00040538.path1	62	39	52	14	25	14	3.58	2.08	3.06	0.75	1.43	0.75	2.90667	0.976667	-1.57343	0.00277715	0.026844	Down
SCSFRI_TO_T_00019892.path1	81	97	62	186	99	325	1.58	1.74	1.23	3.35	1.92	5.87	1.51667	3.71333	1.29181	0.00278415	0.0268947	Up
SCSFRI_TO_T_00036127.path1	336	702	388	1121	709	1271	4.72	9.09	5.55	14.54	9.9	16.54	6.45333	13.66	1.08184	0.0027935	0.0269658	Up
SCSFRI_TO_T_00065216.path1	96	129	95	282	119	412	6.66	8.25	6.71	18.06	8.2	26.47	7.20667	17.5767	1.28626	0.00279504	0.0269658	Up
SCSFRI_TO_T_00059701.path1	114	291	96	834	124	940	2.98	7.02	2.56	20.14	3.22	22.78	4.18667	15.38	1.87718	0.00279966	0.0269933	Up
SCSFRI_TO_T_00054684.path1	117	24	55	4	26	7	1.29	0.24	0.62	0.04	0.28	0.07	0.716667	0.13	-2.46279	0.00280849	0.0270306	Down
SCSFRI_TO_T_00018502.path1	13	17	9	24	40	47	0.21	0.24	0.15	0.35	0.61	0.68	0.2	0.546667	1.45066	0.00280883	0.0270306	Up
SCSFRI_TO_T_00006532.path1	48	17	26	5	10	6	1.06	0.34	0.58	0.1	0.22	0.12	0.66	0.146667	-2.16993	0.00281064	0.0270309	Down
SCSFRI_TO_T_00020201.path1	5123	14282	7695	26209	15284	21270	132.59	340.39	202.71	625.76	392.72	509.45	225.23	509.31	1.17715	0.00281378	0.0270442	Up
SCSFRI_TO_T_00013649.path1	119	270	181	69	82	76	11.74	24.53	18.17	6.28	8.03	6.94	18.1467	7.08333	-1.3572	0.0028211	0.0270855	Down
MSTRG.14064	29	16	19	35	83	49	4.75	2.37	3.11	5.29	13.4	7.45	3.41	8.71333	1.35345	0.00282163	0.0270855	Up
SCSFRI_TO_T_00108066.path1	41	100	33	164	99	209	1.27	2.86	1.04	4.69	3.05	6	1.72333	4.58	1.41015	0.00282749	0.0271248	Up
SCSFRI_TO_T_00087353.path1	55	45	62	19	8	22	2.04	1.53	2.34	0.65	0.29	0.75	1.97	0.563333	-1.80613	0.00283559	0.0271854	Down
SCSFRI_TO_T_00030866.path1	90	54	61	29	31	13	1.37	0.76	0.95	0.41	0.47	0.18	1.02667	0.353333	-1.53887	0.00285032	0.0272753	Down
SCSFRI_TO_T_00114469.path1	62	54	92	298	63	289	3.97	3.19	6	17.62	4.01	17.14	4.38667	12.9233	1.55878	0.00285999	0.0273507	Up
SCSFRI_TO_T_00080988.path1	20	15	13	47	20	101	0.43	0.3	0.29	0.94	0.43	2.03	0.34	1.13333	1.73697	0.00289072	0.0275928	Up
SCSFRI_TO_T_00130416.path1	30	77	30	106	105	123	0.66	1.57	0.68	2.17	2.31	2.52	0.97	2.33333	1.26634	0.00290142	0.0276536	Up
SCSFRI_TO_T_00057755.path1	11	10	17	1	1	2	0.37	0.31	0.59	0.03	0.03	0.06	0.423333	0.04	-3.40372	0.0029041	0.0276536	Down
SCSFRI_TO_T_00066024.path1	4	5	4	19	11	26	0.13	0.15	0.14	0.58	0.36	0.8	0.14	0.58	2.05063	0.00290434	0.0276536	Up
SCSFRI_TO_T_00045230.path1	27	15	22	7	1	3	0.48	0.25	0.4	0.12	0.02	0.05	0.376667	0.0633333	-2.57225	0.00290838	0.0276748	Down
SCSFRI_TO_T_00042899.path1	109	134	80	58	28	36	15.64	17.61	11.66	7.61	3.94	4.76	14.97	5.43667	-1.46128	0.0029314	0.0278593	Down
MSTRG.10310	112	80	120	46	52	20	3.06	2.01	3.34	1.16	1.41	0.51	2.80333	1.02667	-1.44918	0.00293763	0.0278903	Down
SCSFRI_TO_T_00074631.path1	255	132	123	63	91	47	20.85	9.95	10.23	4.75	7.38	3.56	13.6767	5.23	-1.38683	0.00293956	0.0278903	Down
SCSFRI_TO_T_00024100.path1	102	195	116	55	67	22	2	3.52	2.32	1	1.31	0.4	2.61333	0.903333	-1.53256	0.00294014	0.0278903	Down
SCSFRI_TO_T_00097188.path1	107	97	105	318	86	550	1.55	1.29	1.54	4.24	1.23	7.36	1.46	4.27667	1.55052	0.00294397	0.0279092	Up
SCSFRI_TO_T_00119933.path1	20	13	12	37	38	35	0.8	0.48	0.49	1.36	1.5	1.29	0.59	1.38333	1.22936	0.00295752	0.028003	Up
MSTRG.3074	240	34	189	16	37	48	69.22	9.04	55.62	4.22	10.67	12.9	44.6267	9.26333	-2.2683	0.00297655	0.0281658	Down
SCSFRI_TO_T_00039764.path1	417	475	348	1017	411	1904	12.85	13.48	10.92	28.91	12.58	54.31	12.4167	31.9333	1.36279	0.00298057	0.0281863	Up
SCSFRI_TO_T_00073531.path1	63	42	39	9	25	7	1.88	1.15	1.18	0.25	0.74	0.19	1.40333	0.393333	-1.83503	0.00298673	0.0282271	Down
SCSFRI_TO_T_00015510.path1	85	51	90	25	32	5	3.62	2	3.9	0.98	1.35	0.2	3.17333	0.843333	-1.91182	0.00299124	0.0282492	Down
SCSFRI_TO_T_00039675.path1	109	150	119	290	159	385	4.15	5.26	4.61	10.18	6.01	13.56	4.67333	9.91667	1.0854	0.00299276	0.0282492	Up
SCSFRI_TO_T_00058636.path1	51	105	36	153	111	232	1.18	2.25	0.85	3.28	2.56	4.99	1.42667	3.61	1.33935	0.00299743	0.0282641	Up
SCSFRI_TO_T_00103258.path1	168	149	202	102	55	60	6.25	5.1	7.65	3.5	2.03	2.07	6.33333	2.53333	-1.32193	0.00299882	0.0282641	Down
SCSFRI_TO_T_00051454.path1	373	260	291	1315	292	823	5.96	3.83	4.74	19.39	4.63	12.18	4.84333	12.0667	1.31695	0.00300174	0.0282641	Up
SCSFRI_TO_T_00015401.path1	14	20	11	136	5	104	0.34	0.47	0.27	3.11	0.12	2.4	0.36	1.87667	2.3821	0.00302147	0.0283938	Up
SCSFRI_TO_T_00053548.path1	46	16	60	13	8	8	0.43	0.14	0.57	0.11	0.08	0.07	0.38	0.0866667	-2.13245	0.00302182	0.0283938	Down
SCSFRI_TO_T_00020431.path1	16532	19312	15069	7763	10397	3540	274.24	295.01	254.44	118.8	171.23	54.35	274.563	114.793	-1.2581	0.00302439	0.0283938	Down
SCSFRI_TO_T_00123606.path1	177	109	151	74	68	58	4.14	2.35	3.6	1.6	1.58	1.26	3.36333	1.48	-1.18429	0.00302481	0.0283938	Down
SCSFRI_TO_T_00008974.path1	135	32	89	14	38	8	5.75	1.25	3.86	0.55	1.61	0.32	3.62	0.826667	-2.13061	0.00302733	0.0284001	Down
SCSFRI_TO_T_00099777.path1	270	189	221	62	144	40	5.4	3.48	4.5	1.14	2.86	0.74	4.46	1.58	-1.49712	0.00303859	0.0284707	Down
SCSFRI_TO_T_00123323.path1	712	734	826	2502	703	2559	13.17	12.5	15.55	42.69	12.91	43.8	13.74	33.1333	1.2699	0.00305751	0.0285827	Up
SCSFRI_TO_T_00090484.path1	52	73	54	220	61	203	0.74	0.95	0.78	2.87	0.86	2.66	0.823333	2.13	1.3713	0.00305803	0.0285827	Up
SCSFRI_TO_T_00011695.path1	137	140	136	232	202	526	1.99	1.87	2.01	3.11	2.91	7.06	1.95667	4.36	1.15593	0.00306377	0.0286087	Up
SCSFRI_TO_T_00050382.path1	78	84	64	216	98	160	6.11	6.06	5.1	15.61	7.62	11.6	5.75667	11.61	1.01206	0.00306455	0.0286087	Up
SCSFRI_TO_T_00123274.path1	264	307	283	114	188	80	8.31	8.9	9.06	3.31	5.87	2.33	8.75667	3.83667	-1.19053	0.00306866	0.0286121	Down
SCSFRI_TO_T_00045580.path1	14	8	7	26	45	20	1.75	0.92	0.89	3	5.59	2.32	1.18667	3.63667	1.6157	0.00307695	0.0286719	Up
SCSFRI_TO_T_00118942.path1	456	498	656	280	266	106	4.91	4.94	7.2	2.78	2.85	1.06	5.68333	2.23	-1.34969	0.00308135	0.0286955	Down
SCSFRI_TO_T_00051986.path1	347	370	281	1363	286	1036	5.86	5.76	4.83	21.24	4.8	16.2	5.48333	14.08	1.36052	0.00308382	0.0287009	Up
SCSFRI_TO_T_00135568.path1	25	35	18	54	67	51	0.97	1.25	0.71	1.93	2.58	1.83	0.976667	2.11333	1.11358	0.00308954	0.0287246	Up
SCSFRI_TO_T_00036656.path1	19	29	22	77	62	34	2.72	3.82	3.2	10.16	8.8	4.5	3.24667	7.82	1.26821	0.00309013	0.0287246	Up
SCSFRI_TO_T_00002182.path1	207	124	148	52	96	31	2.8	1.54	2.03	0.65	1.29	0.39	2.12333	0.776667	-1.45096	0.00309584	0.0287455	Down
SCSFRI_TO_T_00126360.path1	14	10	7	45	17	38	0.14	0.1	0.07	0.43	0.17	0.36	0.103333	0.32	1.63077	0.00310596	0.0288192	Up
SCSFRI_TO_T_00059544.path1	292	75	136	66	32	50	4.11	0.97	1.95	0.86	0.45	0.65	2.34333	0.653333	-1.84267	0.00312498	0.028943	Down
SCSFRI_TO_T_00094767.path1	175	82	91	53	42	40	1.33	0.57	0.7	0.37	0.32	0.28	0.866667	0.323333	-1.42245	0.00313709	0.0290376	Down
SCSFRI_TO_T_00140123.path1	30	32	76	8	19	8	3.15	3.1	8.13	0.78	1.98	0.78	4.79333	1.18	-2.02224	0.00315208	0.0291282	Down
SCSFRI_TO_T_00111801.path1	8	13	7	23	27	34	0.2	0.29	0.17	0.52	0.66	0.77	0.22	0.65	1.56294	0.00315668	0.0291482	Up
SCSFRI_TO_T_00079962.path1	0	0	0	10	3	5	0	0	0	0.7	0.23	0.35	0.001	0.426667	8.73697	0.00316631	0.0292195	Up
SCSFRI_TO_T_00110713.path1	3	8	4	29	10	28	0.14	0.34	0.19	1.22	0.45	1.19	0.223333	0.953333	2.09378	0.00317487	0.0292809	Up
SCSFRI_TO_T_00102052.path1	46	37	40	9	21	9	1.65	1.22	1.46	0.3	0.75	0.3	1.44333	0.45	-1.68141	0.00318983	0.0294011	Down
SCSFRI_TO_T_00090707.path1	278	295	279	156	152	66	7.05	6.89	7.2	3.65	3.83	1.55	7.04667	3.01	-1.22718	0.00320289	0.0295036	Down
SCSFRI_TO_T_00039038.path1	616	786	801	214	481	134	19.66	23.1	26.02	6.3	15.24	3.96	22.9267	8.5	-1.43149	0.00320982	0.0295496	Down
SCSFRI_TO_T_00121440.path1	100	113	75	206	124	318	4.14	4.29	3.14	7.85	5.09	12.15	3.85667	8.36333	1.11672	0.00321366	0.0295672	Up
MSTRG.12906	42	28	39	159	24	221	4.55	2.79	4.28	16.19	2.77	22.64	3.87333	13.8667	1.83997	0.0032165	0.0295755	Up
SCSFRI_TO_T_00061665.path1	469	1031	552	1716	948	2035	14.81	29.98	17.74	49.99	29.72	59.47	20.8433	46.3933	1.15433	0.00322308	0.0296155	Up
SCSFRI_TO_T_00027824.path1	30	20	14	6	5	1	1.34	0.82	0.64	0.25	0.22	0.04	0.933333	0.17	-2.45686	0.00322472	0.0296155	Down
SCSFRI_TO_T_00061793.path1	915	135	401	169	114	112	12.66	1.72	5.65	2.16	1.57	1.43	6.67667	1.72	-1.95672	0.00323703	0.0297107	Down
SCSFRI_TO_T_00088234.path1	42	30	32	13	13	5	1.85	1.22	1.43	0.53	0.57	0.2	1.5	0.433333	-1.79141	0.00324588	0.0297431	Down
SCSFRI_TO_T_00049161.path1	11	50	23	268	15	153	0.28	1.17	0.59	6.26	0.38	3.59	0.68	3.41	2.32617	0.0032467	0.0297431	Up
SCSFRI_TO_T_00077244.path1	140	112	101	38	74	34	1.65	1.22	1.21	0.41	0.87	0.37	1.36	0.55	-1.3061	0.00325465	0.0297561	Down
SCSFRI_TO_T_00012368.path1	109	72	90	36	19	42	1.91	1.16	1.6	0.58	0.33	0.68	1.55667	0.53	-1.5544	0.00325631	0.0297561	Down
SCSFRI_TO_T_00066950.path1	120	238	63	819	105	641	2.25	4.13	1.2	14.23	1.97	11.18	2.52667	9.12667	1.85285	0.00325786	0.0297561	Up
SCSFRI_TO_T_00018876.path1	32	21	20	9	5	2	1.18	0.72	0.75	0.31	0.2	0.07	0.883333	0.193333	-2.19187	0.0032595	0.0297561	Down
SCSFRI_TO_T_00061955.path1	6	6	8	16	57	14	0.52	0.48	0.7	1.27	4.88	1.12	0.566667	2.42333	2.09642	0.00326408	0.0297646	Up
SCSFRI_TO_T_00051399.path1	83	131	115	225	153	404	1.43	2.08	2.02	3.57	2.62	6.44	1.84333	4.21	1.1915	0.00326433	0.0297646	Up
SCSFRI_TO_T_00001667.path1	2248	5704	3143	15547	2449	21898	41.78	97.62	59.46	266.55	45.19	376.63	66.2867	229.457	1.79143	0.0032854	0.0299227	Up
SCSFRI_TO_T_00058679.path1	20	8	10	34	40	30	0.91	0.34	0.46	1.43	1.81	1.27	0.57	1.50333	1.39913	0.00329233	0.0299662	Up
SCSFRI_TO_T_00124090.path1	410	869	462	1887	724	1549	5.91	11.54	6.78	25.09	10.36	20.66	8.07667	18.7033	1.21146	0.00329469	0.0299699	Up
SCSFRI_TO_T_00024766.path1	7	13	2	0	0	0	0.34	0.58	0.1	0	0	0	0.34	0.001	-8.40939	0.00329943	0.0299721	Down
SCSFRI_TO_T_00083300.path1	108	151	104	231	159	562	1.55	2	1.52	3.08	2.27	7.5	1.69	4.28333	1.34171	0.00330044	0.0299721	Up
SCSFRI_TO_T_00079447.path1	95	136	67	52	20	27	2.86	3.77	2.05	1.44	0.6	0.75	2.89333	0.93	-1.63743	0.00330081	0.0299721	Down
SCSFRI_TO_T_00122611.path1	61	94	55	394	75	165	0.95	1.35	0.87	5.67	1.16	2.38	1.05667	3.07	1.53872	0.00330424	0.0299854	Up
SCSFRI_TO_T_00037663.path1	49	20	34	12	10	3	1.19	0.45	0.84	0.27	0.24	0.07	0.826667	0.193333	-2.09622	0.00334503	0.030312	Down
SCSFRI_TO_T_00011515.path1	136	208	122	278	224	677	5.09	7.17	4.65	9.61	8.33	23.47	5.63667	13.8033	1.2921	0.00334618	0.030312	Up
SCSFRI_TO_T_00028027.path1	5550	3318	3224	1996	2153	1973	122.82	67.61	72.62	40.75	47.3	40.41	87.6833	42.82	-1.03402	0.00335046	0.0303327	Down
SCSFRI_TO_T_00141945.path1	343	220	396	867	398	867	7.96	4.7	9.36	18.57	9.17	18.63	7.34	15.4567	1.07438	0.00335296	0.0303375	Up
SCSFRI_TO_T_00027915.path1	245	273	239	545	269	1220	7.4	7.59	7.35	15.18	8.07	34.1	7.44667	19.1167	1.36016	0.00335942	0.0303779	Up
SCSFRI_TO_T_00064253.path1	781	856	831	358	546	210	21.07	21.26	22.82	8.91	14.62	5.24	21.7167	9.59	-1.1792	0.00336249	0.0303877	Down
SCSFRI_TO_T_00074635.path1	2296	2459	3991	1352	1635	1033	43.81	43.21	77.52	23.8	30.98	18.24	54.8467	24.34	-1.17207	0.00336587	0.0304002	Down
SCSFRI_TO_T_00137019.path1	3	4	3	36	1	43	0.12	0.14	0.12	1.29	0.04	1.55	0.126667	0.96	2.922	0.00338765	0.0305608	Up
SCSFRI_TO_T_00110600.path1	159	27	94	317	194	291	5.58	0.87	3.36	10.26	6.75	9.45	3.27	8.82	1.43149	0.00338976	0.0305618	Up
SCSFRI_TO_T_00113478.path1	109	837	114	1988	390	2715	1.79	12.65	1.9	30.1	6.35	41.23	5.44667	25.8933	2.24914	0.00339832	0.0306029	Up
SCSFRI_TO_T_00122550.path1	175	129	135	83	69	60	1.68	1.14	1.32	0.73	0.66	0.53	1.38	0.64	-1.10852	0.00340059	0.0306053	Down
SCSFRI_TO_T_00093642.path1	216	180	145	102	45	70	5.21	4	3.56	2.27	1.08	1.56	4.25667	1.63667	-1.37896	0.00340713	0.0306349	Down
SCSFRI_TO_T_00095682.path1	209	276	197	112	137	79	6.43	7.82	6.17	3.18	4.18	2.25	6.80667	3.20333	-1.08737	0.00340788	0.0306349	Down
SCSFRI_TO_T_00007753.path1	6	10	10	1	0	0	0.38	0.58	0.64	0.06	0	0	0.533333	0.02	-4.73697	0.00346632	0.0310803	Down
SCSFRI_TO_T_00110046.path1	114	144	156	30	84	18	4.1	4.77	5.71	0.99	3	0.6	4.86	1.53	-1.66742	0.00346974	0.0310803	Down
SCSFRI_TO_T_00103236.path1	222	296	103	571	176	1406	4.49	5.51	2.12	10.65	3.53	26.3	4.04	13.4933	1.73982	0.00347028	0.0310803	Up
SCSFRI_TO_T_00054813.path1	32	33	31	14	8	7	2.2	2.1	2.19	0.9	0.55	0.45	2.16333	0.633333	-1.77222	0.00347167	0.0310803	Down
SCSFRI_TO_T_00091052.path1	7	10	3	0	0	0	0.1	0.13	0.04	0	0	0	0.09	0.001	-6.49185	0.00349288	0.0312336	Down
SCSFRI_TO_T_00004691.path1	33	14	33	6	6	7	1.06	0.41	1.08	0.18	0.19	0.21	0.85	0.193333	-2.13637	0.00349516	0.0312357	Down
SCSFRI_TO_T_00065975.path1	149	170	125	241	221	525	3.27	3.43	2.79	4.88	4.81	10.66	3.16333	6.78333	1.10055	0.00350247	0.0312827	Up
SCSFRI_TO_T_00121001.path1	47	43	67	76	188	104	0.57	0.48	0.83	0.85	2.26	1.16	0.626667	1.42333	1.1835	0.00350546	0.0312886	Up
SCSFRI_TO_T_00090949.path1	12	9	12	33	30	25	0.21	0.15	0.21	0.53	0.52	0.41	0.19	0.486667	1.35693	0.00350736	0.0312886	Up
SCSFRI_TO_T_00136143.path1	56	71	59	23	33	18	1.42	1.66	1.52	0.54	0.83	0.42	1.53333	0.596667	-1.36167	0.00350927	0.0312886	Down
SCSFRI_TO_T_00006481.path1	150	36	94	33	22	27	1.63	0.36	1.04	0.33	0.24	0.27	1.01	0.28	-1.85086	0.00352697	0.0314097	Down
SCSFRI_TO_T_00045818.path1	77	93	88	400	63	338	2.01	2.24	2.35	9.69	1.65	8.21	2.2	6.51667	1.56663	0.00355319	0.0316249	Up
SCSFRI_TO_T_00072846.path1	34	30	19	128	84	29	2.47	2.01	1.41	8.58	6.06	1.95	1.96333	5.53	1.49397	0.00356803	0.03172	Up
SCSFRI_TO_T_00122849.path1	189	211	143	414	193	791	7.42	7.63	5.71	14.99	7.52	28.73	6.92	17.08	1.30346	0.00358201	0.0318073	Up
SCSFRI_TO_T_00073761.path1	100	62	72	37	35	26	1.48	0.85	1.08	0.51	0.51	0.36	1.13667	0.46	-1.3051	0.0035891	0.0318517	Down
SCSFRI_TO_T_00113629.path1	24	53	28	79	77	78	1.71	3.49	2.04	5.21	5.46	5.16	2.41333	5.27667	1.1286	0.0035945	0.0318626	Up
SCSFRI_TO_T_00093285.path1	1	1	0	8	3	22	0.03	0.02	0	0.2	0.08	0.54	0.0166667	0.273333	4.03562	0.00360241	0.0319142	Up
SCSFRI_TO_T_00106867.path1	245	218	141	519	227	590	5.85	4.79	3.43	11.43	5.38	13.03	4.69	9.94667	1.08463	0.00361351	0.031994	Up
SCSFRI_TO_T_00124393.path1	62	22	38	14	13	4	1.34	0.44	0.83	0.28	0.28	0.08	0.87	0.213333	-2.02791	0.00363626	0.0321581	Down
MSTRG.6502	0	3	1	32	0	36	0	0.5	0.18	5.31	0	5.99	0.226667	3.76667	4.05464	0.00364926	0.0322404	Up
SCSFRI_TO_T_00128259.path1	204	140	173	104	72	56	3.98	2.52	3.43	1.87	1.4	1.02	3.31	1.43	-1.21082	0.00366315	0.0323212	Down
SCSFRI_TO_T_00022720.path1	28	37	31	112	39	94	0.8	0.98	0.91	2.96	1.11	2.5	0.896667	2.19	1.28829	0.00366965	0.0323412	Up
SCSFRI_TO_T_00103013.path1	12	21	13	2	4	0	0.5	0.8	0.55	0.08	0.16	0	0.616667	0.08	-2.94642	0.00367235	0.0323463	Down
SCSFRI_TO_T_00046543.path1	190	276	131	515	237	646	10.59	14.16	7.43	26.48	13.11	33.32	10.7267	24.3033	1.17995	0.00368639	0.0324513	Up
SCSFRI_TO_T_00129499.path1	24	5	10	2	0	0	0.45	0.09	0.19	0.03	0	0	0.243333	0.01	-4.60486	0.00369511	0.0324972	Down
SCSFRI_TO_T_00004436.path1	142	114	118	48	67	62	1.8	1.33	1.52	0.56	0.84	0.73	1.55	0.71	-1.12638	0.00369586	0.0324972	Down
SCSFRI_TO_T_00056478.path1	141	75	114	37	63	25	1.76	0.86	1.45	0.43	0.78	0.29	1.35667	0.5	-1.44007	0.003702	0.0325325	Down
SCSFRI_TO_T_00058169.path1	134	139	139	26	88	33	3.22	3.07	3.39	0.58	2.1	0.73	3.22667	1.13667	-1.50524	0.00372038	0.0326752	Down
SCSFRI_TO_T_00067372.path1	242	161	199	91	122	81	7.43	4.55	6.22	2.58	3.72	2.3	6.06667	2.86667	-1.08153	0.00374639	0.0328847	Down
SCSFRI_TO_T_00117262.path1	8711	5830	5463	2302	4522	1685	226.97	139.89	144.89	55.33	116.98	40.63	170.583	70.98	-1.26499	0.00377517	0.0330993	Down
SCSFRI_TO_T_00045108.path1	19	11	25	5	1	3	0.29	0.15	0.39	0.07	0.02	0.04	0.276667	0.0433333	-2.6746	0.00378255	0.0331451	Down
SCSFRI_TO_T_00067115.path1	172	682	80	2123	259	1875	7.98	29.06	3.78	90.65	11.9	80.3	13.6067	60.95	2.16331	0.00378725	0.0331672	Up
SCSFRI_TO_T_00033484.path1	772	584	899	363	339	403	27.3	19.02	32.36	11.84	11.9	13.19	26.2267	12.31	-1.0912	0.00379051	0.0331768	Down
SCSFRI_TO_T_00095576.path1	162	41	78	12	45	12	2.92	0.68	1.43	0.2	0.81	0.2	1.67667	0.403333	-2.05555	0.00380633	0.0332688	Down
SCSFRI_TO_T_00129466.path1	86	37	57	179	146	81	5.05	2	3.41	9.7	8.52	4.4	3.48667	7.54	1.11272	0.00384225	0.0335399	Up
SCSFRI_TO_T_00091662.path1	0	0	0	19	1	3	0	0	0	0.73	0.06	0.12	0.001	0.303333	8.24476	0.00384297	0.0335399	Up
SCSFRI_TO_T_00113843.path1	16	10	27	5	2	1	0.2	0.11	0.34	0.06	0.02	0.01	0.216667	0.03	-2.85244	0.00384933	0.0335684	Down
SCSFRI_TO_T_00110133.path1	45	60	54	11	28	16	1.55	1.9	1.89	0.35	0.96	0.51	1.78	0.606667	-1.5529	0.00385494	0.0335684	Down
SCSFRI_TO_T_00045654.path1	97	97	95	241	101	380	1.72	1.58	1.71	3.94	1.78	6.23	1.67	3.98333	1.25413	0.00385715	0.0335684	Up
SCSFRI_TO_T_00077156.path1	7	4	17	0	1	0	0.11	0.06	0.28	0	0.02	0	0.15	0.00666667	-4.49185	0.00385723	0.0335684	Down
SCSFRI_TO_T_00127224.path1	8	7	13	25	17	64	0.56	0.45	0.92	1.6	1.17	4.11	0.643333	2.29333	1.83381	0.00386649	0.0336235	Up
SCSFRI_TO_T_00120165.path1	13	11	12	46	8	111	0.43	0.34	0.39	1.39	0.26	3.38	0.386667	1.67667	2.11643	0.00386796	0.0336235	Up
SCSFRI_TO_T_00132222.path1	26	20	23	5	8	5	0.56	0.4	0.5	0.1	0.17	0.1	0.486667	0.123333	-1.98037	0.00389494	0.033797	Down
SCSFRI_TO_T_00077720.path1	122	62	66	30	26	37	12.15	5.69	6.73	2.76	2.56	3.42	8.19	2.91333	-1.49119	0.00391788	0.0339224	Down
SCSFRI_TO_T_00009724.path1	16	26	30	55	45	78	2.36	3.54	4.51	7.49	6.6	10.66	3.47	8.25	1.24946	0.00394081	0.0340823	Up
SCSFRI_TO_T_00086134.path1	759	931	652	313	510	172	19.75	22.31	17.27	7.51	13.18	4.14	19.7767	8.27667	-1.25668	0.00394531	0.0341019	Down
SCSFRI_TO_T_00131798.path1	84	81	83	42	42	29	1.2	1.07	1.21	0.55	0.6	0.38	1.16	0.51	-1.18556	0.00395812	0.034174	Down
SCSFRI_TO_T_00098381.path1	4	2	1	20	6	17	0.06	0.03	0.01	0.25	0.08	0.22	0.0333333	0.183333	2.45943	0.00399357	0.034435	Up
SCSFRI_TO_T_00000697.path1	4	3	4	20	8	23	0.61	0.42	0.62	2.8	1.2	3.23	0.55	2.41	2.13153	0.0039981	0.034435	Up
SCSFRI_TO_T_00061869.path1	149	113	53	21	57	15	5.94	4.15	2.15	0.77	2.25	0.55	4.08	1.19	-1.77761	0.00399962	0.034435	Down
SCSFRI_TO_T_00078989.path1	65	50	46	17	29	9	1.38	0.98	0.99	0.33	0.61	0.18	1.11667	0.373333	-1.58066	0.00400646	0.0344745	Down
SCSFRI_TO_T_00108607.path1	24	21	28	9	6	4	1.28	1.03	1.52	0.44	0.32	0.2	1.27667	0.32	-1.99624	0.00401245	0.0345066	Down
SCSFRI_TO_T_00098778.path1	131	81	113	34	63	39	3	1.71	2.64	0.72	1.43	0.83	2.45	0.993333	-1.30243	0.00403292	0.0346437	Down
SCSFRI_TO_T_00068547.path1	53	11	20	534	11	546	1.6	0.3	0.61	14.83	0.33	15.21	0.836667	10.1233	3.59689	0.00408425	0.0349928	Up
SCSFRI_TO_T_00115609.path1	154	153	229	1106	297	221	5.51	5.04	8.33	36.48	10.54	7.31	6.29333	18.11	1.52489	0.00408647	0.0349928	Up
SCSFRI_TO_T_00115006.path1	57	49	42	21	22	15	1.28	1.02	0.96	0.44	0.49	0.31	1.08667	0.413333	-1.39453	0.00409329	0.0350245	Down
SCSFRI_TO_T_00112891.path1	10	12	13	30	36	25	0.24	0.26	0.31	0.66	0.85	0.55	0.27	0.686667	1.34665	0.00411223	0.0351472	Up
SCSFRI_TO_T_00056759.path1	50	21	15	5	10	3	1.19	0.46	0.36	0.11	0.24	0.07	0.67	0.14	-2.25873	0.00411593	0.0351591	Down
SCSFRI_TO_T_00113687.path1	147	220	137	395	205	480	7.31	10.07	6.93	18.12	10.12	22.08	8.10333	16.7733	1.04958	0.00411995	0.0351737	Up
SCSFRI_TO_T_00078304.path1	32	9	8	48	62	37	0.7	0.18	0.18	0.97	1.35	0.75	0.353333	1.02333	1.53417	0.00415183	0.0353898	Up
SCSFRI_TO_T_00089881.path1	957	874	1058	499	640	336	34.76	29.25	39.12	16.75	23.1	11.31	34.3767	17.0533	-1.01138	0.00415883	0.0353898	Down
SCSFRI_TO_T_00016651.path1	92	63	71	38	34	16	1.6	1.01	1.25	0.6	0.58	0.25	1.28667	0.476667	-1.43259	0.00415915	0.0353898	Down
SCSFRI_TO_T_00076035.path1	6	8	11	0	1	0	0.15	0.18	0.28	0	0.02	0	0.203333	0.00666667	-4.93074	0.00418101	0.0355362	Down
SCSFRI_TO_T_00117251.path1	38	56	87	199	97	140	1.13	1.54	2.64	5.48	2.88	3.87	1.77	4.07667	1.20364	0.00419203	0.0355508	Up
SCSFRI_TO_T_00084171.path1	1224	143	693	177	217	165	44.69	4.81	25.75	5.96	7.87	5.57	25.0833	6.46667	-1.95563	0.00420082	0.0356056	Down
SCSFRI_TO_T_00142898.path1	162	126	95	58	67	55	3.56	2.55	2.13	1.18	1.46	1.12	2.74667	1.25333	-1.13191	0.00420642	0.0356334	Down
SCSFRI_TO_T_00081090.path1	18	17	28	3	3	7	0.54	0.47	0.86	0.08	0.09	0.2	0.623333	0.123333	-2.33744	0.00421661	0.0356825	Down
SCSFRI_TO_T_00103426.path1	98	52	82	6	40	4	2.51	1.23	2.14	0.14	1.02	0.09	1.96	0.416667	-2.23389	0.00421797	0.0356825	Down
SCSFRI_TO_T_00088327.path1	4	3	2	24	2	37	0.56	0.39	0.29	3.11	0.28	4.81	0.413333	2.73333	2.72528	0.00421924	0.0356825	Up
SCSFRI_TO_T_00066141.path1	2	3	1	19	5	16	0.09	0.12	0.05	0.79	0.22	0.67	0.0866667	0.56	2.69188	0.00422513	0.0357126	Up
SCSFRI_TO_T_00007972.path1	7	15	12	81	6	77	0.16	0.31	0.28	1.7	0.14	1.62	0.25	1.15333	2.20581	0.00422868	0.0357229	Up
SCSFRI_TO_T_00106222.path1	117	113	147	62	62	56	3.63	3.23	4.64	1.77	1.91	1.61	3.83333	1.76333	-1.12029	0.00424885	0.0358036	Down
SCSFRI_TO_T_00028029.path1	1350	743	759	441	500	454	100.06	50.74	57.28	30.15	36.82	31.13	69.36	32.7	-1.08481	0.00425644	0.0358036	Down
MSTRG.15062	233	229	175	97	139	71	20.77	18.86	16.05	7.96	12.31	5.82	18.56	8.69667	-1.09366	0.00425648	0.0358036	Down
SCSFRI_TO_T_00110147.path1	206	156	189	67	122	61	2.57	1.79	2.4	0.77	1.51	0.7	2.25333	0.993333	-1.18171	0.00425652	0.0358036	Down
SCSFRI_TO_T_00034956.path1	260	163	215	98	97	111	5.12	2.95	4.3	1.78	1.89	2.02	4.12333	1.89667	-1.12034	0.00425932	0.0358036	Down
SCSFRI_TO_T_00120635.path1	40	25	17	0	9	0	0.69	0.41	0.31	0	0.15	0	0.47	0.05	-3.23266	0.00427455	0.0359078	Down
SCSFRI_TO_T_00102017.path1	24	42	19	61	59	70	0.68	1.09	0.55	1.59	1.65	1.83	0.773333	1.69	1.12786	0.00427642	0.0359078	Up
SCSFRI_TO_T_00006550.path1	70	57	46	146	71	157	0.67	0.5	0.45	1.29	0.68	1.4	0.54	1.12333	1.05675	0.0042872	0.0359602	Up
SCSFRI_TO_T_00013088.path1	22	43	18	63	53	86	0.87	1.57	0.72	2.3	2.08	3.15	1.05333	2.51	1.25273	0.00428737	0.0359602	Up
SCSFRI_TO_T_00112206.path1	5893	11254	10565	22961	8974	48847	287.5	505.61	524.66	1033.42	434.67	2205.49	439.257	1224.53	1.47909	0.00430047	0.0360504	Up
SCSFRI_TO_T_00078530.path1	127	134	123	51	72	64	3.84	3.73	3.78	1.42	2.16	1.79	3.78333	1.79	-1.0797	0.00432038	0.0361578	Down
SCSFRI_TO_T_00056464.path1	83	74	86	17	49	10	1.17	0.96	1.23	0.22	0.69	0.13	1.12	0.346667	-1.69188	0.00434069	0.0362691	Down
SCSFRI_TO_T_00008254.path1	213	260	206	132	53	89	3.53	3.97	3.47	2.02	0.87	1.36	3.65667	1.41667	-1.36803	0.00434293	0.0362691	Down
SCSFRI_TO_T_00074541.path1	64	76	46	113	95	183	2.01	2.2	1.47	3.28	2.97	5.32	1.89333	3.85667	1.02643	0.00434318	0.0362691	Up
SCSFRI_TO_T_00116821.path1	637	454	409	186	333	118	7.5	4.92	4.9	2.02	3.89	1.29	5.77333	2.4	-1.26637	0.00435242	0.0363265	Down
SCSFRI_TO_T_00076005.path1	613	253	508	183	247	149	8.45	3.21	7.12	2.33	3.38	1.9	6.26	2.53667	-1.30323	0.00436098	0.036378	Down
SCSFRI_TO_T_00040927.path1	42	56	81	813	21	1203	1.42	1.75	2.8	25.43	0.71	37.76	1.99	21.3	3.42001	0.00437803	0.0365003	Up
SCSFRI_TO_T_00059168.path1	70	82	77	30	31	4	1.14	1.23	1.28	0.45	0.5	0.06	1.21667	0.336667	-1.85354	0.00438684	0.0365339	Down
SCSFRI_TO_T_00093170.path1	8	5	8	21	16	34	0.12	0.07	0.12	0.28	0.23	0.46	0.103333	0.323333	1.64572	0.00439086	0.0365475	Up
SCSFRI_TO_T_00008990.path1	73	70	37	90	84	405	1.39	1.23	0.72	1.58	1.59	7.13	1.11333	3.43333	1.62472	0.00439392	0.0365476	Up
SCSFRI_TO_T_00011093.path1	39	40	43	15	19	10	0.93	0.88	1.04	0.33	0.45	0.22	0.95	0.333333	-1.51096	0.00439566	0.0365476	Down
SCSFRI_TO_T_00003658.path1	16	19	3	1	1	1	0.4	0.44	0.08	0.02	0.02	0.02	0.306667	0.02	-3.9386	0.00442393	0.036718	Down
SCSFRI_TO_T_00085432.path1	118	239	162	312	281	519	5.14	9.59	7.18	12.54	12.16	20.93	7.30333	15.21	1.05839	0.00442576	0.036718	Up
SCSFRI_TO_T_00070996.path1	55	146	84	321	97	417	4.73	11.57	7.36	25.49	8.29	33.22	7.88667	22.3333	1.50171	0.00445922	0.0369354	Up
SCSFRI_TO_T_00131124.path1	48	66	25	99	99	92	1.18	1.49	0.63	2.25	2.42	2.09	1.1	2.25333	1.03456	0.00446878	0.0369745	Up
SCSFRI_TO_T_00050709.path1	68	68	95	9	44	7	2.75	2.53	3.91	0.34	1.77	0.26	3.06333	0.79	-1.95518	0.00448482	0.0370871	Down
SCSFRI_TO_T_00085479.path1	537	747	540	1342	676	2038	15.87	20.33	16.25	36.6	19.84	55.75	17.4833	37.3967	1.09693	0.00449851	0.0371601	Up
SCSFRI_TO_T_00048805.path1	37	24	48	7	16	9	1.58	0.95	2.09	0.28	0.68	0.36	1.54	0.44	-1.80735	0.0045432	0.0374483	Down
SCSFRI_TO_T_00058670.path1	101	108	67	414	65	347	2.76	2.72	1.87	10.46	1.77	8.79	2.45	7.00667	1.51595	0.00456149	0.0375788	Up
SCSFRI_TO_T_00076408.path1	75	54	52	158	72	164	2.26	1.5	1.59	4.39	2.15	4.57	1.78333	3.70333	1.05425	0.00457615	0.0376793	Up
SCSFRI_TO_T_00035637.path1	10	26	89	5	7	10	0.26	0.63	2.37	0.13	0.17	0.24	1.08667	0.18	-2.59384	0.00459195	0.037789	Down
SCSFRI_TO_T_00125953.path1	117	74	72	28	52	24	2.3	1.35	1.45	0.51	1.01	0.44	1.7	0.653333	-1.37964	0.00459693	0.0378096	Down
SCSFRI_TO_T_00002304.path1	30	213	34	14	11	27	2.36	15.46	2.73	1.02	0.86	1.97	6.85	1.28333	-2.41621	0.00461127	0.0379072	Down
SCSFRI_TO_T_00013143.path1	497	191	403	4026	152	945	55.81	19.75	46.07	417.11	16.95	98.22	40.5433	177.427	2.12969	0.00463485	0.0380806	Up
SCSFRI_TO_T_00137504.path1	31	18	5	1	0	4	0.41	0.22	0.07	0.01	0	0.05	0.233333	0.02	-3.54432	0.0046617	0.0382806	Down
SCSFRI_TO_T_00137482.path1	321	233	275	126	173	64	4.52	3.02	3.94	1.64	2.42	0.83	3.82667	1.63	-1.23122	0.00466442	0.0382823	Down
SCSFRI_TO_T_00143861.path1	72	117	56	162	128	226	2.59	3.91	2.07	5.4	4.59	7.56	2.85667	5.85	1.0341	0.00468284	0.0384129	Up
SCSFRI_TO_T_00062806.path1	3	2	0	35	1	19	0.09	0.06	0	0.98	0.03	0.53	0.05	0.513333	3.3599	0.00469384	0.0384824	Up
SCSFRI_TO_T_00003310.path1	8	17	13	2	2	1	0.51	1	0.84	0.12	0.13	0.06	0.783333	0.103333	-2.92232	0.00469806	0.0384964	Down
SCSFRI_TO_T_00145168.path1	21	21	8	53	27	58	1.06	0.98	0.41	2.48	1.36	2.72	0.816667	2.18667	1.42091	0.00470102	0.0385	Up
SCSFRI_TO_T_00068864.path1	164	261	48	822	160	588	5.3	7.76	1.58	24.49	5.13	17.57	4.88	15.73	1.68857	0.0047157	0.0385789	Up
MSTRG.2525	51	39	70	22	23	9	1.13	0.8	1.58	0.45	0.51	0.19	1.17	0.383333	-1.60984	0.00475333	0.0388243	Down
SCSFRI_TO_T_00029952.path1	59	29	48	11	23	7	8.53	3.86	7.06	1.47	3.3	0.94	6.48333	1.90333	-1.76821	0.00477187	0.0389342	Down
SCSFRI_TO_T_00042518.path1	41	34	23	88	46	83	0.83	0.64	0.48	1.67	0.93	1.58	0.65	1.39333	1.10003	0.00478955	0.0390576	Up
SCSFRI_TO_T_00041433.path1	33	51	25	14	8	11	0.41	0.59	0.32	0.16	0.1	0.13	0.44	0.13	-1.75899	0.00480952	0.0391684	Down
SCSFRI_TO_T_00070562.path1	405	309	304	103	236	110	3.32	2.33	2.54	0.78	1.92	0.83	2.73	1.17667	-1.2142	0.00481339	0.0391684	Down
SCSFRI_TO_T_00009375.path1	64	56	44	84	88	226	1.6	1.29	1.12	1.94	2.19	5.24	1.33667	3.12333	1.22445	0.00481653	0.0391731	Up
SCSFRI_TO_T_00028543.path1	48	34	20	91	30	229	1.2	0.78	0.51	2.09	0.74	5.28	0.83	2.70333	1.70356	0.0048198	0.0391788	Up
SCSFRI_TO_T_00079378.path1	119	146	190	637	171	332	2.25	2.55	3.66	11.13	3.21	5.82	2.82	6.72	1.25277	0.00482993	0.0392403	Up
SCSFRI_TO_T_00030210.path1	7	4	96	1	7	2	0.09	0.05	1.25	0.01	0.09	0.02	0.463333	0.04	-3.53398	0.00483273	0.0392421	Down
SCSFRI_TO_T_00070582.path1	15	12	4	54	16	37	1.69	1.24	0.46	5.61	1.79	3.86	1.13	3.75333	1.73185	0.0048518	0.0393552	Up
SCSFRI_TO_T_00023311.path1	482	614	355	1164	426	2418	4.28	5.02	3.21	9.54	3.76	19.88	4.17	11.06	1.40723	0.00489016	0.0396243	Up
SCSFRI_TO_T_00133974.path1	24	72	21	218	51	113	0.41	1.12	0.36	3.41	0.86	1.77	0.63	2.01333	1.67616	0.0048935	0.0396303	Up
SCSFRI_TO_T_00008834.path1	274	219	291	50	172	36	11.43	8.42	12.36	1.92	7.13	1.39	10.7367	3.48	-1.62539	0.00489623	0.0396315	Down
SCSFRI_TO_T_00125240.path1	65	70	64	26	38	21	0.93	0.92	0.93	0.34	0.54	0.28	0.926667	0.386667	-1.26096	0.00490206	0.0396576	Down
SCSFRI_TO_T_00017791.path1	127	264	295	1061	188	858	1.93	3.69	4.56	14.85	2.83	12.05	3.39333	9.91	1.54618	0.00491089	0.0396949	Up
SCSFRI_TO_T_00106346.path1	344	713	111	1588	519	1523	4.41	8.42	1.45	18.78	6.61	18.07	4.76	14.4867	1.60569	0.00491754	0.0397068	Up
SCSFRI_TO_T_00075341.path1	17	18	6	58	16	66	0.45	0.44	0.16	1.41	0.42	1.61	0.35	1.14667	1.71202	0.0049196	0.0397068	Up
SCSFRI_TO_T_00079607.path1	224	227	213	102	151	81	4.29	4.01	4.14	1.81	2.87	1.43	4.14667	2.03667	-1.02574	0.00493982	0.0397946	Down
SCSFRI_TO_T_00130790.path1	111	114	108	27	66	46	1.5	1.43	1.5	0.34	0.89	0.58	1.47667	0.603333	-1.29132	0.004956	0.0398829	Down
MSTRG.6225	96	176	88	292	154	367	4.82	8.13	4.49	13.52	7.67	17.04	5.81333	12.7433	1.13231	0.00496945	0.0399381	Up
SCSFRI_TO_T_00145189.path1	23	20	9	44	35	48	0.62	0.5	0.26	1.1	0.94	1.2	0.46	1.08	1.23133	0.0049707	0.0399381	Up
SCSFRI_TO_T_00084835.path1	703	917	434	231	420	261	8.97	10.78	5.64	2.72	5.32	3.08	8.46333	3.70667	-1.1911	0.00500741	0.0401908	Down
SCSFRI_TO_T_00047989.path1	131	39	75	12	2	31	11.76	3.22	6.86	0.99	0.18	2.58	7.28	1.25	-2.54201	0.00504737	0.040469	Down
SCSFRI_TO_T_00054473.path1	146	118	125	82	49	41	1.11	0.83	0.97	0.58	0.37	0.29	0.97	0.413333	-1.23068	0.0050538	0.0404796	Down
SCSFRI_TO_T_00063401.path1	98	105	110	38	65	40	2.17	2.14	2.48	0.77	1.43	0.82	2.26333	1.00667	-1.16886	0.00505399	0.0404796	Down
SCSFRI_TO_T_00081572.path1	18	11	12	35	23	55	0.16	0.09	0.11	0.28	0.2	0.44	0.12	0.306667	1.35364	0.00510041	0.040766	Up
SCSFRI_TO_T_00007423.path1	181	152	82	464	91	760	8.5	6.58	3.92	20.11	4.24	33.04	6.33333	19.13	1.5948	0.00510676	0.0407954	Up
SCSFRI_TO_T_00134447.path1	58	79	62	31	32	22	1.28	1.61	1.39	0.63	0.7	0.45	1.42667	0.593333	-1.26573	0.00510965	0.0407969	Down
SCSFRI_TO_T_00074278.path1	13	10	14	1	3	1	0.67	0.47	0.73	0.05	0.15	0.05	0.623333	0.0833333	-2.90304	0.00512357	0.0408442	Down
SCSFRI_TO_T_00090716.path1	19	7	16	39	44	28	0.72	0.24	0.62	1.37	1.66	0.98	0.526667	1.33667	1.34368	0.00512691	0.0408495	Up
SCSFRI_TO_T_00063000.path1	35	12	17	66	34	71	2.51	0.79	1.24	4.37	2.42	4.71	1.51333	3.83333	1.34087	0.00515329	0.0410383	Up
SCSFRI_TO_T_00083880.path1	300	430	344	201	141	181	18.4	24.29	21.48	11.37	8.59	10.27	21.39	10.0767	-1.08592	0.00518363	0.0412055	Down
SCSFRI_TO_T_00013448.path1	115	27	120	23	18	31	2.2	0.47	2.34	0.4	0.35	0.55	1.67	0.433333	-1.9463	0.00518507	0.0412055	Down
SCSFRI_TO_T_00016527.path1	485	692	698	1934	638	1673	19.55	25.68	28.63	71.9	25.53	62.4	24.62	53.2767	1.11367	0.00519237	0.041231	Up
SCSFRI_TO_T_00142378.path1	118	93	104	53	60	31	2.76	2	2.47	1.14	1.39	0.67	2.41	1.06667	-1.17592	0.00519367	0.041231	Down
SCSFRI_TO_T_00024798.path1	27	293	31	1098	67	6447	1.61	16.05	1.88	60.26	3.96	354.94	6.51333	139.72	4.423	0.00519763	0.041241	Up
SCSFRI_TO_T_00078897.path1	200	129	174	81	96	39	6.65	3.95	5.89	2.48	3.17	1.2	5.49667	2.28333	-1.26742	0.00520886	0.0413087	Down
SCSFRI_TO_T_00043852.path1	76	32	41	11	24	12	2.96	1.15	1.62	0.39	0.93	0.43	1.91	0.583333	-1.71118	0.00521526	0.041338	Down
SCSFRI_TO_T_00081335.path1	449	373	549	1211	385	2169	5.2	3.98	6.47	12.94	4.43	23.25	5.21667	13.54	1.37603	0.00522329	0.0413587	Up
SCSFRI_TO_T_00068753.path1	79	87	72	234	90	182	2.3	2.33	2.13	6.28	2.6	4.9	2.25333	4.59333	1.02748	0.00522329	0.0413587	Up
SCSFRI_TO_T_00005548.path1	53	52	67	26	21	23	5.45	4.93	7.02	2.47	2.15	2.19	5.8	2.27	-1.35336	0.00524054	0.0414738	Down
SCSFRI_TO_T_00027233.path1	45	34	43	18	15	12	3.34	2.33	3.25	1.23	1.1	0.82	2.97333	1.05	-1.50169	0.00525765	0.0415494	Down
SCSFRI_TO_T_00111752.path1	187	233	174	38	131	29	4.21	4.83	3.99	0.79	2.93	0.6	4.34333	1.44	-1.59273	0.00525825	0.0415494	Down
SCSFRI_TO_T_00129510.path1	63	8	14	5	6	2	3.84	0.44	0.85	0.27	0.34	0.1	1.71	0.236667	-2.85307	0.00529873	0.041826	Down
SCSFRI_TO_T_00125287.path1	14	11	5	12	146	13	0.29	0.21	0.11	0.23	3	0.25	0.203333	1.16	2.51221	0.00531511	0.0418738	Up
SCSFRI_TO_T_00072738.path1	146	130	180	34	100	26	4.29	3.5	5.37	0.93	2.91	0.71	4.38667	1.51667	-1.53222	0.00533748	0.0419693	Down
SCSFRI_TO_T_00098166.path1	290	373	171	678	288	1103	6.71	7.95	4.04	14.49	6.63	23.65	6.23333	14.9233	1.25949	0.00533776	0.0419693	Up
SCSFRI_TO_T_00137535.path1	631	1581	684	1317	2164	3527	31.56	72.83	34.82	60.77	107.47	163.28	46.4033	110.507	1.25183	0.00533786	0.0419693	Up
SCSFRI_TO_T_00032406.path1	4	5	4	9	14	35	0.38	0.44	0.39	0.79	1.32	3.07	0.403333	1.72667	2.09795	0.00533915	0.0419693	Up
SCSFRI_TO_T_00139055.path1	449	568	746	2561	277	3398	11.92	13.89	20.16	62.73	7.3	83.49	15.3233	51.1733	1.73966	0.00534959	0.0419889	Up
SCSFRI_TO_T_00003059.path1	132	144	86	45	74	27	1.96	1.98	1.3	0.62	1.09	0.38	1.74667	0.696667	-1.32606	0.00536581	0.0420614	Down
SCSFRI_TO_T_00113857.path1	22	23	16	31	48	67	0.31	0.29	0.23	0.4	0.66	0.86	0.276667	0.64	1.20992	0.00541021	0.0423776	Up
SCSFRI_TO_T_00062959.path1	293	272	254	73	193	77	4.03	3.43	3.55	0.93	2.63	0.97	3.67	1.51	-1.28123	0.00541499	0.0423934	Down
SCSFRI_TO_T_00116171.path1	323	320	296	183	192	101	11.53	10.51	10.73	6.01	6.79	3.34	10.9233	5.38	-1.02174	0.00542532	0.0424525	Down
SCSFRI_TO_T_00139871.path1	4	3	1	10	12	18	0.28	0.19	0.07	0.65	0.84	1.17	0.18	0.886667	2.30039	0.00545104	0.0425568	Up
SCSFRI_TO_T_00072619.path1	892	2893	702	3815	2408	6319	22.69	67.76	18.17	89.51	60.81	148.74	36.2067	99.6867	1.46115	0.00545257	0.0425568	Up
SCSFRI_TO_T_00035688.path1	38	28	7	102	42	70	1.79	1.21	0.33	4.42	1.96	3.05	1.11	3.14333	1.50174	0.00547081	0.0426613	Up
SCSFRI_TO_T_00076312.path1	106	143	139	572	71	621	2.2	2.74	2.94	10.96	1.46	11.94	2.62667	8.12	1.62825	0.0054822	0.0427226	Up
SCSFRI_TO_T_00103675.path1	95	140	101	43	55	55	3.19	4.33	3.45	1.33	1.83	1.71	3.65667	1.62333	-1.17157	0.00548512	0.0427235	Down
SCSFRI_TO_T_00047043.path1	160	133	107	383	120	467	2.17	1.66	1.48	4.8	1.62	5.86	1.77	4.09333	1.20953	0.00549086	0.0427465	Up
SCSFRI_TO_T_00007287.path1	887	1676	896	1926	1659	4517	12.02	20.92	12.36	24.08	22.32	56.65	15.1	34.35	1.18576	0.00549443	0.0427525	Up
SCSFRI_TO_T_00112588.path1	80	38	73	20	33	10	4.58	2	4.27	1.05	1.89	0.53	3.61667	1.15667	-1.64469	0.00549806	0.0427589	Down
SCSFRI_TO_T_00143017.path1	10	11	10	32	23	26	0.31	0.31	0.31	0.91	0.7	0.74	0.31	0.783333	1.33736	0.00553129	0.0429737	Up
SCSFRI_TO_T_00058114.path1	29	20	13	3	7	4	1.37	0.87	0.63	0.13	0.33	0.18	0.956667	0.213333	-2.16491	0.00553431	0.0429752	Down
SCSFRI_TO_T_00063140.path1	98	121	82	10	60	20	2.2	2.5	1.87	0.21	1.34	0.42	2.19	0.656667	-1.7377	0.00555942	0.0431046	Down
SCSFRI_TO_T_00090004.path1	18043	12082	19796	4597	10195	1555	490.93	302.74	548.27	115.39	275.41	39.16	447.313	143.32	-1.64205	0.00558874	0.0432879	Down
SCSFRI_TO_T_00130865.path1	24	17	16	5	6	2	0.36	0.24	0.25	0.07	0.09	0.03	0.283333	0.0633333	-2.16146	0.00559893	0.043325	Down
SCSFRI_TO_T_00090069.path1	98	34	52	167	131	101	4.47	1.43	2.42	7.03	5.94	4.27	2.77333	5.74667	1.0511	0.00559919	0.043325	Up
SCSFRI_TO_T_00004347.path1	19	28	20	5	3	8	1	1.35	1.07	0.24	0.16	0.39	1.14	0.263333	-2.11407	0.0056109	0.0433936	Down
SCSFRI_TO_T_00015536.path1	21	30	11	78	25	77	0.24	0.32	0.13	0.82	0.28	0.81	0.23	0.636667	1.4689	0.00562346	0.0434501	Up
SCSFRI_TO_T_00064344.path1	76	110	65	36	45	25	3.53	4.7	3.07	1.54	2.07	1.07	3.76667	1.56	-1.27174	0.00562402	0.0434501	Down
SCSFRI_TO_T_00070831.path1	49	37	38	10	16	18	1.39	0.96	1.09	0.26	0.45	0.47	1.14667	0.393333	-1.54362	0.00563088	0.0434501	Down
SCSFRI_TO_T_00098754.path1	1	7	0	11	7	49	0.08	0.52	0	0.82	0.56	3.67	0.2	1.68333	3.07325	0.00565768	0.0435743	Up
MSTRG.6392	86	134	52	285	100	292	3.44	4.93	2.11	10.5	3.97	10.79	3.49333	8.42	1.26922	0.00566348	0.0435797	Up
SCSFRI_TO_T_00088051.path1	18	21	13	69	23	48	0.38	0.41	0.28	1.35	0.48	0.94	0.356667	0.923333	1.37228	0.00567266	0.0436284	Up
SCSFRI_TO_T_00122400.path1	34	36	48	9	15	16	0.71	0.69	1.02	0.17	0.31	0.31	0.806667	0.263333	-1.61508	0.00568583	0.0436857	Down
SCSFRI_TO_T_00054730.path1	6342	742	4819	8620	8491	22718	392.24	42.26	303.38	491.84	521.39	1300.36	245.96	771.197	1.64868	0.00573277	0.0438975	Up
MSTRG.11134	316	150	259	56	155	45	3.03	1.32	2.53	0.5	1.48	0.4	2.29333	0.793333	-1.53145	0.00573351	0.0438975	Down
SCSFRI_TO_T_00064160.path1	29	38	37	10	15	11	0.98	1.18	1.27	0.31	0.5	0.34	1.14333	0.383333	-1.57657	0.00575108	0.04401	Down
SCSFRI_TO_T_00037725.path1	322	337	634	222	166	171	10.24	9.9	20.54	6.53	5.26	5.05	13.56	5.61333	-1.27243	0.0057672	0.0440892	Down
SCSFRI_TO_T_00090077.path1	14	5	6	74	9	27	0.15	0.05	0.07	0.75	0.1	0.27	0.09	0.373333	2.05247	0.00577325	0.0440913	Up
SCSFRI_TO_T_00069815.path1	20	5	14	0	3	0	0.23	0.05	0.16	0	0.03	0	0.146667	0.01	-3.87447	0.0057984	0.0442392	Down
SCSFRI_TO_T_00086653.path1	128	79	105	52	49	44	1.3	0.74	1.09	0.49	0.49	0.41	1.04333	0.463333	-1.17108	0.00581651	0.044323	Down
MSTRG.4405	136	147	103	52	82	49	5.86	5.83	4.51	2.07	3.51	1.95	5.4	2.51	-1.10527	0.00582254	0.0443349	Down
SCSFRI_TO_T_00093726.path1	0	3	0	17	6	10	0	0.05	0	0.34	0.13	0.2	0.0166667	0.223333	3.74416	0.00584007	0.0444462	Up
SCSFRI_TO_T_00109613.path1	22	35	30	74	41	87	0.43	0.62	0.58	1.32	0.79	1.56	0.543333	1.22333	1.17091	0.00585294	0.0445219	Up
SCSFRI_TO_T_00046588.path1	503	744	735	206	452	135	5.35	7.29	7.96	2.02	4.78	1.33	6.86667	2.71	-1.34132	0.00586064	0.044538	Down
SCSFRI_TO_T_00133800.path1	32	32	20	11	5	8	0.69	0.63	0.44	0.22	0.11	0.16	0.586667	0.163333	-1.84472	0.00586335	0.044538	Down
SCSFRI_TO_T_00071440.path1	18	28	5	58	28	77	1.82	2.61	0.52	5.42	2.82	7.22	1.65	5.15333	1.64304	0.00586379	0.044538	Up
SCSFRI_TO_T_00026936.path1	72	31	71	22	24	15	1.77	0.7	1.76	0.5	0.58	0.35	1.41	0.476667	-1.56464	0.00588269	0.0446294	Down
SCSFRI_TO_T_00048549.path1	17	22	9	3	3	3	0.47	0.56	0.25	0.08	0.08	0.08	0.426667	0.08	-2.41504	0.00589717	0.0447027	Down
SCSFRI_TO_T_00124334.path1	34	45	41	128	41	134	0.38	0.46	0.46	1.31	0.45	1.37	0.433333	1.04333	1.26765	0.00590202	0.0447148	Up
SCSFRI_TO_T_00098694.path1	85	68	64	164	69	351	1.98	1.46	1.52	3.53	1.6	7.58	1.65333	4.23667	1.35755	0.00590462	0.0447148	Up
SCSFRI_TO_T_00018059.path1	146	158	132	63	97	52	3.3	3.29	3.04	1.31	2.18	1.09	3.21	1.52667	-1.07219	0.00591103	0.044722	Down
SCSFRI_TO_T_00012513.path1	99	97	96	50	35	49	2.33	2.1	2.3	1.08	0.82	1.07	2.24333	0.99	-1.18014	0.00591143	0.044722	Down
SCSFRI_TO_T_00075900.path1	3	6	3	21	8	23	0.15	0.28	0.16	1	0.41	1.1	0.196667	0.836667	2.0889	0.00591542	0.0447301	Up
SCSFRI_TO_T_00119679.path1	123	95	78	25	58	39	4.6	3.27	2.97	0.86	2.15	1.35	3.61333	1.45333	-1.31396	0.00593796	0.0448385	Down
SCSFRI_TO_T_00067529.path1	137	156	192	63	104	57	4.11	4.3	5.86	1.74	3.09	1.58	4.75667	2.13667	-1.15459	0.00593856	0.0448385	Down
SCSFRI_TO_T_00108058.path1	36	30	23	7	13	8	0.38	0.3	0.25	0.07	0.14	0.08	0.31	0.0966667	-1.68118	0.00595522	0.044916	Down
SCSFRI_TO_T_00137345.path1	93	75	76	27	46	36	3.94	2.95	3.28	1.05	1.94	1.41	3.39	1.46667	-1.20874	0.00595732	0.044916	Down
SCSFRI_TO_T_00012745.path1	239	238	268	520	230	1255	7.11	6.52	8.12	14.27	6.79	34.56	7.25	18.54	1.35459	0.00596266	0.0449317	Up
SCSFRI_TO_T_00009013.path1	107	88	65	20	55	20	2.82	2.14	1.75	0.49	1.44	0.49	2.23667	0.806667	-1.47131	0.00597135	0.0449749	Down
SCSFRI_TO_T_00145196.path1	284	299	120	64	138	32	4.97	4.82	2.14	1.03	2.4	0.52	3.97667	1.31667	-1.59467	0.00599728	0.045148	Down
SCSFRI_TO_T_00101920.path1	502	452	731	225	368	149	17.74	14.71	26.29	7.33	12.91	4.87	19.58	8.37	-1.22608	0.00600582	0.04519	Down
SCSFRI_TO_T_00033333.path1	76	242	48	1945	40	2671	0.94	2.76	0.61	22.26	0.49	30.67	1.43667	17.8067	3.63162	0.00601017	0.0452005	Up
SCSFRI_TO_T_00099073.path1	166	119	139	37	92	20	4.44	2.93	3.78	0.91	2.44	0.5	3.71667	1.28333	-1.53411	0.00601799	0.0452148	Down
SCSFRI_TO_T_00081974.path1	31	36	37	106	43	87	1.43	1.53	1.73	4.5	1.96	3.71	1.56333	3.39	1.11666	0.00607655	0.0455652	Up
SCSFRI_TO_T_00141749.path1	14	27	13	70	16	97	1.13	2.01	1.07	5.23	1.29	7.26	1.40333	4.59333	1.71068	0.00611567	0.0457911	Up
SCSFRI_TO_T_00053898.path1	159	191	100	414	168	372	9.16	10.14	5.87	22.01	9.61	19.84	8.39	17.1533	1.03175	0.00615821	0.0460645	Up
SCSFRI_TO_T_00116365.path1	73	74	66	32	41	21	2.12	1.98	1.95	0.86	1.18	0.56	2.01667	0.866667	-1.21842	0.00616897	0.0461224	Down
SCSFRI_TO_T_00090888.path1	16	19	18	69	18	68	0.56	0.61	0.64	2.23	0.63	2.2	0.603333	1.68667	1.48315	0.00622849	0.0464567	Up
SCSFRI_TO_T_00023180.path1	55	36	38	13	21	14	0.5	0.3	0.35	0.11	0.19	0.12	0.383333	0.14	-1.45317	0.00623586	0.046486	Down
SCSFRI_TO_T_00011545.path1	24	36	21	72	50	49	0.54	0.75	0.48	1.51	1.13	1.03	0.59	1.22333	1.05203	0.00625122	0.0465551	Up
SCSFRI_TO_T_00137881.path1	234	128	201	928	185	386	2.93	1.48	2.56	10.73	2.3	4.48	2.32333	5.83667	1.32895	0.0062637	0.0466217	Up
SCSFRI_TO_T_00052818.path1	13	35	16	6	5	3	0.39	0.97	0.49	0.17	0.15	0.08	0.616667	0.133333	-2.20945	0.00626625	0.0466217	Down
SCSFRI_TO_T_00085642.path1	324	491	313	1193	329	1195	9.01	12.58	8.86	30.61	9.09	30.76	10.15	23.4867	1.21036	0.00627768	0.0466839	Up
SCSFRI_TO_T_00050580.path1	112	156	122	34	85	20	1.88	2.41	2.08	0.53	1.42	0.31	2.12333	0.753333	-1.49497	0.0062841	0.046709	Down
SCSFRI_TO_T_00053124.path1	341	306	386	150	239	134	11.11	9.18	12.8	4.51	7.73	4.04	11.03	5.42667	-1.02329	0.00631804	0.0469156	Down
SCSFRI_TO_T_00053228.path1	118	129	99	201	144	427	2.63	2.65	2.25	4.14	3.19	8.82	2.51	5.38333	1.10081	0.0063388	0.0470469	Up
SCSFRI_TO_T_00021382.path1	249	334	218	170	110	102	8.32	10.27	7.41	5.25	3.64	3.16	8.66667	4.01667	-1.10948	0.00634955	0.047098	Down
SCSFRI_TO_T_00096529.path1	156	76	121	18	72	13	2.12	0.95	1.67	0.23	0.97	0.16	1.58	0.453333	-1.80128	0.0063691	0.0471801	Down
SCSFRI_TO_T_00127003.path1	3	3	0	22	6	12	0.06	0.06	0	0.42	0.12	0.23	0.04	0.256667	2.68182	0.00638017	0.0471935	Up
SCSFRI_TO_T_00083625.path1	48	49	48	15	21	22	2.01	1.88	2.04	0.58	0.89	0.85	1.97667	0.773333	-1.35391	0.00638894	0.0472355	Down
SCSFRI_TO_T_00124625.path1	30	23	20	1	11	1	1.51	1.07	1.02	0.05	0.55	0.05	1.2	0.216667	-2.46949	0.00639605	0.0472437	Down
SCSFRI_TO_T_00091652.path1	32	4	13	97	11	116	3.13	0.36	1.29	8.74	1.07	10.49	1.59333	6.76667	2.0864	0.00639623	0.0472437	Up
SCSFRI_TO_T_00124240.path1	356	242	287	86	191	36	11.72	7.34	9.62	2.61	6.24	1.1	9.56	3.31667	-1.52728	0.00652668	0.048091	Down
SCSFRI_TO_T_00075393.path1	46	37	46	20	5	14	2.69	1.99	2.74	1.08	0.29	0.76	2.47333	0.71	-1.80057	0.00655967	0.0482642	Down
SCSFRI_TO_T_00040690.path1	35	24	32	102	33	92	1.12	0.71	1.04	3.01	1.05	2.72	0.956667	2.26	1.24023	0.00659789	0.0484522	Up
SCSFRI_TO_T_00002129.path1	24	24	14	6	6	4	0.58	0.53	0.34	0.13	0.14	0.09	0.483333	0.12	-2.00998	0.00664368	0.048765	Down
MSTRG.12615	565	889	1403	488	162	349	47.62	69	120.37	37.96	13.56	27.22	78.9967	26.2467	-1.58966	0.00666518	0.0488993	Down
SCSFRI_TO_T_00142220.path1	54	68	51	166	63	152	3.94	4.57	3.79	11.18	4.56	10.27	4.1	8.67	1.08041	0.00667101	0.0489186	Up
MSTRG.3276	268	243	336	96	197	77	9.22	7.7	11.77	3.05	6.73	2.45	9.56333	4.07667	-1.23012	0.00667711	0.0489399	Down
SCSFRI_TO_T_00137235.path1	421	660	365	87	316	54	12.6	18.19	11.12	2.4	9.39	1.5	13.97	4.43	-1.65695	0.00668609	0.0489587	Down
SCSFRI_TO_T_00124697.path1	967	1106	909	2075	781	5604	43.08	45.38	41.22	85.28	34.54	231.06	43.2267	116.96	1.43602	0.0067025	0.0490554	Up
SCSFRI_TO_T_00066587.path1	128	96	98	51	62	47	1.64	1.13	1.28	0.6	0.79	0.56	1.35	0.65	-1.05445	0.00671227	0.0491028	Down
SCSFRI_TO_T_00120549.path1	35	40	33	16	13	3	0.75	0.79	0.72	0.32	0.28	0.06	0.753333	0.22	-1.77578	0.0067154	0.0491028	Down
SCSFRI_TO_T_00091896.path1	107	54	72	39	34	21	2.61	1.21	1.79	0.88	0.82	0.47	1.87	0.723333	-1.37031	0.00675839	0.0493935	Down
SCSFRI_TO_T_00097997.path1	16	6	8	51	11	44	0.15	0.05	0.07	0.43	0.1	0.37	0.09	0.3	1.73697	0.00678966	0.0495983	Up
SCSFRI_TO_T_00074714.path1	1290	2170	1580	3828	1819	5116	28.65	44.38	35.72	78.43	40.11	105.15	36.25	74.5633	1.04049	0.00685203	0.0498977	Up
SCSFRI_TO_T_00087155.path1	84	78	79	26	51	29	2.53	2.17	2.43	0.72	1.53	0.81	2.37667	1.02	-1.22037	0.00686284	0.0499419	Down

## Sheet: DEGs_Hy0 vs. Ro12
id	Hy0-1_count	Hy0-2_count	Hy0-3_count	Ro12-1_count	Ro12-2_count	Ro12-3_count	Hy0-1_fpkm	Hy0-2_fpkm	Hy0-3_fpkm	Ro12-1_fpkm	Ro12-2_fpkm	Ro12-3_fpkm	Hy0_mean	Ro12_mean	log2(fc)	PValue	FDR	Up or Down
SCSFRI_TO_T_00050168.path1	239	72	221	7640	6925	7266	9.34	2.59	8.79	278.81	179.02	249.12	6.90667	235.65	5.09251	5.46234e-33	7.57735e-29	Up
SCSFRI_TO_T_00115014.path1	1953	1424	847	20	98	76	93.54	62.81	41.29	0.89	3.11	3.19	65.88	2.39667	-4.78074	3.15142e-27	2.18583e-23	Down
SCSFRI_TO_T_00060908.path1	453	554	347	2072	4124	2625	19.93	22.44	15.54	85.13	120.03	101.33	19.3033	102.163	2.40396	2.86422e-25	1.32442e-21	Up
SCSFRI_TO_T_00089379.path1	810	1799	1283	92	211	125	16.34	33.42	26.34	1.73	2.82	2.21	25.3667	2.25333	-3.4928	1.73188e-23	6.00616e-20	Down
SCSFRI_TO_T_00129544.path1	596	415	921	32	110	51	28.61	18.35	45.01	1.43	3.49	2.15	30.6567	2.35667	-3.70138	1.49544e-19	4.14895e-16	Down
SCSFRI_TO_T_00032452.path1	693	615	1841	33	121	49	17.64	14.42	47.71	0.78	2.04	1.09	26.59	1.30333	-4.35061	1.27006e-18	2.87103e-15	Down
SCSFRI_TO_T_00121001.path1	47	43	67	326	1553	1193	0.57	0.48	0.83	3.68	12.43	12.67	0.626667	9.59333	3.93626	1.44876e-18	2.87103e-15	Up
SCSFRI_TO_T_00024401.path1	299	284	239	3108	1937	1678	21.96	19.21	17.87	213.18	94.12	108.13	19.68	138.477	2.81484	3.19025e-15	5.5319e-12	Up
SCSFRI_TO_T_00030876.path1	23	33	15	137	360	168	0.71	0.93	0.47	3.93	7.31	4.53	0.703333	5.25667	2.90187	4.62215e-15	7.12428e-12	Up
SCSFRI_TO_T_00028995.path1	31248	23880	33048	5479	12769	4440	198.88	139.96	214.1	32.56	53.76	24.79	184.313	37.0367	-2.31513	1.15033e-14	1.59574e-11	Down
SCSFRI_TO_T_00007202.path1	124	234	116	1172	1386	2429	1.3	2.26	1.24	11.49	9.62	22.36	1.6	14.49	3.17891	1.9301e-14	2.43403e-11	Up
SCSFRI_TO_T_00119954.path1	292	391	428	1968	2048	2267	6.58	8.12	9.82	41.43	30.54	44.84	8.17333	38.9367	2.25213	1.0078e-13	1.16501e-10	Up
SCSFRI_TO_T_00007423.path1	181	152	82	1539	970	993	8.5	6.58	3.92	67.52	30.15	40.93	6.33333	46.2	2.86686	1.40408e-13	1.48229e-10	Up
SCSFRI_TO_T_00085121.path1	296	378	367	1185	1657	1324	24.85	29.22	31.36	92.89	92.01	97.51	28.4767	94.1367	1.72498	1.49721e-13	1.48229e-10	Up
SCSFRI_TO_T_00061022.path1	127	51	140	8	5	5	11.53	4.26	12.94	0.68	0.3	0.4	9.57667	0.46	-4.37982	1.60282e-13	1.48229e-10	Down
SCSFRI_TO_T_00103258.path1	168	149	202	19	59	20	6.25	5.1	7.65	0.66	1.45	0.65	6.33333	0.92	-2.78326	2.41259e-13	2.09172e-10	Down
SCSFRI_TO_T_00137421.path1	217	119	129	0	0	1	14.95	7.55	9.05	0	0	0.06	10.5167	0.02	-9.03846	4.23183e-13	3.45318e-10	Down
SCSFRI_TO_T_00085122.path1	1604	2237	1614	4908	9350	6289	34.62	44.46	35.46	98.92	133.5	119.09	38.18	117.17	1.61771	7.78622e-13	6.00058e-10	Up
SCSFRI_TO_T_00048766.path1	176	166	172	19	70	24	9.07	7.87	9.02	0.91	2.39	1.08	8.65333	1.46	-2.56729	4.03819e-12	2.94831e-09	Down
SCSFRI_TO_T_00115257.path1	96	64	96	647	745	305	2.16	1.33	2.2	13.62	11.11	6.03	1.89667	10.2533	2.43455	6.12908e-12	4.25113e-09	Up
SCSFRI_TO_T_00077266.path1	24	35	25	194	178	250	0.52	0.7	0.55	3.94	2.56	4.78	0.59	3.76	2.67195	7.0815e-12	4.484e-09	Up
SCSFRI_TO_T_00009342.path1	298	37	189	0	1	1	24.31	2.78	15.69	0	0.05	0.07	14.26	0.04	-8.47776	7.1113e-12	4.484e-09	Down
SCSFRI_TO_T_00111877.path1	56	38	27	296	246	413	2.69	1.68	1.32	13.26	7.81	17.39	1.89667	12.82	2.75686	9.06208e-12	5.46561e-09	Up
MSTRG.16855	477	102	503	18	27	39	61.36	12.06	65.84	2.11	2.3	4.41	46.42	2.94	-3.98086	1.11396e-11	6.4387e-09	Down
SCSFRI_TO_T_00006428.path1	248	187	210	66	85	53	2.07	1.44	1.79	0.52	0.47	0.39	1.76667	0.46	-1.94132	1.40103e-11	7.77404e-09	Down
SCSFRI_TO_T_00104007.path1	1275	2050	1514	428	762	324	59.33	87.89	71.73	18.58	23.47	13.23	72.9833	18.4267	-1.98577	1.48732e-11	7.93543e-09	Down
SCSFRI_TO_T_00066260.path1	565	682	567	223	320	191	21.74	24.17	22.21	8.01	8.15	6.45	22.7067	7.53667	-1.59112	2.2058e-11	1.13329e-08	Down
SCSFRI_TO_T_00014278.path1	386	331	279	109	133	65	6.62	5.23	4.87	1.75	1.51	0.98	5.57333	1.41333	-1.97944	4.5624e-11	2.26035e-08	Down
MSTRG.9664	10764	1906	10359	848	499	638	527.54	86.06	515.45	38.23	16.05	27.16	376.35	27.1467	-3.79323	1.20589e-10	5.76833e-08	Down
MSTRG.3074	240	34	189	9	7	11	69.22	9.04	55.62	2.33	1.27	2.73	44.6267	2.11	-4.40259	1.95926e-10	9.0596e-08	Down
SCSFRI_TO_T_00130579.path1	580	335	391	2513	2009	4421	18.81	10.01	12.91	76.12	43.11	125.81	13.91	81.68	2.55386	2.34561e-10	1.04962e-07	Up
SCSFRI_TO_T_00052159.path1	360	1120	1906	1	12	0	10.86	31.1	58.5	0.03	0.24	0	33.4867	0.09	-8.53945	3.41978e-10	1.48247e-07	Down
SCSFRI_TO_T_00062715.path1	575	1246	692	3827	4614	3811	13.74	27.42	16.83	85.41	72.95	79.91	19.33	79.4233	2.03872	4.56993e-10	1.92103e-07	Up
SCSFRI_TO_T_00085272.path1	108	305	82	997	1874	1053	4.07	10.58	3.14	35.08	46.71	34.81	5.93	38.8667	2.71243	4.8412e-10	1.97521e-07	Up
SCSFRI_TO_T_00003991.path1	51	42	53	6	9	3	2.5	1.9	2.65	0.27	0.29	0.13	2.35	0.23	-3.35295	8.32859e-10	3.30098e-07	Down
SCSFRI_TO_T_00104001.path1	406	765	556	117	288	128	50.39	87.3	70.16	13.6	23.61	13.93	69.2833	17.0467	-2.02302	1.1945e-09	4.6028e-07	Down
SCSFRI_TO_T_00144291.path1	53	63	41	265	230	283	3.8	4.16	2.99	17.76	10.92	17.82	3.65	15.5	2.0863	1.5399e-09	5.77337e-07	Up
SCSFRI_TO_T_00012879.path1	351	504	300	90	74	107	69.29	91.48	60.18	16.5	9.68	18.48	73.65	14.8867	-2.30666	1.75067e-09	6.39087e-07	Down
SCSFRI_TO_T_00145303.path1	1408	892	1167	367	729	373	28.98	16.9	24.45	7.05	9.93	6.74	23.4433	7.90667	-1.56804	2.08194e-09	7.4053e-07	Down
SCSFRI_TO_T_00090394.path1	41	34	37	217	203	136	1.24	0.95	1.14	6.12	4.05	3.6	1.11	4.59	2.04793	2.13966e-09	7.42036e-07	Up
SCSFRI_TO_T_00120321.path1	1975	1590	1911	428	1226	498	54.51	40.41	53.68	11.03	22.38	12.06	49.5333	15.1567	-1.70845	2.47728e-09	8.38166e-07	Down
SCSFRI_TO_T_00007793.path1	125	14	106	3	6	1	12.83	1.32	11.07	0.29	0.41	0.09	8.40667	0.263333	-4.99657	4.14075e-09	1.36763e-06	Down
SCSFRI_TO_T_00087857.path1	14587	12161	19704	4436	9241	4140	211.28	162.21	290.51	60	88.55	52.61	221.333	67.0533	-1.72284	6.39677e-09	2.06363e-06	Down
SCSFRI_TO_T_00108003.path1	70	132	260	23	11	14	2.96	5.14	11.2	0.91	0.31	0.52	6.43333	0.58	-3.47144	7.76399e-09	2.44777e-06	Down
SCSFRI_TO_T_00131915.path1	1	10	3	38	101	116	0.07	0.69	0.23	2.64	4.98	7.58	0.33	5.06667	3.9405	9.11319e-09	2.80929e-06	Up
SCSFRI_TO_T_00086097.path1	53	110	70	670	359	451	2.94	5.61	3.95	34.65	13.15	21.92	4.16667	23.24	2.47964	1.19952e-08	3.61734e-06	Up
MSTRG.10946	177	152	162	57	50	27	8.12	6.42	7.57	2.44	1.52	1.09	7.37	1.68333	-2.13034	1.41295e-08	4.17032e-06	Down
SCSFRI_TO_T_00135740.path1	97	185	143	33	54	18	3.17	5.55	4.74	1.01	1.17	0.51	4.48667	0.896667	-2.323	1.88383e-08	5.44426e-06	Down
SCSFRI_TO_T_00075112.path1	6087	3766	5589	1288	1954	412	158.34	90.22	147.99	31.29	33.63	9.4	132.183	24.7733	-2.41568	2.56687e-08	7.26686e-06	Down
SCSFRI_TO_T_00068524.path1	86	58	82	20	18	11	2.72	1.69	2.64	0.59	0.38	0.31	2.35	0.426667	-2.46148	2.6373e-08	7.31691e-06	Down
SCSFRI_TO_T_00061332.path1	1544	1399	1219	612	679	364	20.99	17.52	16.87	7.77	6.11	4.34	18.46	6.07333	-1.60384	2.80073e-08	7.61798e-06	Down
MSTRG.6426	76	90	381	3	22	20	5.94	6.45	30.29	0.24	1.11	1.38	14.2267	0.91	-3.96659	3.18479e-08	8.49604e-06	Down
SCSFRI_TO_T_00116804.path1	2	7	1	31	65	86	0.1	0.31	0.05	1.39	2.07	3.63	0.153333	2.36333	3.94608	3.41936e-08	8.94968e-06	Up
SCSFRI_TO_T_00016485.path1	12	18	12	141	77	94	0.51	0.71	0.52	5.6	2.17	3.51	0.58	3.76	2.69661	4.408e-08	1.13237e-05	Up
SCSFRI_TO_T_00047250.path1	524	600	1557	140	300	174	10.51	11.07	31.76	2.62	3.98	3.06	17.78	3.22	-2.46512	4.99154e-08	1.25896e-05	Down
SCSFRI_TO_T_00105529.path1	1596	1085	1372	534	474	439	33.53	20.99	29.34	10.48	6.59	8.09	27.9533	8.38667	-1.73685	5.44307e-08	1.34833e-05	Down
SCSFRI_TO_T_00121122.path1	252	184	230	82	128	60	10.6	7.13	9.85	3.22	3.56	2.22	9.19333	3	-1.61563	6.34386e-08	1.52948e-05	Down
SCSFRI_TO_T_00022664.path1	884	779	765	391	547	388	9.55	7.75	8.41	3.94	3.91	3.68	8.57	3.84333	-1.15694	6.39489e-08	1.52948e-05	Down
SCSFRI_TO_T_00144505.path1	322	86	324	35	31	3	8.72	2.14	8.93	0.89	0.56	0.07	6.59667	0.506667	-3.70263	7.59152e-08	1.78491e-05	Down
SCSFRI_TO_T_00016191.path1	11	21	11	110	73	150	0.39	0.69	0.4	3.67	1.73	4.71	0.493333	3.37	2.77211	7.99145e-08	1.84762e-05	Up
SCSFRI_TO_T_00047985.path1	89	127	122	268	554	316	2.14	2.81	2.99	6.02	8.81	6.67	2.64667	7.16667	1.43713	9.02359e-08	2.05205e-05	Up
SCSFRI_TO_T_00142515.path1	90	173	112	292	1052	546	3.21	5.69	4.07	9.74	24.85	17.1	4.32333	17.23	1.99471	9.55451e-08	2.13716e-05	Up
SCSFRI_TO_T_00059398.path1	1640	970	1541	512	564	258	27.9	15.2	26.69	8.13	6.35	3.85	23.2633	6.11	-1.92881	9.70598e-08	2.13716e-05	Down
SCSFRI_TO_T_00082149.path1	9	20	6	49	155	76	0.44	0.92	0.32	2.3	5.13	3.35	0.56	3.59333	2.68182	1.26329e-07	2.73817e-05	Up
SCSFRI_TO_T_00005369.path1	2915	3055	2930	1500	1965	1413	156.11	150.67	159.73	75.02	69.62	66.4	155.503	70.3467	-1.14439	1.45569e-07	3.10666e-05	Down
SCSFRI_TO_T_00068483.path1	2639	3713	1936	852	1712	1058	128.3	166.22	95.77	38.66	55.04	45.11	130.097	46.27	-1.49143	1.53422e-07	3.22466e-05	Down
SCSFRI_TO_T_00104545.path1	279	276	265	115	100	61	6.93	6.31	6.7	2.67	1.64	1.33	6.64667	1.88	-1.8219	1.5578e-07	3.22535e-05	Down
SCSFRI_TO_T_00025439.path1	56	30	117	646	667	261	0.9	0.45	1.92	9.73	7.12	3.69	1.09	6.84667	2.65107	1.65657e-07	3.37941e-05	Up
SCSFRI_TO_T_00009666.path1	1490	3263	3050	7198	20742	9505	79.8	160.93	166.27	360.01	734.9	446.64	135.667	513.85	1.92128	1.79972e-07	3.61822e-05	Up
SCSFRI_TO_T_00036493.path1	949	1508	570	4959	5663	2851	141.45	206.99	86.48	690.27	558.41	372.85	144.973	540.51	1.89853	1.8331e-07	3.63268e-05	Up
SCSFRI_TO_T_00031689.path1	296	311	215	576	904	656	7.1	6.87	5.25	12.9	14.35	13.81	6.40667	13.6867	1.09513	1.93648e-07	3.78351e-05	Up
SCSFRI_TO_T_00004446.path1	83	64	86	243	308	204	1.85	1.31	1.95	5.05	4.53	3.98	1.70333	4.52	1.40796	1.9658e-07	3.78745e-05	Up
SCSFRI_TO_T_00065713.path1	1679	716	1901	386	570	204	50.48	19.82	58.18	10.84	11.34	5.38	42.8267	9.18667	-2.2209	2.2046e-07	4.18934e-05	Down
SCSFRI_TO_T_00012737.path1	1840	3357	2368	709	856	1011	86.98	146.18	113.97	31.32	26.77	41.95	115.71	33.3467	-1.7949	2.46042e-07	4.6123e-05	Down
SCSFRI_TO_T_00105221.path1	374	388	465	75	250	148	11.49	10.97	14.54	2.15	5.08	3.99	12.3333	3.74	-1.72145	2.65504e-07	4.91076e-05	Down
SCSFRI_TO_T_00024091.path1	202	393	489	105	118	48	4.72	8.46	11.63	2.29	1.82	0.98	8.27	1.69667	-2.28518	2.92023e-07	5.33018e-05	Down
SCSFRI_TO_T_00041582.path1	29	20	59	357	163	279	2.38	1.51	4.93	27.39	8.86	20.11	2.94	18.7867	2.67582	3.07751e-07	5.54432e-05	Up
SCSFRI_TO_T_00038632.path1	391	337	266	137	109	100	12.27	9.73	8.5	4.02	2.26	2.76	10.1667	3.01333	-1.75441	3.54458e-07	6.3039e-05	Down
SCSFRI_TO_T_00057353.path1	4	5	1	26	47	66	0.13	0.15	0.03	0.78	0.99	1.85	0.103333	1.20667	3.54565	3.75134e-07	6.50482e-05	Up
SCSFRI_TO_T_00057773.path1	396	370	385	159	255	97	14.21	12.23	14.07	5.33	6.06	3.05	13.5033	4.81333	-1.48821	5.00122e-07	8.56504e-05	Down
SCSFRI_TO_T_00115951.path1	396	409	280	647	1408	919	23.49	22.34	16.91	35.84	55.25	47.83	20.9133	46.3067	1.1468	6.05543e-07	0.00010244	Up
SCSFRI_TO_T_00145291.path1	121	73	55	7	23	24	1.66	0.92	0.77	0.09	0.21	0.29	1.11667	0.196667	-2.50537	6.17845e-07	0.000103262	Down
SCSFRI_TO_T_00109652.path1	7091	9648	6784	17838	26122	16327	146.97	184.15	143.13	345.28	358.19	296.92	158.083	333.463	1.07684	6.38289e-07	0.000105409	Up
SCSFRI_TO_T_00048464.path1	232	363	358	119	154	63	4.22	6.08	6.62	2.02	1.85	1	5.64	1.62333	-1.79674	8.48411e-07	0.000136902	Down
SCSFRI_TO_T_00116815.path1	146	208	94	822	678	413	2.6	3.41	1.7	13.67	7.99	6.45	2.57	9.37	1.86628	8.48729e-07	0.000136902	Up
SCSFRI_TO_T_00137959.path1	99	152	186	26	80	23	3.99	5.64	7.63	0.98	2.13	0.81	5.75333	1.30667	-2.13851	9.29003e-07	0.000148128	Down
SCSFRI_TO_T_00023398.path1	403	564	542	1243	1663	1746	14.47	18.65	19.81	41.68	39.51	55.01	17.6433	45.4	1.36357	9.87577e-07	0.000155678	Up
SCSFRI_TO_T_00087141.path1	240	151	107	58	60	40	4.91	2.85	2.23	1.11	0.81	0.72	3.33	0.88	-1.91995	1.03129e-06	0.000160101	Down
SCSFRI_TO_T_00004193.path1	486	165	600	107	115	42	7.87	2.46	9.89	1.62	1.23	0.6	6.74	1.15	-2.55111	1.03872e-06	0.000160101	Down
SCSFRI_TO_T_00080278.path1	77	96	95	328	349	215	1.5	1.72	1.89	5.97	4.5	3.68	1.70333	4.71667	1.46941	1.12301e-06	0.000171191	Up
SCSFRI_TO_T_00081069.path1	560	518	629	262	428	245	6.27	5.34	7.17	2.74	3.17	2.41	6.26	2.77333	-1.17454	1.19459e-06	0.000180123	Down
SCSFRI_TO_T_00063456.path1	1471	1567	2034	577	1243	437	69.71	68.39	98.12	25.54	38.97	18.17	78.74	27.56	-1.51452	1.26051e-06	0.00018802	Down
SCSFRI_TO_T_00048949.path1	261	159	299	86	104	75	2.82	1.58	3.28	0.87	0.74	0.71	2.56	0.773333	-1.72698	1.36959e-06	0.000202116	Down
SCSFRI_TO_T_00012937.path1	344	459	395	822	1358	833	5.57	6.84	6.51	12.42	14.54	11.83	6.30667	12.93	1.03577	1.50644e-06	0.000219973	Up
SCSFRI_TO_T_00021950.path1	484	263	665	157	176	85	16.63	8.32	23.26	5.04	4	2.56	16.07	3.86667	-2.05521	1.5705e-06	0.000226929	Down
SCSFRI_TO_T_00023247.path1	2097	2678	1996	594	1817	847	48.54	57.08	47.03	12.84	27.82	17.2	50.8833	19.2867	-1.39959	1.5868e-06	0.000226929	Down
SCSFRI_TO_T_00102223.path1	319	309	265	117	221	155	4.6	4.1	3.89	1.58	2.11	1.96	4.19667	1.88333	-1.15596	1.62839e-06	0.000227656	Down
SCSFRI_TO_T_00026262.path1	756	394	635	207	356	232	10.99	5.28	9.4	2.81	3.42	2.96	8.55667	3.06333	-1.48195	1.63201e-06	0.000227656	Down
SCSFRI_TO_T_00033333.path1	76	242	48	956	775	615	0.94	2.76	0.61	11.08	6.36	6.69	1.43667	8.04333	2.48507	1.64112e-06	0.000227656	Up
SCSFRI_TO_T_00006304.path1	3211	3292	2183	5837	8527	7042	47.02	44.39	32.54	79.83	82.61	90.48	41.3167	84.3067	1.02892	1.73811e-06	0.000238724	Up
MSTRG.3016	6620	7596	3942	2334	1987	2228	804.75	850.36	487.78	264.97	159.8	237.64	714.297	220.803	-1.69376	1.87314e-06	0.000254747	Down
SCSFRI_TO_T_00041674.path1	329	88	250	35	97	23	6.84	1.69	5.29	0.68	1.33	0.42	4.60667	0.81	-2.50773	1.96186e-06	0.000264223	Down
SCSFRI_TO_T_00096830.path1	951	1635	2877	522	757	388	21.91	34.69	67.48	11.23	11.54	7.84	41.36	10.2033	-2.0192	2.03976e-06	0.000270297	Down
SCSFRI_TO_T_00061556.path1	158	75	157	616	567	382	3.76	1.65	3.81	13.71	8.94	7.99	3.07333	10.2133	1.73258	2.04593e-06	0.000270297	Up
SCSFRI_TO_T_00121251.path1	1293	897	600	270	181	320	18.93	12.1	8.94	3.69	1.75	4.11	13.3233	3.18333	-2.06534	2.11285e-06	0.000276504	Down
SCSFRI_TO_T_00020324.path1	458	332	315	169	240	113	18.43	12.3	12.9	6.35	6.39	3.99	14.5433	5.57667	-1.38288	2.14162e-06	0.00027765	Down
SCSFRI_TO_T_00049846.path1	150	80	96	33	21	6	5.79	2.85	3.77	1.19	0.54	0.2	4.13667	0.643333	-2.68483	2.16855e-06	0.000278538	Down
SCSFRI_TO_T_00036423.path1	16	27	26	1	2	1	0.83	1.29	1.37	0.05	0.07	0.05	1.16333	0.0566667	-4.35962	2.55359e-06	0.000324985	Down
SCSFRI_TO_T_00100457.path1	107	95	83	181	510	229	1.49	1.22	1.17	2.35	4.71	2.8	1.29333	3.28667	1.34553	2.62218e-06	0.00033068	Up
SCSFRI_TO_T_00099312.path1	212	205	216	503	691	401	16.77	14.93	17.39	37.16	36.16	27.83	16.3633	33.7167	1.043	2.7087e-06	0.000338514	Up
SCSFRI_TO_T_00090223.path1	202	175	167	53	128	84	4.42	3.52	3.72	1.08	1.85	1.61	3.88667	1.51333	-1.3608	3.00182e-06	0.00036963	Down
SCSFRI_TO_T_00091042.path1	331	332	231	115	155	45	18.72	17.29	13.3	6.07	5.8	2.23	16.4367	4.7	-1.80619	3.01097e-06	0.00036963	Down
SCSFRI_TO_T_00013168.path1	58	14	70	5	8	5	1.8	0.4	2.22	0.15	0.16	0.14	1.47333	0.15	-3.29605	3.13881e-06	0.000381944	Down
SCSFRI_TO_T_00070156.path1	1206	1084	1395	2345	5695	2549	31.56	26.13	37.18	57.35	98.64	58.55	31.6233	71.5133	1.17722	3.17809e-06	0.000383361	Up
SCSFRI_TO_T_00134206.path1	140	144	131	300	403	340	34.71	32.88	33.06	69.47	66.11	73.97	33.55	69.85	1.05795	3.50832e-06	0.000419547	Up
SCSFRI_TO_T_00125198.path1	113	115	109	49	55	39	5.19	4.86	5.09	2.1	1.67	1.57	5.04667	1.78	-1.50345	3.63039e-06	0.000430434	Down
SCSFRI_TO_T_00127176.path1	207	292	221	550	803	504	5.24	6.8	5.69	12.99	13.44	11.19	5.91	12.54	1.08531	3.80076e-06	0.000446815	Up
MSTRG.8842	8484	7029	9037	1920	6760	2146	349.9	266.96	379.38	73.95	184.45	77.66	332.08	112.02	-1.56777	4.19766e-06	0.000489327	Down
MSTRG.2155	40	98	127	3	33	4	1.91	4.3	6.16	0.13	1.04	0.17	4.12333	0.446667	-3.20654	4.38307e-06	0.000506683	Down
SCSFRI_TO_T_00002471.path1	19	22	15	41	170	87	0.4	0.43	0.32	0.8	2.36	1.6	0.383333	1.58667	2.04933	4.53799e-06	0.000520257	Up
SCSFRI_TO_T_00017060.path1	1360	2233	1479	4039	5776	3862	20.06	30.33	22.21	55.64	56.36	49.98	24.2	53.9933	1.15777	4.75962e-06	0.000541183	Up
SCSFRI_TO_T_00047994.path1	2247	4056	2940	6398	13681	7666	82.78	137.6	110.25	220.12	333.43	247.79	110.21	267.113	1.2772	4.79855e-06	0.000541183	Up
SCSFRI_TO_T_00098148.path1	103	125	59	420	286	419	1.52	1.7	0.89	5.8	2.8	5.44	1.37	4.68	1.77233	4.95993e-06	0.000554872	Up
SCSFRI_TO_T_00014567.path1	159	545	595	78	163	113	4.63	14.61	17.63	2.12	3.14	2.89	12.29	2.71667	-2.17758	5.19178e-06	0.000574193	Down
SCSFRI_TO_T_00057268.path1	515	417	362	210	191	104	13.67	10.19	9.78	5.21	3.35	2.42	11.2133	3.66	-1.6153	5.21542e-06	0.000574193	Down
SCSFRI_TO_T_00137565.path1	126	131	116	338	359	303	1.42	1.36	1.33	3.56	2.68	3	1.37	3.08	1.16875	5.27599e-06	0.000576287	Up
SCSFRI_TO_T_00056682.path1	390	369	468	991	1308	830	9.43	8.22	11.52	22.39	20.93	17.62	9.72333	20.3133	1.0629	5.62584e-06	0.0006097	Up
SCSFRI_TO_T_00098390.path1	518	394	413	1231	1247	976	21.31	14.93	17.29	47.29	33.94	35.23	17.8433	38.82	1.12141	5.84074e-06	0.000628083	Up
SCSFRI_TO_T_00005576.path1	718	974	319	1582	3599	2398	24.28	30.33	10.98	49.96	80.51	71.14	21.8633	67.2033	1.62002	6.84755e-06	0.000730686	Up
SCSFRI_TO_T_00131938.path1	3180	2556	3448	1577	1543	1019	201.6	149.22	222.5	93.37	64.71	56.68	191.107	71.5867	-1.41662	7.03905e-06	0.000745387	Down
SCSFRI_TO_T_00044815.path1	153	222	287	84	110	68	3.02	4.03	5.76	1.55	1.43	1.18	4.27	1.38667	-1.62262	7.16018e-06	0.000752469	Down
SCSFRI_TO_T_00114102.path1	314	780	331	805	5623	2509	10.6	24.24	11.37	25.37	125.52	74.28	15.4033	75.0567	2.28474	7.63442e-06	0.000796276	Up
SCSFRI_TO_T_00005126.path1	430	405	411	1075	1063	1259	11.14	9.66	10.84	26.01	18.22	28.62	10.5467	24.2833	1.20318	8.12521e-06	0.000841141	Up
MSTRG.10548	210	272	135	83	106	71	19.8	22.52	12.77	6.81	6.57	5.95	18.3633	6.44333	-1.51095	8.66849e-06	0.000890736	Down
SCSFRI_TO_T_00024234.path1	26	16	17	74	75	174	0.35	0.2	0.23	0.93	0.66	2.04	0.26	1.21	2.21842	9.07019e-06	0.00092516	Up
SCSFRI_TO_T_00066022.path1	66	67	60	130	220	161	2.14	2	1.98	3.93	4.71	4.57	2.04	4.40333	1.11003	1.026e-05	0.00103681	Up
SCSFRI_TO_T_00094066.path1	1067	756	930	468	403	320	27.74	18.1	24.61	11.36	6.93	7.3	23.4833	8.53	-1.46102	1.03143e-05	0.00103681	Down
SCSFRI_TO_T_00103008.path1	258	310	262	126	208	142	7.64	8.45	7.89	3.48	4.07	3.69	7.99333	3.74667	-1.09319	1.06903e-05	0.00106688	Down
SCSFRI_TO_T_00036127.path1	336	702	388	1373	1614	1597	4.72	9.09	5.55	18.03	15.02	19.7	6.45333	17.5833	1.44609	1.18743e-05	0.00117657	Up
SCSFRI_TO_T_00049850.path1	178	54	386	28	69	29	3.75	1.05	8.28	0.55	0.96	0.54	4.36	0.683333	-2.67367	1.21006e-05	0.00119049	Down
SCSFRI_TO_T_00021613.path1	1434	2368	1662	3830	5849	4596	18.71	28.46	22.08	46.68	50.5	52.63	23.0833	49.9367	1.11325	1.26544e-05	0.00123546	Up
SCSFRI_TO_T_00132027.path1	581	449	581	249	425	180	27.5	19.57	27.99	11.01	13.31	7.48	25.02	10.6	-1.23902	1.37032e-05	0.00132008	Down
SCSFRI_TO_T_00064626.path1	1	18	4	76	58	90	0.12	1.94	0.48	8.3	4.49	9.24	0.846667	7.34333	3.11657	1.43773e-05	0.00137546	Up
SCSFRI_TO_T_00044053.path1	31	10	14	97	68	145	0.77	0.23	0.35	2.25	1.12	3.16	0.45	2.17667	2.27412	1.4492e-05	0.00137694	Up
SCSFRI_TO_T_00042882.path1	63	27	26	5	11	8	2.1	0.83	0.88	0.16	0.24	0.23	1.27	0.21	-2.59637	1.69187e-05	0.00156823	Down
SCSFRI_TO_T_00136704.path1	3572	7576	1919	917	1466	1537	100.18	195.67	54.79	24.02	27.2	37.82	116.88	29.68	-1.97747	1.69575e-05	0.00156823	Down
SCSFRI_TO_T_00094000.path1	1573	1061	1544	663	1084	556	57.61	35.78	57.56	22.68	26.26	17.87	50.3167	22.27	-1.17593	1.71852e-05	0.00157876	Down
SCSFRI_TO_T_00107832.path1	139	165	25	23	21	16	5.21	5.72	0.94	0.8	0.51	0.52	3.95667	0.61	-2.6974	1.75495e-05	0.00158839	Down
SCSFRI_TO_T_00111727.path1	65	33	51	13	21	6	2.48	1.16	1.98	0.46	0.53	0.2	1.87333	0.396667	-2.23961	1.76635e-05	0.00158839	Down
SCSFRI_TO_T_00102472.path1	352	268	217	118	150	141	9.31	6.53	5.84	2.91	2.62	3.27	7.22667	2.93333	-1.30079	1.76834e-05	0.00158839	Down
SCSFRI_TO_T_00011335.path1	8591	11112	7591	3690	2512	3824	364.13	433.73	327.51	146.06	70.44	142.21	375.123	119.57	-1.64951	1.7748e-05	0.00158839	Down
SCSFRI_TO_T_00043705.path1	1717	1168	1037	619	840	326	25.67	16.08	15.78	8.64	8.31	4.28	19.1767	7.07667	-1.43821	1.80219e-05	0.00159878	Down
SCSFRI_TO_T_00031801.path1	631	312	445	1565	1196	3605	11.96	5.45	8.59	27.7	15	59.95	8.66667	34.2167	1.98115	1.80946e-05	0.00159878	Up
SCSFRI_TO_T_00008492.path1	535	492	436	265	336	262	5.93	5.02	4.92	2.74	2.46	2.54	5.29	2.58	-1.0359	1.83411e-05	0.00160665	Down
SCSFRI_TO_T_00011120.path1	1176	1482	1352	710	1094	601	50.05	58.09	58.58	28.22	30.81	22.44	55.5733	27.1567	-1.03309	1.84153e-05	0.00160665	Down
SCSFRI_TO_T_00003123.path1	312	280	269	976	843	594	9.79	8.09	8.59	28.59	17.49	16.35	8.82333	20.81	1.23788	1.8814e-05	0.00163088	Up
SCSFRI_TO_T_00094693.path1	191	113	152	66	88	41	6.84	3.73	5.54	2.21	2.09	1.29	5.37	1.86333	-1.52704	1.89281e-05	0.00163088	Down
SCSFRI_TO_T_00067212.path1	57	60	114	17	24	26	0.93	0.9	1.9	0.26	0.26	0.37	1.24333	0.296667	-2.0673	1.92755e-05	0.00165055	Down
SCSFRI_TO_T_00044496.path1	97	111	170	44	25	7	2.58	2.73	4.63	1.1	0.44	0.17	3.31333	0.57	-2.53925	2.08982e-05	0.00177852	Down
SCSFRI_TO_T_00074855.path1	268	172	142	70	100	90	19.08	11.28	10.29	4.65	4.71	5.62	13.55	4.99333	-1.44022	2.20508e-05	0.00184594	Down
SCSFRI_TO_T_00069011.path1	128	87	117	257	345	250	5.04	3.16	4.69	9.46	8.99	8.64	4.29667	9.03	1.07151	2.20895e-05	0.00184594	Up
SCSFRI_TO_T_00000829.path1	260	199	239	112	167	113	13.73	9.67	12.84	5.52	5.83	5.23	12.08	5.52667	-1.12814	2.26009e-05	0.00187736	Down
SCSFRI_TO_T_00005104.path1	576	530	731	300	450	273	3.37	2.85	4.35	1.64	1.74	1.4	3.52333	1.59333	-1.14489	2.43844e-05	0.00201345	Down
SCSFRI_TO_T_00087327.path1	241	243	196	108	170	67	4.87	4.53	4.04	2.04	2.27	1.19	4.48	1.83333	-1.28903	2.4784e-05	0.00203434	Down
SCSFRI_TO_T_00032619.path1	85	184	283	29	57	65	1.51	3.01	5.12	0.48	0.67	1.01	3.21333	0.72	-2.158	2.58694e-05	0.00209521	Down
SCSFRI_TO_T_00136139.path1	552	422	496	164	439	223	6.08	4.28	5.56	1.69	3.2	2.16	5.30667	2.35	-1.17515	2.59321e-05	0.00209521	Down
SCSFRI_TO_T_00110807.path1	225	141	260	86	108	78	13.37	7.71	15.72	4.77	4.24	4.07	12.2667	4.36	-1.49234	2.62192e-05	0.00209521	Down
SCSFRI_TO_T_00006645.path1	7	2	10	47	40	44	0.14	0.04	0.2	0.86	0.52	0.75	0.126667	0.71	2.48678	2.62377e-05	0.00209521	Up
SCSFRI_TO_T_00056344.path1	178	290	147	446	837	466	5.58	8.37	4.69	13.06	17.36	12.82	6.21333	14.4133	1.21396	2.62808e-05	0.00209521	Up
SCSFRI_TO_T_00141694.path1	182	198	157	90	101	81	12.4	12.42	10.89	5.73	4.55	4.84	11.9033	5.04	-1.23987	2.84012e-05	0.00224776	Down
SCSFRI_TO_T_00135169.path1	10143	6933	12812	2520	7761	3804	84.85	53.41	109.09	19.69	42.95	27.92	82.45	30.1867	-1.44961	2.85183e-05	0.00224776	Down
SCSFRI_TO_T_00137196.path1	231	264	197	107	191	88	5.92	6.22	5.13	2.55	3.24	1.99	5.75667	2.59333	-1.15043	2.94579e-05	0.00229929	Down
SCSFRI_TO_T_00012480.path1	5	8	8	30	51	35	0.11	0.17	0.18	0.62	0.76	0.7	0.153333	0.693333	2.17688	2.95036e-05	0.00229929	Up
SCSFRI_TO_T_00010774.path1	548	555	721	316	364	184	17.82	16.63	23.87	9.58	7.82	5.24	19.44	7.54667	-1.36512	3.129e-05	0.00241889	Down
SCSFRI_TO_T_00069325.path1	65	73	67	112	321	193	1.99	2.06	2.09	3.2	6.5	5.19	2.04667	4.96333	1.27803	3.1387e-05	0.00241889	Up
SCSFRI_TO_T_00021091.path1	35	30	32	74	140	79	0.92	0.72	0.85	1.81	2.42	1.81	0.83	2.01333	1.2784	3.30199e-05	0.00253068	Up
SCSFRI_TO_T_00037589.path1	39324	27609	33511	19073	22210	13563	908.66	587.51	788.21	411.58	339.52	274.99	761.46	342.03	-1.15465	3.46164e-05	0.00261812	Down
SCSFRI_TO_T_00095625.path1	16	13	11	37	93	44	0.34	0.27	0.25	0.75	1.35	0.85	0.286667	0.983333	1.77831	3.47047e-05	0.00261812	Up
SCSFRI_TO_T_00085819.path1	1255	1442	1477	766	631	472	43.63	46.17	52.27	24.87	14.51	14.4	47.3567	17.9267	-1.40146	3.47271e-05	0.00261812	Down
SCSFRI_TO_T_00085998.path1	856	1089	540	276	577	403	15.61	18.29	10.03	4.7	6.96	6.45	14.6433	6.03667	-1.27842	3.74714e-05	0.00279464	Down
SCSFRI_TO_T_00008720.path1	308	269	297	159	177	135	7.04	5.66	6.91	3.4	2.68	2.71	6.53667	2.93	-1.15765	3.79852e-05	0.00281781	Down
SCSFRI_TO_T_00057602.path1	1996	3612	2166	8949	6770	8563	30.83	51.38	34.06	129.1	69.19	116.06	38.7567	104.783	1.43489	3.85558e-05	0.00284492	Up
SCSFRI_TO_T_00040927.path1	42	56	81	297	201	186	1.42	1.75	2.8	9.41	4.51	5.53	1.99	6.48333	1.70397	3.89734e-05	0.00286052	Up
SCSFRI_TO_T_00071115.path1	15822	12248	10341	6861	6731	6119	688.62	490.9	458.13	278.87	193.81	233.67	545.883	235.45	-1.21317	3.99237e-05	0.00291485	Down
SCSFRI_TO_T_00046265.path1	144	202	114	233	872	508	3.57	4.6	2.87	5.37	14.26	11	3.68	10.21	1.47221	4.1856e-05	0.00303647	Up
SCSFRI_TO_T_00011280.path1	13	25	132	6	7	6	0.43	0.77	4.47	0.19	0.15	0.17	1.89	0.17	-3.47478	4.21594e-05	0.00303647	Down
SCSFRI_TO_T_00095331.path1	194	269	76	45	99	33	2.62	3.34	1.04	0.57	0.88	0.39	2.33333	0.613333	-1.92765	4.22462e-05	0.00303647	Down
SCSFRI_TO_T_00105385.path1	37	52	88	10	30	10	1.81	2.34	4.39	0.46	0.97	0.43	2.84667	0.62	-2.19893	4.26183e-05	0.00304743	Down
MSTRG.1737	100	115	109	402	344	224	6.87	7.28	7.62	25.8	15.64	13.51	7.25667	18.3167	1.33578	4.31694e-05	0.00305627	Up
SCSFRI_TO_T_00056723.path1	12	23	12	21	466	74	0.96	1.69	0.97	1.56	24.58	5.18	1.20667	10.44	3.11302	4.31826e-05	0.00305627	Up
SCSFRI_TO_T_00003854.path1	18	21	14	35	121	75	0.47	0.5	0.37	0.85	2.09	1.71	0.446667	1.55	1.795	4.61966e-05	0.00323656	Up
SCSFRI_TO_T_00027799.path1	390	287	534	112	268	46	8.05	5.46	11.23	2.16	3.66	0.83	8.24667	2.21667	-1.89542	4.73767e-05	0.00329207	Down
SCSFRI_TO_T_00086617.path1	164	116	163	50	118	45	1.97	1.28	1.99	0.56	0.94	0.47	1.74667	0.656667	-1.41137	4.74636e-05	0.00329207	Down
MSTRG.2174	20	24	20	56	106	56	1.15	1.69	1.35	3.57	4.59	3.62	1.39667	3.92667	1.49132	4.84853e-05	0.00334621	Up
SCSFRI_TO_T_00020431.path1	16532	19312	15069	10094	10735	7279	274.24	295.01	254.44	156.37	117.81	105.94	274.563	126.707	-1.11565	4.96357e-05	0.00339186	Down
SCSFRI_TO_T_00134525.path1	27	16	17	1	5	2	0.7	0.38	0.45	0.02	0.09	0.05	0.51	0.0533333	-3.25739	5.03696e-05	0.00342513	Down
SCSFRI_TO_T_00092063.path1	99	259	206	372	1551	601	3.35	8.06	7.09	11.75	34.7	17.83	6.16667	21.4267	1.79684	5.14902e-05	0.00348425	Up
SCSFRI_TO_T_00022001.path1	541	430	581	275	398	233	40.17	29.4	43.91	19.07	19.55	15.18	37.8267	17.9333	-1.07676	5.74258e-05	0.00386705	Down
SCSFRI_TO_T_00051581.path1	387	266	299	121	280	152	7.78	4.92	6.12	2.27	3.72	2.68	6.27333	2.89	-1.11816	5.81823e-05	0.00389906	Down
SCSFRI_TO_T_00102380.path1	40	614	535	30	19	20	1.43	20.26	19.51	1	0.45	0.63	13.7333	0.693333	-4.30799	5.8627e-05	0.00390997	Down
SCSFRI_TO_T_00020126.path1	145	189	249	59	139	79	2.95	3.54	5.16	1.12	1.87	1.41	3.88333	1.46667	-1.40475	6.06644e-05	0.00401537	Down
SCSFRI_TO_T_00124150.path1	67	51	43	21	9	9	3.75	2.63	2.45	1.08	0.34	0.46	2.94333	0.626667	-2.23168	6.07863e-05	0.00401537	Down
MSTRG.8708	664	535	610	205	563	167	36.04	26.74	33.7	10.39	20.21	7.95	32.16	12.85	-1.3235	6.30962e-05	0.0041482	Down
SCSFRI_TO_T_00050703.path1	470	527	613	154	476	231	4.47	4.61	5.93	1.37	2.99	1.93	5.00333	2.09667	-1.25479	6.55682e-05	0.00426667	Down
MSTRG.4966	66	24	37	4	20	4	9.3	3.13	5.39	0.55	1.87	0.52	5.94	0.98	-2.59961	6.59545e-05	0.00426667	Down
SCSFRI_TO_T_00055898.path1	410	469	401	236	355	172	5.07	5.35	5.05	2.73	2.91	1.87	5.15667	2.50333	-1.04259	6.60888e-05	0.00426667	Down
SCSFRI_TO_T_00134267.path1	127	65	56	25	47	15	0.88	0.42	0.4	0.16	0.22	0.09	0.566667	0.156667	-1.8548	7.10146e-05	0.00456071	Down
SCSFRI_TO_T_00041601.path1	88	122	164	504	324	488	3.34	4.26	6.33	17.86	8.13	16.25	4.64333	14.08	1.60041	7.13463e-05	0.0045609	Up
MSTRG.6949	5472	5380	5439	2519	5365	1973	112.21	101.6	113.53	48.24	72.78	35.5	109.113	52.1733	-1.06444	7.33872e-05	0.00466322	Down
SCSFRI_TO_T_00094843.path1	858	788	822	1415	2211	2440	9.12	7.72	8.9	14.05	15.55	22.77	8.58	17.4567	1.02473	7.36192e-05	0.00466322	Up
SCSFRI_TO_T_00056232.path1	661	356	580	265	315	195	10.91	5.42	9.76	4.09	3.45	2.83	8.69667	3.45667	-1.33108	7.63988e-05	0.00478395	Down
SCSFRI_TO_T_00037227.path1	25	7	22	0	2	1	1.24	0.32	1.11	0	0.07	0.04	0.89	0.0366667	-4.60126	7.71021e-05	0.00478395	Down
SCSFRI_TO_T_00135876.path1	162	86	126	269	773	243	5.97	2.92	4.73	9.26	18.86	7.86	4.54	11.9933	1.40147	7.71119e-05	0.00478395	Up
SCSFRI_TO_T_00126251.path1	202	288	206	402	934	450	4.59	6.02	4.76	8.52	14.03	8.97	5.12333	10.5067	1.03615	7.72496e-05	0.00478395	Up
SCSFRI_TO_T_00073555.path1	20	52	19	138	106	139	0.46	1.09	0.44	2.94	1.6	2.78	0.663333	2.44	1.87908	7.93608e-05	0.00487121	Up
SCSFRI_TO_T_00034530.path1	3158	10606	3075	21158	19285	33196	88.54	273.84	87.76	553.99	357.71	816.62	150.047	576.107	1.94092	8.07054e-05	0.00493192	Up
SCSFRI_TO_T_00008560.path1	303	940	4212	138	86	120	12.19	34.83	172.52	5.19	2.29	4.24	73.18	3.90667	-4.22744	8.4113e-05	0.00511761	Down
SCSFRI_TO_T_00125154.path1	853	611	914	396	640	365	11.91	7.86	12.99	5.16	5.91	4.47	10.92	5.18	-1.07595	8.57811e-05	0.00519631	Down
SCSFRI_TO_T_00074615.path1	461	799	654	1329	2041	1422	7.11	11.34	10.26	19.13	20.81	19.23	9.57	19.7233	1.04331	8.6948e-05	0.00524061	Up
SCSFRI_TO_T_00050707.path1	47	33	28	1	9	12	4.95	3.15	2.97	0.13	0.65	1.09	3.69	0.623333	-2.56555	8.7268e-05	0.00524061	Down
SCSFRI_TO_T_00128830.path1	659	333	509	241	329	180	7.66	3.56	6.02	2.61	2.53	1.83	5.74667	2.32333	-1.30653	8.94526e-05	0.00532569	Down
SCSFRI_TO_T_00057750.path1	83	101	74	227	221	244	2.16	2.42	1.96	5.51	3.8	5.56	2.18	4.95667	1.18504	9.13405e-05	0.00541485	Up
MSTRG.3507	1197	1064	774	408	476	594	56.82	46.52	37.4	18.09	14.94	24.74	46.9133	19.2567	-1.28464	9.36973e-05	0.00553093	Down
SCSFRI_TO_T_00054261.path1	13	9	11	111	37	44	0.22	0.15	0.2	1.83	0.43	0.68	0.19	0.98	2.36678	9.65233e-05	0.00564939	Up
SCSFRI_TO_T_00085056.path1	408	833	567	125	461	75	17.47	32.84	24.71	5	13.06	2.82	25.0067	6.96	-1.84515	9.69258e-05	0.00564939	Down
SCSFRI_TO_T_00140282.path1	95	4	57	7	6	3	0.95	0.04	0.58	0.07	0.04	0.03	0.523333	0.0466667	-3.48727	9.75192e-05	0.00566019	Down
SCSFRI_TO_T_00033275.path1	4774	8916	4410	14264	18359	16628	81.12	139.52	76.28	226.34	206.37	247.9	98.9733	226.87	1.19675	9.92639e-05	0.00573745	Up
SCSFRI_TO_T_00068479.path1	51015	79994	57005	143898	159934	158406	1516.3	2189.56	1724.67	3994.27	3144.86	4131.03	1810.18	3756.72	1.05334	0.000101054	0.0058167	Up
SCSFRI_TO_T_00043183.path1	498	450	821	209	420	263	10.12	8.42	16.98	3.97	5.65	4.69	11.84	4.77	-1.31161	0.00010583	0.00606643	Down
SCSFRI_TO_T_00027922.path1	27	40	46	47	378	201	0.7	0.96	1.22	1.14	6.52	4.6	0.96	4.08667	2.08982	0.000106548	0.00608247	Up
MSTRG.731	12	24	17	49	80	67	0.12	0.23	0.18	0.47	0.54	0.6	0.176667	0.536667	1.603	0.000107373	0.00610439	Up
SCSFRI_TO_T_00090706.path1	96	95	39	211	211	617	3.08	2.79	1.29	6.32	4.47	17.33	2.38667	9.37333	1.97357	0.000107949	0.0061121	Up
SCSFRI_TO_T_00040438.path1	6	2	4	18	35	33	0.2	0.06	0.14	0.57	0.78	0.98	0.133333	0.776667	2.54226	0.000109081	0.00615112	Up
SCSFRI_TO_T_00130490.path1	216	173	160	81	93	101	6.76	4.99	5.1	2.37	1.93	2.78	5.61667	2.36	-1.25093	0.000111109	0.00624009	Down
SCSFRI_TO_T_00006340.path1	12	26	22	0	3	4	0.77	1.54	1.44	0	0.13	0.23	1.25	0.12	-3.38082	0.000112799	0.00630949	Down
SCSFRI_TO_T_00120043.path1	671	942	797	1264	4338	1689	22.26	28.78	26.91	39.16	95.21	49.17	25.9833	61.18	1.23547	0.000117248	0.00653196	Up
MSTRG.5572	49	5	15	0	3	0	5.14	0.46	1.6	0	0.21	0	2.4	0.07	-5.09954	0.0001202	0.0066431	Down
SCSFRI_TO_T_00025477.path1	21	21	11	54	236	36	0.65	0.6	0.35	1.56	4.84	0.97	0.533333	2.45667	2.20359	0.000121477	0.00668704	Up
SCSFRI_TO_T_00049721.path1	563	840	839	319	394	412	10.76	14.79	16.33	5.7	4.98	6.91	13.96	5.86333	-1.25151	0.000127091	0.00696841	Down
SCSFRI_TO_T_00060155.path1	62	95	70	32	35	10	1.08	1.53	1.24	0.52	0.4	0.15	1.28333	0.356667	-1.84725	0.000128755	0.00703182	Down
SCSFRI_TO_T_00122200.path1	111	195	162	205	1426	542	1.7	2.74	2.52	2.92	14.41	7.26	2.32	8.19667	1.82091	0.000131173	0.00713581	Up
SCSFRI_TO_T_00004812.path1	173	214	210	293	845	462	4.33	4.93	5.34	6.84	13.98	10.14	4.86667	10.32	1.08444	0.000145508	0.00788473	Up
SCSFRI_TO_T_00123443.path1	520	760	375	966	2056	1236	11.35	15.28	8.33	19.7	29.7	23.68	11.6533	24.36	1.06377	0.000147083	0.00793903	Up
MSTRG.10762	0	0	2	27	23	11	0	0	0.13	1.53	0.95	0.6	0.0433333	1.02667	4.56635	0.000157452	0.0084658	Up
SCSFRI_TO_T_00010873.path1	80	54	25	215	166	166	1.81	1.13	0.58	4.55	2.49	3.3	1.17333	3.44667	1.55459	0.000160548	0.00859892	Up
SCSFRI_TO_T_00068502.path1	0	1	0	6	24	23	0	0.03	0	0.18	0.5	0.63	0.01	0.436667	5.44846	0.000161656	0.00861548	Up
SCSFRI_TO_T_00084710.path1	7870	10537	10408	5077	5765	5304	211.3	260.53	284.44	127.3	102.4	124.95	252.09	118.217	-1.09251	0.000162099	0.00861548	Down
SCSFRI_TO_T_00075900.path1	3	6	3	22	29	28	0.15	0.28	0.16	1.06	0.99	1.26	0.196667	1.10333	2.48804	0.000163512	0.0086574	Up
SCSFRI_TO_T_00049176.path1	229	303	222	106	182	148	4.47	5.45	4.41	1.93	2.35	2.54	4.77667	2.27333	-1.07119	0.000171585	0.0090503	Down
SCSFRI_TO_T_00037516.path1	82	272	111	395	614	781	1.49	4.57	2.06	6.72	7.4	12.49	2.70667	8.87	1.71242	0.000173217	0.00910179	Up
SCSFRI_TO_T_00082097.path1	128	151	90	206	482	248	1.16	1.26	0.83	1.74	2.88	1.96	1.08333	2.19333	1.01765	0.000174812	0.0091509	Up
SCSFRI_TO_T_00041549.path1	334	600	723	272	250	156	10.93	18.08	24.08	8.31	5.41	4.48	17.6967	6.06667	-1.5445	0.000184653	0.00959367	Down
MSTRG.14412	7287	7244	8874	2848	7685	3979	413.76	378.81	512.9	151.05	288.67	198.25	435.157	212.657	-1.03301	0.000191974	0.00989987	Down
SCSFRI_TO_T_00069106.path1	126	131	121	68	63	55	3.84	3.67	3.75	1.93	1.27	1.47	3.75333	1.55667	-1.26971	0.0002077	0.0106318	Down
MSTRG.5527	14500	16013	16944	8241	4465	6255	690.37	702.1	821.18	366.43	140.64	261.3	737.883	256.123	-1.52655	0.000217676	0.0110205	Down
SCSFRI_TO_T_00011276.path1	82	209	1170	36	11	25	8.87	20.81	128.75	3.63	0.79	2.37	52.81	2.26333	-4.54429	0.000226778	0.0113981	Down
SCSFRI_TO_T_00130172.path1	65	5	20	3	5	0	1.49	0.11	0.48	0.06	0.08	0	0.693333	0.0466667	-3.89308	0.000237178	0.011835	Down
SCSFRI_TO_T_00062071.path1	65	9	50	1	14	5	7.61	0.97	5.95	0.11	1.08	0.51	4.84333	0.566667	-3.09543	0.000238661	0.011843	Down
SCSFRI_TO_T_00088362.path1	18457	15378	14784	4473	15471	8269	374.7	287.5	305.51	84.8	207.79	147.29	322.57	146.627	-1.13746	0.000239047	0.011843	Down
SCSFRI_TO_T_00052201.path1	202	30	95	26	37	5	3.56	0.49	1.71	0.43	0.43	0.08	1.92	0.313333	-2.61534	0.000241832	0.0118961	Down
SCSFRI_TO_T_00128776.path1	6461	4792	6238	3268	2190	2388	727.61	496.97	715.07	343.7	163.16	235.96	646.55	247.607	-1.38471	0.000243613	0.0119413	Down
SCSFRI_TO_T_00136933.path1	13723	4654	6141	3088	791	1903	1212.1	378.55	552.12	254.72	46.22	147.48	714.257	149.473	-2.25655	0.00024733	0.0120385	Down
SCSFRI_TO_T_00036556.path1	361	410	376	234	213	153	8.6	9	9.12	5.21	3.36	3.2	8.90667	3.92333	-1.18281	0.000255334	0.0123588	Down
SCSFRI_TO_T_00083494.path1	47966	65279	52597	22848	35680	36367	1531.8	1919.79	1709.76	681.42	753.82	1019	1720.45	818.08	-1.07247	0.000255694	0.0123588	Down
SCSFRI_TO_T_00015770.path1	30	5	29	3	2	2	0.73	0.11	0.72	0.07	0.03	0.04	0.52	0.0466667	-3.47805	0.000269354	0.012929	Down
SCSFRI_TO_T_00136996.path1	148	72	133	231	660	241	10.44	4.67	9.55	15.21	30.79	14.91	8.22	20.3033	1.30451	0.000272444	0.0130003	Up
SCSFRI_TO_T_00028589.path1	19	34	7	64	166	54	0.44	0.72	0.16	1.38	2.53	1.09	0.44	1.66667	1.92139	0.000272715	0.0130003	Up
SCSFRI_TO_T_00001996.path1	66	11	63	5	13	11	0.82	0.13	0.8	0.06	0.11	0.12	0.583333	0.0966667	-2.59323	0.000281031	0.0133509	Down
SCSFRI_TO_T_00088668.path1	247	573	186	404	2408	1950	4.46	9.53	3.42	6.81	28.76	30.89	5.80333	22.1533	1.93257	0.000286655	0.0135716	Up
SCSFRI_TO_T_00075503.path1	15	22	13	55	60	55	1.7	2.29	1.5	5.82	4.5	5.46	1.83	5.26	1.52322	0.000293624	0.0138543	Up
SCSFRI_TO_T_00128647.path1	319	127	170	87	124	43	5.56	2.04	3.01	1.42	1.43	0.66	3.53667	1.17	-1.59588	0.000300575	0.0141341	Down
SCSFRI_TO_T_00005284.path1	75	169	47	225	403	402	2.38	4.94	1.52	6.68	8.47	11.21	2.94667	8.78667	1.57623	0.000306574	0.0143676	Up
SCSFRI_TO_T_00017791.path1	127	264	295	67	166	83	1.93	3.69	4.56	0.95	1.67	1.1	3.39333	1.24	-1.45236	0.000309191	0.0144414	Down
MSTRG.5608	703	474	860	304	574	242	24.02	14.93	29.92	9.72	12.99	7.27	22.9567	9.99333	-1.19988	0.000310874	0.0144713	Down
SCSFRI_TO_T_00142180.path1	215	313	179	484	603	694	8.63	11.58	7.32	18.15	16.02	24.45	9.17667	19.54	1.09039	0.000319262	0.0147583	Up
SCSFRI_TO_T_00004634.path1	100	96	70	260	275	151	5.38	4.76	3.83	13.06	9.79	7.13	4.65667	9.99333	1.10167	0.000321296	0.0147583	Up
SCSFRI_TO_T_00135741.path1	33	44	32	7	10	16	0.72	0.89	0.72	0.14	0.14	0.31	0.776667	0.196667	-1.98154	0.000326794	0.0148719	Down
SCSFRI_TO_T_00119950.path1	22	17	26	58	80	62	0.36	0.26	0.44	0.9	0.88	0.9	0.353333	0.893333	1.33817	0.000326984	0.0148719	Up
SCSFRI_TO_T_00088112.path1	2922	3695	3159	1856	1764	1799	130.47	151.93	143.57	77.39	52.11	70.48	141.99	66.66	-1.0909	0.000357948	0.0161216	Down
SCSFRI_TO_T_00120764.path1	565	262	473	229	204	143	22.77	9.72	19.4	8.62	5.44	5.06	17.2967	6.37333	-1.44037	0.000362612	0.0162788	Down
SCSFRI_TO_T_00145189.path1	23	20	9	40	102	50	0.62	0.5	0.26	1	1.8	1.18	0.46	1.32667	1.5281	0.000368321	0.0164288	Up
SCSFRI_TO_T_00030974.path1	132	67	89	45	46	36	3.72	1.74	2.55	1.18	0.86	0.89	2.67	0.976667	-1.4509	0.000380645	0.0169241	Down
SCSFRI_TO_T_00139817.path1	31	27	16	117	69	73	1.23	0.98	0.64	4.32	1.8	2.53	0.95	2.88333	1.60174	0.000392918	0.0173585	Up
SCSFRI_TO_T_00011264.path1	11	5	25	77	61	61	0.72	0.27	1.67	4.67	2.61	3.48	0.886667	3.58667	2.01618	0.000399515	0.0175382	Up
SCSFRI_TO_T_00046262.path1	51	116	42	114	377	288	2.12	4.45	1.78	4.44	10.39	10.53	2.78333	8.45333	1.60271	0.00040205	0.0175503	Up
SCSFRI_TO_T_00121324.path1	1335	1031	1174	749	912	483	46.54	33.1	41.66	24.38	21.03	14.77	40.4333	20.06	-1.01122	0.000408603	0.0177268	Down
SCSFRI_TO_T_00062495.path1	51	7	43	8	4	3	3.18	0.4	2.73	0.47	0.16	0.16	2.10333	0.263333	-2.99772	0.000409995	0.0177268	Down
MSTRG.77	17	5	49	3	4	1	1.69	0.45	5.08	0.28	0.27	0.09	2.40667	0.213333	-3.49586	0.000410201	0.0177268	Down
SCSFRI_TO_T_00091668.path1	24	15	21	4	6	4	2.04	1.18	1.82	0.32	0.34	0.3	1.68	0.32	-2.39232	0.000426205	0.0183044	Down
SCSFRI_TO_T_00131299.path1	22	3	29	0	3	1	1.71	0.21	2.3	0	0.15	0.07	1.40667	0.0733333	-4.26167	0.000428243	0.0183352	Down
SCSFRI_TO_T_00024789.path1	35	80	130	120	759	378	0.71	1.49	2.67	2.26	10.14	6.7	1.62333	6.36667	1.97158	0.000434192	0.0184381	Up
SCSFRI_TO_T_00094215.path1	449	735	424	239	447	269	7.13	10.74	6.85	3.54	4.69	3.75	8.24	3.99333	-1.04505	0.000435964	0.0184381	Down
SCSFRI_TO_T_00103397.path1	421	985	650	1139	3225	1802	12.82	27.63	20.15	32.4	64.99	48.16	20.2	48.5167	1.26413	0.000442572	0.0186516	Up
SCSFRI_TO_T_00059582.path1	53	23	35	13	14	8	1.55	0.62	1.04	0.35	0.27	0.2	1.07	0.273333	-1.96888	0.000445046	0.0186516	Down
SCSFRI_TO_T_00046409.path1	81	85	58	118	308	149	4.93	4.76	3.59	6.71	12.4	7.96	4.42667	9.02333	1.02744	0.000450224	0.0187591	Up
SCSFRI_TO_T_00083590.path1	114	47	86	38	27	20	2.39	0.91	1.83	0.74	0.37	0.37	1.71	0.493333	-1.79336	0.000450316	0.0187591	Down
SCSFRI_TO_T_00020201.path1	5123	14282	7695	21912	30885	25188	132.59	340.39	202.71	529.6	528.8	571.96	225.23	543.453	1.27076	0.000453905	0.0188	Up
SCSFRI_TO_T_00122897.path1	1574	3846	2349	5075	10802	5991	77.25	173.84	117.36	232.62	350.75	258	122.817	280.457	1.19127	0.000454007	0.0188	Up
SCSFRI_TO_T_00107208.path1	44	30	19	7	15	7	1.13	0.71	0.5	0.17	0.25	0.16	0.78	0.193333	-2.01238	0.000456932	0.0188431	Down
SCSFRI_TO_T_00066347.path1	3184	2642	3085	1214	3209	1062	30.61	23.39	30.19	10.9	20.41	8.96	28.0633	13.4233	-1.06394	0.000458731	0.0188431	Down
SCSFRI_TO_T_00094198.path1	1838	1340	1303	893	920	822	90.76	60.94	65.49	41.18	30.06	35.61	72.3967	35.6167	-1.02337	0.000459124	0.0188431	Down
MSTRG.15386	87	19	41	2	8	17	2.64	0.53	1.27	0.06	0.16	0.45	1.48	0.223333	-2.72833	0.000475192	0.019445	Down
SCSFRI_TO_T_00000542.path1	4035	3411	5079	2530	2801	1823	351.04	273.28	449.78	205.56	161.21	139.16	358.033	168.643	-1.08612	0.000489381	0.0199272	Down
SCSFRI_TO_T_00085667.path1	112	185	151	355	370	399	2.48	3.77	3.4	7.33	5.41	7.74	3.21667	6.82667	1.08561	0.000489848	0.0199272	Up
SCSFRI_TO_T_00054565.path1	915	1222	1286	689	701	341	9.46	11.63	13.53	6.65	4.79	3.09	11.54	4.84333	-1.25257	0.000494239	0.0199886	Down
SCSFRI_TO_T_00064081.path1	200	89	133	313	388	395	9.08	3.72	6.13	13.24	11.62	15.69	6.31	13.5167	1.09903	0.00051164	0.0205575	Up
SCSFRI_TO_T_00000703.path1	389	294	236	154	190	181	20.88	14.55	12.91	7.75	6.77	8.51	16.1133	7.67667	-1.0697	0.00051309	0.0205575	Down
SCSFRI_TO_T_00050309.path1	6559	9386	3814	14803	24962	11750	175.29	231	103.75	369.45	441.34	275.52	170.013	362.103	1.09075	0.000514234	0.0205575	Up
SCSFRI_TO_T_00128484.path1	31	3	20	1	3	1	0.85	0.08	0.56	0.03	0.05	0.02	0.496667	0.0333333	-3.89724	0.000529131	0.0210318	Down
MSTRG.17091	64	5	4	0	2	2	3.52	0.25	0.22	0	0.07	0.1	1.33	0.0566667	-4.55278	0.000535097	0.0211895	Down
MSTRG.9850	3203	2297	1596	1269	465	540	259.21	171.15	131.47	95.94	24.89	38.36	187.277	53.0633	-1.81938	0.000536154	0.0211895	Down
SCSFRI_TO_T_00137325.path1	171	122	224	82	119	71	1.88	1.24	2.51	0.84	0.87	0.69	1.87667	0.8	-1.2301	0.000538278	0.0212131	Down
SCSFRI_TO_T_00033564.path1	61	84	52	105	228	172	1.49	1.9	1.29	2.39	3.69	3.7	1.56	3.26	1.06333	0.000541739	0.021289	Up
SCSFRI_TO_T_00045423.path1	118	57	74	31	60	20	1.17	0.52	0.75	0.28	0.39	0.17	0.813333	0.28	-1.53842	0.000555712	0.0217359	Down
MSTRG.11593	178	232	197	121	81	53	29.67	35.52	33.44	18.82	8.96	7.74	32.8767	11.84	-1.47339	0.000560268	0.0217406	Down
SCSFRI_TO_T_00026080.path1	733	748	595	803	3682	1704	24.56	23.08	20.29	25.13	81.62	50.09	22.6433	52.28	1.20717	0.000562636	0.0217406	Up
SCSFRI_TO_T_00070351.path1	166	105	121	71	67	57	8.69	5.06	6.45	3.47	2.32	2.62	6.73333	2.80333	-1.26418	0.000568884	0.021921	Down
SCSFRI_TO_T_00034804.path1	40	30	39	53	153	160	2.25	1.55	2.23	2.78	5.69	7.89	2.01	5.45333	1.43994	0.000577406	0.0221877	Up
MSTRG.9685	44	0	34	2	1	1	2.3	0	1.83	0.1	0.03	0.05	1.37667	0.06	-4.52007	0.000579328	0.0222001	Down
SCSFRI_TO_T_00040211.path1	193	227	168	51	132	122	6.21	6.74	5.52	1.54	2.83	3.45	6.15667	2.60667	-1.23994	0.000585791	0.0223859	Down
SCSFRI_TO_T_00113508.path1	166	116	117	66	114	50	4.81	3.09	3.45	1.78	2.18	1.27	3.78333	1.74333	-1.11781	0.000591016	0.0225236	Down
MSTRG.2045	35	5	8	0	2	1	1.65	0.22	0.38	0	0.06	0.04	0.75	0.0333333	-4.49185	0.000606627	0.0230551	Down
SCSFRI_TO_T_00021749.path1	630	606	1744	149	275	506	19.84	17.57	55.9	4.38	5.73	13.98	31.1033	8.03	-1.9536	0.000612584	0.0231997	Down
SCSFRI_TO_T_00072535.path1	297	277	430	151	301	140	12.03	10.33	17.73	5.71	8.07	4.98	13.3633	6.25333	-1.09558	0.000614061	0.0231997	Down
SCSFRI_TO_T_00101597.path1	102	143	126	262	292	431	2.55	3.29	3.2	6.11	4.83	9.45	3.01333	6.79667	1.17347	0.000615449	0.0231997	Up
SCSFRI_TO_T_00094090.path1	163	32	74	27	24	26	2	0.36	0.93	0.31	0.2	0.28	1.09667	0.263333	-2.05816	0.0006187	0.0232591	Down
SCSFRI_TO_T_00070007.path1	25	26	42	71	118	80	1.18	1.13	2.02	3.14	3.7	3.32	1.44333	3.38667	1.23046	0.000637831	0.0239135	Up
SCSFRI_TO_T_00123869.path1	248	287	214	307	1637	574	9.15	9.75	8.04	10.58	39.95	18.58	8.98	23.0367	1.35914	0.000641226	0.023976	Up
SCSFRI_TO_T_00097695.path1	21	18	13	44	50	114	0.62	0.49	0.39	1.21	0.97	2.94	0.5	1.70667	1.77118	0.000644193	0.0240222	Up
SCSFRI_TO_T_00090502.path1	271	241	291	125	226	55	10.88	8.91	11.89	4.69	6	1.94	10.56	4.21	-1.32672	0.000655559	0.0243805	Down
SCSFRI_TO_T_00089943.path1	66	32	88	24	26	17	1.09	0.49	1.48	0.37	0.28	0.25	1.02	0.3	-1.76553	0.00066805	0.0247786	Down
SCSFRI_TO_T_00037996.path1	75	52	48	30	25	15	2.21	1.41	1.44	0.83	0.49	0.39	1.68667	0.57	-1.56514	0.00067066	0.0247934	Down
SCSFRI_TO_T_00086755.path1	84	84	66	31	67	21	1.62	1.49	1.3	0.56	0.86	0.36	1.47	0.593333	-1.3089	0.000683309	0.0251429	Down
SCSFRI_TO_T_00039415.path1	851	329	1069	210	575	232	12.31	4.38	15.74	2.84	5.5	2.94	10.81	3.76	-1.52356	0.000688727	0.025254	Down
SCSFRI_TO_T_00075955.path1	94	160	67	198	399	260	5.16	8.09	3.75	10.16	14.5	12.53	5.66667	12.3967	1.12938	0.000689971	0.025254	Up
SCSFRI_TO_T_00108104.path1	187	258	73	33	101	72	9.9	12.57	3.93	1.63	3.54	3.34	8.8	2.83667	-1.63331	0.000694587	0.0253541	Down
SCSFRI_TO_T_00027030.path1	1104	1329	1077	1537	6681	2302	20.59	22.82	20.44	26.77	82.42	37.67	21.2833	48.9533	1.20168	0.000696361	0.0253541	Up
SCSFRI_TO_T_00089332.path1	134	48	52	184	497	148	5.27	1.75	2.09	6.75	12.91	5.1	3.03667	8.25333	1.44249	0.000715064	0.0259669	Up
SCSFRI_TO_T_00046180.path1	19	48	23	64	282	66	0.76	1.77	0.94	2.39	7.47	2.32	1.15667	4.06	1.81151	0.000721474	0.0261313	Up
SCSFRI_TO_T_00010779.path1	79	117	58	214	261	163	1.92	2.62	1.44	4.87	4.21	3.48	1.99333	4.18667	1.07062	0.000724508	0.0261728	Up
SCSFRI_TO_T_00084716.path1	39	33	37	79	168	62	1.47	1.15	1.42	2.78	4.2	2.05	1.34667	3.01	1.16037	0.000737238	0.0265636	Up
SCSFRI_TO_T_00104840.path1	45	67	55	127	139	189	0.91	1.25	1.14	2.41	1.87	3.37	1.1	2.55	1.21299	0.000749415	0.0268628	Up
SCSFRI_TO_T_00035441.path1	1494	2623	1550	981	1568	610	34.03	55.03	35.95	20.87	23.63	12.2	41.67	18.9	-1.14062	0.000752344	0.0268982	Down
SCSFRI_TO_T_00067255.path1	74	287	54	627	468	585	1.49	5.34	1.11	11.82	6.25	10.36	2.64667	9.47667	1.8402	0.000756241	0.026968	Up
SCSFRI_TO_T_00093361.path1	95	161	124	54	106	49	2.54	3.96	3.38	1.35	1.88	1.15	3.29333	1.46	-1.17358	0.000767559	0.0272136	Down
SCSFRI_TO_T_00043888.path1	657	529	685	942	5408	1067	40.73	30.2	43.22	54.53	221.79	58.03	38.05	111.45	1.55043	0.000767892	0.0272136	Up
SCSFRI_TO_T_00059354.path1	92	120	90	148	512	198	5.74	6.9	5.73	8.63	21.13	10.83	6.12333	13.53	1.14377	0.000777668	0.0273508	Up
SCSFRI_TO_T_00063364.path1	270	195	279	126	229	104	3.72	2.47	3.91	1.62	2.09	1.26	3.36667	1.65667	-1.02304	0.000780277	0.0273508	Down
SCSFRI_TO_T_00071247.path1	266	1105	283	1622	2651	1828	6.84	26.16	7.41	38.94	45.09	41.23	13.47	41.7533	1.63214	0.000780776	0.0273508	Up
SCSFRI_TO_T_00082163.path1	3	1	2	20	10	26	0.2	0.06	0.13	1.23	0.43	1.5	0.13	1.05333	3.01838	0.000783218	0.0273529	Up
SCSFRI_TO_T_00119679.path1	123	95	78	46	79	46	4.6	3.27	2.97	1.61	1.95	1.51	3.61333	1.69	-1.09631	0.00078675	0.0273529	Down
MSTRG.11605	4325	7227	4861	3174	3998	1634	196.25	307.09	227.15	134.2	122.31	65.53	243.497	107.347	-1.18162	0.000790657	0.0273734	Down
SCSFRI_TO_T_00067701.path1	35	20	16	38	127	81	0.85	0.45	0.4	0.86	2.05	1.73	0.566667	1.54667	1.44859	0.00080289	0.0277057	Up
SCSFRI_TO_T_00050893.path1	970	349	248	34	21	116	28.22	9.35	7.34	0.93	0.4	2.96	14.97	1.43	-3.38799	0.000812989	0.0279846	Down
SCSFRI_TO_T_00010645.path1	0	3	1	91	4	100	0	0.17	0.06	5.13	0.16	5.3	0.0766667	3.53	5.52492	0.00082037	0.0281688	Up
SCSFRI_TO_T_00006383.path1	550	872	807	1068	4970	1492	32.04	46.78	47.85	58.1	191.52	76.25	42.2233	108.623	1.36322	0.000823756	0.0281975	Up
SCSFRI_TO_T_00066839.path1	132	24	133	21	52	15	2.15	0.36	2.2	0.32	0.56	0.21	1.57	0.363333	-2.1114	0.000825272	0.0281975	Down
SCSFRI_TO_T_00072116.path1	729	941	767	480	710	277	25.06	29.79	26.85	15.42	16.14	8.35	27.2333	13.3033	-1.03359	0.000834636	0.0284473	Down
SCSFRI_TO_T_00089526.path1	60	64	47	410	99	155	4.82	4.75	3.87	30.67	5.28	10.92	4.48	15.6233	1.80213	0.000839785	0.0284855	Up
MSTRG.11607	301	478	384	227	168	67	48.12	70.4	62.5	33.89	17.72	9.37	60.34	20.3267	-1.56974	0.000864667	0.0291841	Down
SCSFRI_TO_T_00093963.path1	160	202	111	67	80	91	5.16	5.99	3.64	2.02	1.71	2.57	4.93	2.1	-1.2312	0.0008695	0.0292377	Down
SCSFRI_TO_T_00031940.path1	12	10	19	1	4	1	0.68	0.52	1.09	0.05	0.15	0.05	0.763333	0.0833333	-3.19535	0.000870469	0.0292377	Down
SCSFRI_TO_T_00018105.path1	196	140	151	95	124	56	10.76	7.08	8.44	4.87	4.5	2.7	8.76	4.02333	-1.12254	0.000878912	0.0294499	Down
SCSFRI_TO_T_00051236.path1	50	42	17	8	0	8	0.77	0.59	0.27	0.11	0	0.11	0.543333	0.0733333	-2.8893	0.000885617	0.0296031	Down
SCSFRI_TO_T_00069617.path1	313	247	267	171	177	147	6.69	4.85	5.8	3.4	2.5	2.75	5.78	2.88333	-1.00333	0.000899551	0.0299966	Down
SCSFRI_TO_T_00024974.path1	53	33	21	61	198	89	3.99	2.29	1.61	4.28	9.85	5.87	2.63	6.66667	1.3419	0.000903466	0.0300549	Up
SCSFRI_TO_T_00107699.path1	200	368	186	76	169	140	8.88	15.04	8.4	3.15	4.96	5.45	10.7733	4.52	-1.25307	0.000908828	0.0301609	Down
SCSFRI_TO_T_00075948.path1	47	23	45	11	23	9	1.6	0.72	1.56	0.35	0.52	0.27	1.29333	0.38	-1.76702	0.000915402	0.0303066	Down
SCSFRI_TO_T_00044843.path1	158	121	167	78	108	80	2.62	1.85	2.82	1.21	1.19	1.17	2.43	1.19	-1.02999	0.000922837	0.0304076	Down
SCSFRI_TO_T_00000088.path1	25	49	19	58	136	106	0.75	1.36	0.58	1.63	2.71	2.8	0.896667	2.38	1.40832	0.00094005	0.0308067	Up
MSTRG.10549	50	44	36	17	30	11	4.58	3.71	3.36	1.45	1.82	0.88	3.88333	1.38333	-1.48915	0.000955612	0.0311912	Down
SCSFRI_TO_T_00137354.path1	24	16	18	2	4	7	0.8	0.49	0.61	0.06	0.09	0.21	0.633333	0.12	-2.39993	0.000959925	0.0312045	Down
SCSFRI_TO_T_00049772.path1	439	127	336	139	150	59	19.09	5.08	14.87	5.64	4.31	2.25	13.0133	4.06667	-1.67807	0.000972478	0.0314457	Down
SCSFRI_TO_T_00093835.path1	9	34	17	25	241	89	0.54	1.91	1.04	1.42	9.57	4.69	1.16333	5.22667	2.16763	0.000991523	0.0319209	Up
SCSFRI_TO_T_00117168.path1	637	1201	250	159	359	298	19.18	33.3	7.66	4.47	7.15	7.87	20.0467	6.49667	-1.62559	0.000991939	0.0319209	Down
SCSFRI_TO_T_00028722.path1	136	73	65	39	61	16	6.39	3.16	3.11	1.71	1.89	0.66	4.22	1.42	-1.57135	0.00100486	0.0319209	Down
SCSFRI_TO_T_00136460.path1	149	49	62	26	57	13	6.67	2.02	2.83	1.09	1.69	0.51	3.84	1.09667	-1.80798	0.00100766	0.0319209	Down
SCSFRI_TO_T_00107398.path1	35	35	38	45	271	101	0.71	0.65	0.79	0.85	3.64	1.8	0.716667	2.09667	1.54872	0.0010081	0.0319209	Up
SCSFRI_TO_T_00062512.path1	192	98	240	91	88	41	3.29	1.55	4.18	1.46	1	0.62	3.00667	1.02667	-1.5502	0.00100876	0.0319209	Down
MSTRG.9848	1628	1062	805	655	222	237	83.55	50.21	42.04	31.37	7.53	10.67	58.6	16.5233	-1.8264	0.00101045	0.0319209	Down
SCSFRI_TO_T_00141066.path1	19	28	38	38	212	103	0.83	1.12	1.69	1.55	6.11	3.94	1.21333	3.86667	1.67211	0.00101249	0.0319209	Up
SCSFRI_TO_T_00008650.path1	28	34	31	51	145	72	0.31	0.35	0.35	0.53	1.06	0.7	0.336667	0.763333	1.18099	0.00101714	0.031995	Up
SCSFRI_TO_T_00089858.path1	76	115	56	124	370	194	2.32	3.22	1.74	3.52	7.47	5.19	2.42667	5.39333	1.1522	0.00103151	0.0323652	Up
SCSFRI_TO_T_00066562.path1	17	25	20	34	136	56	0.76	1.04	0.92	1.43	4.05	2.21	0.906667	2.56333	1.49938	0.0010348	0.0323652	Up
SCSFRI_TO_T_00118122.path1	12	13	5	51	27	50	0.26	0.26	0.11	1.03	0.39	0.95	0.21	0.79	1.91146	0.00103822	0.0323652	Up
SCSFRI_TO_T_00084297.path1	214	317	264	310	1330	713	5.97	8.14	7.5	8.08	24.54	17.45	7.20333	16.69	1.21225	0.00104766	0.0325855	Up
SCSFRI_TO_T_00023592.path1	477	836	981	365	616	300	11.43	18.45	23.93	8.17	9.77	6.31	17.9367	8.08333	-1.14989	0.00106349	0.0329302	Down
SCSFRI_TO_T_00043319.path1	114	131	212	71	100	67	1.51	1.59	2.84	0.88	0.87	0.78	1.98	0.843333	-1.23133	0.00107647	0.0332578	Down
SCSFRI_TO_T_00015966.path1	74	15	50	17	10	4	5.37	1	3.69	1.15	0.48	0.25	3.35333	0.626667	-2.41983	0.00108997	0.0335258	Down
SCSFRI_TO_T_00031815.path1	573	2056	640	1720	6442	4367	11.38	37.6	12.94	31.9	84.63	76.09	20.64	64.2067	1.63728	0.00110347	0.0337911	Up
SCSFRI_TO_T_00041520.path1	315	232	165	127	137	126	13.34	9.05	7.11	5.02	3.84	4.68	9.83333	4.51333	-1.12349	0.00112037	0.0341578	Down
SCSFRI_TO_T_00083824.path1	510	969	708	873	4112	2002	13.15	23.01	18.58	21.02	70.14	45.29	18.2467	45.4833	1.31771	0.00112507	0.0342259	Up
SCSFRI_TO_T_00019738.path1	119	742	138	1100	1811	1403	1.65	9.5	1.95	14.28	16.65	17.11	4.36667	16.0133	1.87467	0.00113011	0.034229	Up
SCSFRI_TO_T_00003989.path1	20	29	12	20	166	114	0.57	0.75	0.33	0.52	3.08	2.81	0.55	2.13667	1.95786	0.00113554	0.0343184	Up
SCSFRI_TO_T_00033484.path1	772	584	899	461	500	367	27.3	19.02	32.36	15.22	11.7	11.39	26.2267	12.77	-1.03828	0.00113917	0.0343533	Down
MSTRG.8017	259	87	156	494	394	556	4.96	1.53	3.04	8.83	4.99	9.34	3.17667	7.72	1.28109	0.00117649	0.0353253	Up
SCSFRI_TO_T_00065174.path1	6	1	5	12	47	22	0.51	0.08	0.43	0.95	2.62	1.63	0.34	1.73333	2.34994	0.00119359	0.0356471	Up
SCSFRI_TO_T_00037264.path1	14	21	12	12	384	40	0.54	0.74	0.47	0.43	9.73	1.34	0.583333	3.83333	2.71621	0.00119411	0.0356471	Up
SCSFRI_TO_T_00012256.path1	35	27	25	44	171	69	1.18	0.83	0.85	1.38	3.8	2.03	0.953333	2.40333	1.33398	0.00119492	0.0356471	Up
SCSFRI_TO_T_00049080.path1	44	44	13	60	185	103	1.17	1.08	0.36	1.5	3.3	2.42	0.87	2.40667	1.46795	0.00120669	0.0358374	Up
MSTRG.4405	136	147	103	73	56	60	5.86	5.83	4.51	2.94	1.6	2.27	5.4	2.27	-1.25027	0.00120669	0.0358374	Down
SCSFRI_TO_T_00125395.path1	472	2457	450	4042	5052	4461	9.9	47.48	9.61	79.21	70.13	82.13	22.33	77.1567	1.78881	0.00121007	0.0358374	Up
SCSFRI_TO_T_00013562.path1	42	27	38	7	24	12	0.57	0.34	0.52	0.09	0.21	0.14	0.476667	0.146667	-1.70044	0.001216	0.0358374	Down
SCSFRI_TO_T_00059370.path1	279	681	306	1518	1461	741	5.62	12.64	6.28	28.57	19.48	13.1	8.18	20.3833	1.31722	0.00121938	0.0358374	Up
SCSFRI_TO_T_00024701.path1	77	94	74	104	539	179	2.23	2.5	2.18	2.81	10.31	4.54	2.30333	5.88667	1.35373	0.00125396	0.0367758	Up
SCSFRI_TO_T_00021696.path1	434	319	377	213	358	133	10.34	7	9.15	4.74	5.64	2.78	8.83	4.38667	-1.00929	0.00130966	0.0382476	Down
SCSFRI_TO_T_00052092.path1	177	101	107	64	104	42	3.73	1.96	2.29	1.26	1.45	0.78	2.66	1.16333	-1.19316	0.00133453	0.0388106	Down
SCSFRI_TO_T_00022817.path1	48	75	45	78	286	137	1.34	1.92	1.27	2.03	5.27	3.35	1.51	3.55	1.23327	0.00135285	0.0392404	Up
SCSFRI_TO_T_00076037.path1	20	14	15	4	2	4	0.56	0.36	0.42	0.1	0.04	0.1	0.446667	0.08	-2.48113	0.00135497	0.0392404	Down
SCSFRI_TO_T_00057948.path1	24	42	17	100	81	73	0.41	0.66	0.3	1.6	0.92	1.1	0.456667	1.20667	1.40181	0.00137852	0.0398391	Up
SCSFRI_TO_T_00105581.path1	61	101	33	85	473	196	2.56	3.91	1.41	3.34	13.15	7.23	2.62667	7.90667	1.58984	0.00138194	0.039855	Up
SCSFRI_TO_T_00066500.path1	3	6	6	13	53	21	0.11	0.21	0.23	0.46	1.34	0.71	0.183333	0.836667	2.19018	0.00139443	0.0401319	Up
SCSFRI_TO_T_00058416.path1	24	18	26	8	4	6	1.58	1.09	1.75	0.49	0.17	0.35	1.47333	0.336667	-2.12969	0.00140278	0.0401739	Down
SCSFRI_TO_T_00084624.path1	110	43	127	37	57	18	4.41	1.59	5.18	1.39	1.51	0.63	3.72667	1.17667	-1.66318	0.00140295	0.0401739	Down
SCSFRI_TO_T_00124240.path1	356	242	287	122	271	52	11.72	7.34	9.62	3.75	5.9	1.5	9.56	3.71667	-1.363	0.00140749	0.0401742	Down
SCSFRI_TO_T_00132060.path1	1312	1251	1510	915	631	452	61.74	54.21	72.33	40.21	19.64	18.66	62.76	26.17	-1.26193	0.00141123	0.0401984	Down
SCSFRI_TO_T_00100520.path1	86	176	71	202	477	248	1.65	3.11	1.39	3.62	6.05	4.17	2.05	4.61333	1.17019	0.00142005	0.0403651	Up
MSTRG.9833	209	50	149	33	87	8	11.41	2.51	8.37	1.62	3.11	0.38	7.43	1.70333	-2.125	0.00142409	0.0403651	Down
SCSFRI_TO_T_00132062.path1	169	191	128	101	80	67	7.76	8.08	5.98	4.33	2.43	2.7	7.27333	3.15333	-1.20574	0.00142873	0.0403651	Down
SCSFRI_TO_T_00067656.path1	135	193	160	174	961	453	3.35	4.41	4.04	4.03	15.78	9.87	3.93333	9.89333	1.3307	0.00143556	0.0404758	Up
SCSFRI_TO_T_00047989.path1	131	39	75	28	45	6	11.76	3.22	6.86	2.35	2.67	0.47	7.28	1.83	-1.99209	0.00144881	0.0406578	Down
SCSFRI_TO_T_00006281.path1	15	26	7	52	73	42	0.99	1.57	0.47	3.19	3.17	2.42	1.01	2.92667	1.5349	0.00144996	0.0406578	Up
SCSFRI_TO_T_00114469.path1	62	54	92	12	59	21	3.97	3.19	6	0.72	2.5	1.18	4.38667	1.46667	-1.58058	0.00145347	0.0406578	Down
SCSFRI_TO_T_00002304.path1	30	213	34	19	33	19	2.36	15.46	2.73	1.4	1.72	1.31	6.85	1.47667	-2.21376	0.00146541	0.0409016	Down
SCSFRI_TO_T_00057906.path1	137	202	123	174	736	453	3.09	4.2	2.83	3.67	10.99	8.97	3.37333	7.87667	1.22341	0.00147028	0.0409186	Up
MSTRG.13014	8	8	10	12	197	19	0.49	0.45	0.63	0.69	8.05	1.03	0.523333	3.25667	2.63759	0.00147191	0.0409186	Up
SCSFRI_TO_T_00144543.path1	3	4	3	9	57	14	0.08	0.09	0.08	0.22	0.97	0.32	0.0833333	0.503333	2.59455	0.00147792	0.0409575	Up
SCSFRI_TO_T_00026032.path1	73	112	88	45	73	30	0.88	1.24	1.07	0.5	0.58	0.32	1.06333	0.466667	-1.18813	0.00148703	0.0410917	Down
SCSFRI_TO_T_00130586.path1	2	12	7	23	53	28	0.22	1.23	0.79	2.38	3.89	2.73	0.746667	3	2.00643	0.0014908	0.0411139	Up
SCSFRI_TO_T_00057264.path1	1425	2415	2583	1098	1322	1207	27.05	42.21	49.9	19.46	16.6	20.1	39.72	18.72	-1.08529	0.00150706	0.0413979	Down
SCSFRI_TO_T_00021430.path1	15	31	17	28	149	78	0.57	1.09	0.67	0.99	3.78	2.61	0.776667	2.46	1.66329	0.00151888	0.0416401	Up
MSTRG.2130	151	197	383	119	142	77	4.6	5.52	11.87	3.38	2.86	2.06	7.33	2.76667	-1.40566	0.00152271	0.0416628	Down
SCSFRI_TO_T_00091240.path1	52	33	42	16	26	17	1.65	0.96	1.35	0.47	0.54	0.47	1.32	0.493333	-1.4199	0.00153466	0.0419072	Down
SCSFRI_TO_T_00081280.path1	103	421	141	315	1477	923	3.19	11.99	4.44	9.1	30.23	25.05	6.54	21.46	1.71429	0.00154063	0.0419873	Up
SCSFRI_TO_T_00020618.path1	1803	1380	1094	855	581	695	34.65	24.42	21.4	15.35	7.39	11.72	26.8233	11.4867	-1.22353	0.00155618	0.042328	Down
SCSFRI_TO_T_00143310.path1	500	977	325	1146	2148	1518	8.44	15.19	5.58	18.07	23.99	22.48	9.73667	21.5133	1.14373	0.00156194	0.042361	Up
SCSFRI_TO_T_00059701.path1	114	291	96	563	607	334	2.98	7.02	2.56	13.77	10.51	7.67	4.18667	10.65	1.34698	0.00156612	0.042361	Up
SCSFRI_TO_T_00080428.path1	129	81	136	47	88	61	3.98	2.3	4.27	1.35	1.79	1.65	3.51667	1.59667	-1.13915	0.00156655	0.042361	Down
SCSFRI_TO_T_00031939.path1	20	15	10	2	3	4	0.63	0.44	0.32	0.06	0.06	0.11	0.463333	0.0766667	-2.59538	0.00157457	0.042424	Down
SCSFRI_TO_T_00044900.path1	404	158	221	138	159	85	3.82	1.37	2.12	1.22	0.99	0.7	2.43667	0.97	-1.32885	0.00157557	0.042424	Down
SCSFRI_TO_T_00084371.path1	132	93	100	55	96	50	2.84	1.84	2.19	1.11	1.37	0.94	2.29	1.14	-1.00631	0.00157805	0.042424	Down
SCSFRI_TO_T_00135707.path1	95	193	96	259	386	294	1.79	3.35	1.84	4.55	4.81	4.86	2.32667	4.74	1.02662	0.00158892	0.0426238	Up
SCSFRI_TO_T_00078530.path1	127	134	123	52	131	37	3.84	3.73	3.78	1.47	2.62	0.98	3.78333	1.69	-1.16263	0.00160753	0.042884	Down
SCSFRI_TO_T_00060337.path1	186	109	170	81	129	61	5.67	3.06	5.27	2.31	2.6	1.63	4.66667	2.18	-1.09806	0.00164172	0.043712	Down
SCSFRI_TO_T_00050373.path1	123	108	154	336	259	363	6.61	5.34	8.42	16.86	9.21	17.11	6.79	14.3933	1.08392	0.0016479	0.0437925	Up
SCSFRI_TO_T_00093846.path1	34	37	39	108	108	68	1.22	1.22	1.42	3.62	2.56	2.14	1.28667	2.77333	1.10798	0.00166316	0.0438995	Up
SCSFRI_TO_T_00115522.path1	128	148	141	161	1335	273	9.37	9.97	10.5	11	64.63	17.53	9.94667	31.0533	1.64246	0.00166457	0.0438995	Up
SCSFRI_TO_T_00017613.path1	41	23	23	12	10	7	0.5	0.26	0.28	0.14	0.08	0.07	0.346667	0.0966667	-1.84246	0.00167505	0.0440917	Down
SCSFRI_TO_T_00105290.path1	31	37	23	60	127	57	3.72	4.09	2.81	6.72	10.08	6	3.54	7.6	1.10225	0.00170636	0.0448308	Up
MSTRG.5102	905	1	120	1	16	6	52.01	0.05	7.02	0.05	0.61	0.3	19.6933	0.32	-5.94349	0.0017519	0.0459402	Down
SCSFRI_TO_T_00000938.path1	29	15	18	6	3	6	0.48	0.23	0.3	0.09	0.03	0.09	0.336667	0.07	-2.26589	0.00177456	0.0462825	Down
SCSFRI_TO_T_00087369.path1	50	105	60	163	242	139	2.53	4.88	3.09	7.69	8.09	6.16	3.5	7.31333	1.06317	0.00177496	0.0462825	Up
SCSFRI_TO_T_00063949.path1	75	90	70	43	59	23	7.23	7.99	6.87	3.87	3.76	1.95	7.36333	3.19333	-1.2053	0.00177922	0.0463064	Down
SCSFRI_TO_T_00045345.path1	91	254	150	46	121	73	1.31	3.37	2.2	0.62	1.15	0.92	2.29333	0.896667	-1.3548	0.00178712	0.046425	Down
SCSFRI_TO_T_00077720.path1	122	62	66	36	57	37	12.15	5.69	6.73	3.35	3.76	3.24	8.19	3.45	-1.24727	0.00180788	0.0467889	Down
SCSFRI_TO_T_00042776.path1	98	223	100	174	881	406	5.52	11.56	5.73	9.15	32.82	20.06	7.60333	20.6767	1.4433	0.00181429	0.0468675	Up
SCSFRI_TO_T_00079434.path1	20	108	79	17	32	21	0.36	1.79	1.45	0.29	0.38	0.33	1.2	0.333333	-1.848	0.00185265	0.0477693	Down
SCSFRI_TO_T_00041092.path1	127	279	177	412	558	426	2.68	5.44	3.82	8.16	7.83	7.92	3.98	7.97	1.00181	0.00186841	0.0480865	Up
SCSFRI_TO_T_00009663.path1	304	643	392	472	4444	1030	9.43	18.36	12.37	13.67	91.16	28.02	13.3867	44.2833	1.72597	0.00187835	0.0481387	Up
SCSFRI_TO_T_00090888.path1	16	19	18	41	69	41	0.56	0.61	0.64	1.34	1.6	1.26	0.603333	1.4	1.2144	0.00188456	0.0481449	Up
MSTRG.7107	18	22	8	13	152	93	1.9	2.17	0.88	1.31	10.91	8.84	1.65	7.02	2.08901	0.00189791	0.0482712	Up
SCSFRI_TO_T_00061675.path1	120	166	121	41	67	92	1.68	2.13	1.72	0.53	0.62	1.13	1.84333	0.76	-1.27825	0.0019212	0.0484733	Down
SCSFRI_TO_T_00019768.path1	7	4	18	32	42	57	0.23	0.12	0.59	0.97	0.9	1.62	0.313333	1.16333	1.89249	0.0019274	0.0484733	Up
SCSFRI_TO_T_00102884.path1	987	2995	845	4217	5791	4375	29.49	82.4	25.7	117.66	114.46	114.68	45.8633	115.6	1.33373	0.00193236	0.0484733	Up
SCSFRI_TO_T_00010983.path1	822	1307	1587	439	1281	361	66.13	96.8	129.97	32.95	68.17	25.49	97.6333	42.2033	-1.21002	0.00195882	0.0490483	Down
SCSFRI_TO_T_00035387.path1	62	100	44	116	322	136	3.18	4.73	2.3	5.56	10.93	6.12	3.40333	7.53667	1.14698	0.001963	0.0490644	Up
SCSFRI_TO_T_00061060.path1	13	12	15	43	58	28	0.22	0.18	0.25	0.67	0.64	0.41	0.216667	0.573333	1.4039	0.001988	0.0495998	Up
SCSFRI_TO_T_00004183.path1	19	8	47	4	10	1	1.34	0.52	3.38	0.26	0.47	0.06	1.74667	0.263333	-2.72964	0.00200319	0.049889	Down

## Sheet: DEGs_Hy6 vs. Ro12
id	Hy6-1_count	Hy6-2_count	Hy6-3_count	Ro12-1_count	Ro12-2_count	Ro12-3_count	Hy6-1_fpkm	Hy6-2_fpkm	Hy6-3_fpkm	Ro12-1_fpkm	Ro12-2_fpkm	Ro12-3_fpkm	Hy6_mean	Ro12_mean	log2(fc)	PValue	FDR	Up or Down
SCSFRI_TO_T_00117636.path1	2375	2363	4495	66	165	167	53.29	57.06	101.17	1.5	2.65	3.56	70.5067	2.57	-4.77792	9.68696e-27	1.33254e-22	Down
SCSFRI_TO_T_00032452.path1	1354	887	718	33	121	49	31.8	22.42	16.92	0.78	2.04	1.09	23.7133	1.30333	-4.18542	8.19992e-26	5.63991e-22	Down
SCSFRI_TO_T_00048602.path1	6333	2591	7470	215	565	180	155.83	68.61	184.39	5.36	9.97	4.21	136.277	6.51333	-4.387	3.15831e-21	1.44819e-17	Down
SCSFRI_TO_T_00023187.path1	1228	2118	1857	247	349	284	12.91	23.96	19.59	2.63	2.63	2.84	18.82	2.7	-2.80124	3.79819e-19	1.3062e-15	Down
SCSFRI_TO_T_00087141.path1	819	378	1268	58	60	40	15.47	7.68	24.03	1.11	0.81	0.72	15.7267	0.88	-4.15957	2.29434e-17	6.31219e-14	Down
SCSFRI_TO_T_00098012.path1	470	280	812	26	54	40	17.56	11.26	30.42	0.98	1.45	1.42	19.7467	1.28333	-3.94364	3.37422e-17	7.73597e-14	Down
SCSFRI_TO_T_00094456.path1	2773	1795	2560	381	647	477	36.84	25.67	34.12	5.12	6.16	6.03	32.21	5.77	-2.48087	3.9858e-17	7.83267e-14	Down
SCSFRI_TO_T_00087434.path1	1379	449	835	66	110	76	23.06	8.08	14.01	1.12	1.32	1.21	15.05	1.21667	-3.62876	6.11632e-17	1.0517e-13	Down
SCSFRI_TO_T_00089379.path1	693	606	888	92	211	125	12.9	12.14	16.58	1.73	2.82	2.21	13.8733	2.25333	-2.62218	8.61409e-17	1.31662e-13	Down
SCSFRI_TO_T_00008899.path1	29	42	27	228	442	219	0.27	0.42	0.25	2.13	2.93	1.93	0.313333	2.33	2.89456	2.32124e-16	3.1931e-13	Up
SCSFRI_TO_T_00117646.path1	158	78	222	3	2	6	4.04	2.15	5.7	0.08	0.04	0.15	3.96333	0.09	-5.46065	2.95754e-16	3.69854e-13	Down
SCSFRI_TO_T_00098060.path1	3480	1429	5386	195	364	268	39.33	17.38	61.07	2.23	2.95	2.88	39.26	2.68667	-3.86917	5.56445e-16	6.37872e-13	Down
MSTRG.14414	61	91	49	457	610	508	4.03	6.54	3.3	30.3	28.78	32.24	4.62333	30.44	2.71896	1.57775e-15	1.6695e-12	Up
SCSFRI_TO_T_00132672.path1	938	709	2865	98	117	70	20.94	17.03	64.16	2.21	1.87	1.49	34.0433	1.85667	-4.19659	1.13334e-14	1.11359e-11	Down
SCSFRI_TO_T_00041199.path1	1656	2042	2694	260	487	454	33.17	44.02	54.14	5.27	7	8.65	43.7767	6.97333	-2.65024	1.95727e-14	1.79494e-11	Down
SCSFRI_TO_T_00048063.path1	1995	1065	3131	218	363	165	29.76	17.1	46.85	3.29	3.88	2.34	31.2367	3.17	-3.30069	3.83743e-14	3.29923e-11	Down
SCSFRI_TO_T_00077291.path1	91	128	63	6	12	9	1.24	1.87	0.86	0.08	0.12	0.12	1.32333	0.106667	-3.633	5.5535e-14	4.49376e-11	Down
SCSFRI_TO_T_00094215.path1	2899	1099	2551	239	447	269	42.45	17.32	37.48	3.54	4.69	3.75	32.4167	3.99333	-3.02107	6.45867e-14	4.93586e-11	Down
SCSFRI_TO_T_00088694.path1	1268	688	709	43	201	99	61	35.62	34.21	2.09	6.93	4.53	43.61	4.51667	-3.27133	7.95108e-14	5.75658e-11	Down
SCSFRI_TO_T_00137163.path1	2329	955	2006	268	357	213	25.2	11.12	21.78	2.94	2.77	2.19	19.3667	2.63333	-2.87861	2.63215e-13	1.8104e-10	Down
SCSFRI_TO_T_00038343.path1	2452	1340	2978	353	389	352	67.43	39.66	82.16	9.83	7.67	9.21	63.0833	8.90333	-2.82484	4.98091e-13	3.13335e-10	Down
SCSFRI_TO_T_00077918.path1	657	539	732	2497	5014	2985	20.63	18.22	23.06	79.38	112.91	89.15	20.6367	93.8133	2.18458	5.01117e-13	3.13335e-10	Up
SCSFRI_TO_T_00008560.path1	1187	717	696	138	86	120	44.06	28.64	25.92	5.19	2.29	4.24	32.8733	3.90667	-3.07291	9.8536e-13	5.81583e-10	Down
MSTRG.11175	295	157	1021	7	33	21	3.91	2.24	13.58	0.09	0.31	0.26	6.57667	0.22	-4.90178	1.01468e-12	5.81583e-10	Down
SCSFRI_TO_T_00031501.path1	93	137	233	0	1	0	3.07	4.86	7.71	0	0.02	0	5.21333	0.00666667	-9.61102	1.54632e-12	8.464e-10	Down
SCSFRI_TO_T_00077697.path1	454	566	280	71	141	95	9.14	12.26	5.65	1.45	2.04	1.82	9.01667	1.77	-2.34884	1.59977e-12	8.464e-10	Down
SCSFRI_TO_T_00010159.path1	642	548	782	123	228	178	8.56	7.86	10.45	1.66	2.18	2.26	8.95667	2.03333	-2.13912	2.45734e-12	1.19279e-09	Down
SCSFRI_TO_T_00000587.path1	2233	1323	2041	370	429	426	62.49	39.84	57.3	10.48	8.61	11.34	53.21	10.1433	-2.39117	2.47151e-12	1.19279e-09	Down
SCSFRI_TO_T_00014640.path1	4329	47	5155	2	4	2	57.65	0.67	68.87	0.03	0.04	0.03	42.3967	0.0333333	-10.3128	2.51461e-12	1.19279e-09	Down
SCSFRI_TO_T_00047250.path1	864	561	696	140	300	174	15.98	11.16	12.91	2.62	3.98	3.06	13.35	3.22	-2.05171	3.31528e-12	1.52017e-09	Down
SCSFRI_TO_T_00005041.path1	368	201	315	49	96	41	4.94	2.91	4.25	0.67	0.92	0.52	4.03333	0.703333	-2.51969	6.92259e-12	3.07184e-09	Down
SCSFRI_TO_T_00104577.path1	362	239	356	65	88	75	11.08	7.88	10.94	2.01	1.93	2.18	9.96667	2.04	-2.28854	7.9288e-12	3.35121e-09	Down
SCSFRI_TO_T_00105529.path1	4215	3553	1536	534	474	439	81.68	74.1	29.86	10.48	6.59	8.09	61.88	8.38667	-2.8833	8.03941e-12	3.35121e-09	Down
SCSFRI_TO_T_00058655.path1	222	191	137	883	1246	705	1.72	1.59	1.06	6.92	6.92	5.19	1.45667	6.34333	2.12257	1.10943e-11	4.4886e-09	Up
SCSFRI_TO_T_00003153.path1	842	355	651	64	180	53	8.8	3.99	6.82	0.68	1.35	0.53	6.53667	0.853333	-2.93737	1.43615e-11	5.64449e-09	Down
SCSFRI_TO_T_00010018.path1	694	328	963	36	151	61	38.63	19.65	53.77	2.03	6.03	3.23	37.35	3.76333	-3.31103	1.57638e-11	6.02351e-09	Down
SCSFRI_TO_T_00106052.path1	1111	725	3035	77	279	114	23.32	16.38	63.9	1.64	4.2	2.28	34.5333	2.70667	-3.6734	2.37048e-11	8.81306e-09	Down
SCSFRI_TO_T_00052422.path1	948	880	913	325	528	321	19.44	19.42	18.78	6.75	7.76	6.26	19.2133	6.92333	-1.47257	5.06743e-11	1.83441e-08	Down
SCSFRI_TO_T_00020178.path1	2987	2122	2522	768	1003	803	58.77	44.93	49.78	15.3	14.15	15.03	51.16	14.8267	-1.78682	5.33173e-11	1.8806e-08	Down
SCSFRI_TO_T_00107204.path1	622	201	903	48	61	66	41.62	14.47	60.61	3.25	2.93	4.2	38.9	3.46	-3.49093	8.39724e-11	2.88781e-08	Down
SCSFRI_TO_T_00031342.path1	1564	1394	2355	414	704	391	24.95	23.93	37.69	6.69	8.05	5.93	28.8567	6.89	-2.06633	8.69709e-11	2.91798e-08	Down
SCSFRI_TO_T_00119132.path1	980	372	2264	28	169	63	18.44	7.53	42.74	0.53	2.28	1.13	22.9033	1.31333	-4.12425	8.93925e-11	2.92782e-08	Down
SCSFRI_TO_T_00135169.path1	465	819	286	2520	7761	3804	3.58	6.8	2.22	19.69	42.95	27.92	4.2	30.1867	2.84545	1.01444e-10	3.24526e-08	Up
SCSFRI_TO_T_00082011.path1	1736	802	1918	221	447	264	32.02	15.92	35.49	4.13	5.91	4.63	27.81	4.89	-2.5077	1.0908e-10	3.41024e-08	Down
SCSFRI_TO_T_00112595.path1	3430	313	4323	73	188	147	73.2	7.19	92.55	1.58	2.88	2.98	57.6467	2.48	-4.53883	1.14497e-10	3.50006e-08	Down
SCSFRI_TO_T_00072925.path1	346	731	360	56	124	107	4.43	10.07	4.63	0.73	1.14	1.3	6.37667	1.05667	-2.59328	1.24069e-10	3.71021e-08	Down
SCSFRI_TO_T_00022329.path1	3099	3530	6098	786	1507	918	129.51	158.75	255.64	33.25	45.16	36.49	181.3	38.3	-2.24296	1.71385e-10	5.0161e-08	Down
SCSFRI_TO_T_00095387.path1	2612	1293	3739	355	605	448	148.02	78.85	212.56	20.36	24.59	24.15	146.477	23.0333	-2.66888	1.89248e-10	5.42352e-08	Down
SCSFRI_TO_T_00118069.path1	1535	1709	1519	547	868	384	110.3	132.17	109.48	39.79	44.75	26.21	117.317	36.9167	-1.66806	2.05681e-10	5.77418e-08	Down
SCSFRI_TO_T_00011276.path1	243	207	231	36	11	25	24.24	22.22	23.11	3.63	0.79	2.37	23.19	2.26333	-3.35698	2.32465e-10	6.29708e-08	Down
SCSFRI_TO_T_00095046.path1	2440	184	2926	49	168	59	40.04	3.25	48.16	0.82	1.98	0.92	30.4833	1.24	-4.61961	2.33463e-10	6.29708e-08	Down
SCSFRI_TO_T_00089342.path1	224	815	771	87	63	47	3.58	14.02	12.37	1.41	0.72	0.71	9.99	0.946667	-3.39956	3.18998e-10	8.43873e-08	Down
SCSFRI_TO_T_00097990.path1	945	664	1337	200	351	218	14.6	11.04	20.72	3.13	3.89	3.2	15.4533	3.40667	-2.18149	3.76789e-10	9.77945e-08	Down
SCSFRI_TO_T_00085881.path1	2802	172	3230	39	187	41	36.3	2.4	41.98	0.51	1.74	0.51	26.8933	0.92	-4.86947	4.27479e-10	1.08896e-07	Down
SCSFRI_TO_T_00089484.path1	658	570	740	154	232	226	6.77	6.31	7.63	1.6	1.71	2.21	6.90333	1.84	-1.90759	5.22882e-10	1.30778e-07	Down
SCSFRI_TO_T_00110832.path1	6842	4079	6348	1582	2448	1606	112.29	72.04	104.51	26.28	28.81	25.07	96.28	26.72	-1.84932	5.98377e-10	1.46987e-07	Down
SCSFRI_TO_T_00035761.path1	289	15	786	7	10	8	7.91	0.44	21.59	0.19	0.2	0.21	9.98	0.2	-5.64097	7.28937e-10	1.75917e-07	Down
SCSFRI_TO_T_00011061.path1	2235	82	1753	27	104	32	100.65	3.97	79.2	1.23	3.36	1.37	61.2733	1.98667	-4.94684	7.44912e-10	1.76673e-07	Down
SCSFRI_TO_T_00045345.path1	3149	113	2538	46	121	73	41.9	1.62	33.88	0.62	1.15	0.92	25.8	0.896667	-4.84666	8.06009e-10	1.87923e-07	Down
MSTRG.5673	100	154	127	623	679	594	3.86	6.4	4.92	24.34	18.79	21.81	5.06	21.6467	2.09694	8.66823e-10	1.96171e-07	Up
SCSFRI_TO_T_00064534.path1	670	60	761	3	41	16	21.84	2.1	24.88	0.1	0.96	0.5	16.2733	0.52	-4.96785	8.69908e-10	1.96171e-07	Down
SCSFRI_TO_T_00102511.path1	120	24	131	1081	1487	1273	2.58	0.56	2.83	23.55	22.95	26.05	1.99	24.1833	3.60317	9.53884e-10	2.11639e-07	Up
SCSFRI_TO_T_00003720.path1	1343	601	1077	213	365	204	19.75	9.51	15.89	3.17	3.85	2.85	15.05	3.29	-2.1936	1.00467e-09	2.19368e-07	Down
SCSFRI_TO_T_00117114.path1	590	334	476	111	144	130	48.87	29.78	39.56	9.31	8.55	10.24	39.4033	9.36667	-2.07271	1.02316e-09	2.19915e-07	Down
SCSFRI_TO_T_00005526.path1	4837	177	3692	62	229	90	53.56	2.11	41.01	0.69	1.82	0.95	32.2267	1.15333	-4.80437	1.1471e-09	2.39685e-07	Down
SCSFRI_TO_T_00064468.path1	27351	413	25784	68	152	29	839.55	13.63	793.94	2.12	3.35	0.85	549.04	2.10667	-8.02581	1.14999e-09	2.39685e-07	Down
SCSFRI_TO_T_00072307.path1	1355	773	2357	249	391	198	37.32	22.91	65.12	6.94	7.72	5.19	41.7833	6.61667	-2.65875	1.18659e-09	2.43623e-07	Down
SCSFRI_TO_T_00095134.path1	129	17	101	0	4	2	3.4	0.48	2.67	0	0.08	0.05	2.18333	0.0433333	-5.65491	1.643e-09	3.32368e-07	Down
SCSFRI_TO_T_00079507.path1	645	657	1117	119	305	201	10.48	11.49	18.2	1.96	3.55	3.11	13.39	2.87333	-2.22036	1.71901e-09	3.42705e-07	Down
SCSFRI_TO_T_00140848.path1	714	635	577	191	385	254	15.24	14.59	12.36	4.13	5.89	5.16	14.0633	5.06	-1.47473	1.94459e-09	3.8214e-07	Down
SCSFRI_TO_T_00079525.path1	2256	305	1221	87	169	131	39.24	5.71	21.31	1.53	2.11	2.17	22.0867	1.93667	-3.51153	2.04771e-09	3.96737e-07	Down
SCSFRI_TO_T_00135841.path1	1532	2099	1513	634	1004	654	31.19	45.99	30.9	13.07	14.66	12.66	36.0267	13.4633	-1.42003	2.35001e-09	4.48982e-07	Down
SCSFRI_TO_T_00029473.path1	1408	611	4740	115	317	171	21.78	10.17	73.57	1.8	3.52	2.52	35.1733	2.61333	-3.75052	2.38526e-09	4.49475e-07	Down
MSTRG.12261	39	41	27	147	248	147	0.85	0.96	0.59	3.24	3.87	3.04	0.8	3.38333	2.08037	2.92615e-09	5.43947e-07	Up
SCSFRI_TO_T_00050098.path1	288	323	289	806	1539	842	4.72	5.69	4.75	13.36	18.08	13.12	5.05333	14.8533	1.55548	3.2819e-09	6.01945e-07	Up
SCSFRI_TO_T_00023247.path1	7266	2522	7955	594	1817	847	155.16	57.96	170.41	12.84	27.82	17.2	127.843	19.2867	-2.7287	3.34167e-09	6.04842e-07	Down
SCSFRI_TO_T_00003087.path1	108	85	79	301	489	331	1.3	1.1	0.95	3.67	4.22	3.79	1.11667	3.89333	1.80181	3.50949e-09	6.26968e-07	Up
MSTRG.12346	1263	879	1108	357	608	317	42.16	31.58	37.1	12.06	14.55	10.06	36.9467	12.2233	-1.59581	3.89442e-09	6.86817e-07	Down
SCSFRI_TO_T_00041433.path1	14	8	11	74	120	75	0.16	0.1	0.13	0.87	1	0.83	0.13	0.9	2.79141	3.99148e-09	6.95023e-07	Up
SCSFRI_TO_T_00094066.path1	1084	1760	1780	468	403	320	26	45.43	42.83	11.36	6.93	7.3	38.0867	8.53	-2.15867	4.54493e-09	7.81501e-07	Down
SCSFRI_TO_T_00090368.path1	3124	95	2344	44	94	95	113.68	3.72	85.56	1.63	2.45	3.29	67.6533	2.45667	-4.78339	4.69226e-09	7.96872e-07	Down
SCSFRI_TO_T_00094250.path1	107	173	113	879	1099	432	1.71	2.97	1.81	14.19	12.57	6.55	2.16333	11.1033	2.35966	4.77407e-09	8.0088e-07	Up
SCSFRI_TO_T_00014567.path1	4569	131	2855	78	163	113	122.72	3.79	76.93	2.12	3.14	2.89	67.8133	2.71667	-4.64166	6.55886e-09	1.08703e-06	Down
SCSFRI_TO_T_00067115.path1	2123	259	1875	75	115	160	90.65	11.9	80.3	3.23	3.52	6.5	60.95	4.41667	-3.7866	6.7307e-09	1.10223e-06	Down
SCSFRI_TO_T_00128304.path1	525	420	717	151	251	136	14.37	12.37	19.69	4.18	4.93	3.55	15.4767	4.22	-1.87478	6.97974e-09	1.12957e-06	Down
SCSFRI_TO_T_00070717.path1	2618	1396	2315	449	1042	521	64.46	36.99	57.18	11.19	18.4	12.2	52.8767	13.93	-1.92444	7.81356e-09	1.24981e-06	Down
SCSFRI_TO_T_00117978.path1	768	393	1440	84	124	164	17.87	9.84	33.62	1.98	2.07	3.63	20.4433	2.56	-2.99741	8.41588e-09	1.33068e-06	Down
SCSFRI_TO_T_00052929.path1	317	76	513	17	56	22	14.81	3.82	24.05	0.81	1.88	0.98	14.2267	1.22333	-3.53971	1.08373e-08	1.69407e-06	Down
SCSFRI_TO_T_00089216.path1	615	152	472	28	72	71	12.77	3.4	9.83	0.59	1.07	1.4	8.66667	1.02	-3.08691	1.19974e-08	1.84379e-06	Down
SCSFRI_TO_T_00127391.path1	547	69	498	26	46	34	34.56	4.69	31.56	1.66	2.08	2.04	23.6033	1.92667	-3.61481	1.21343e-08	1.84379e-06	Down
SCSFRI_TO_T_00061712.path1	2296	1680	2326	600	1288	659	46.98	36.99	47.74	12.43	18.9	12.82	43.9033	14.7167	-1.57688	1.21972e-08	1.84379e-06	Down
SCSFRI_TO_T_00043298.path1	1539	257	1514	122	167	112	59.99	10.78	59.2	4.81	4.67	4.15	43.3233	4.54333	-3.25332	1.27942e-08	1.91301e-06	Down
SCSFRI_TO_T_00026056.path1	8	11	13	55	227	87	0.1	0.15	0.17	0.75	2.17	1.11	0.14	1.34333	3.26232	1.31779e-08	1.9492e-06	Up
SCSFRI_TO_T_00105406.path1	3941	428	2067	93	389	155	82.48	9.64	43.4	1.97	5.84	3.09	45.1733	3.63333	-3.63611	1.34794e-08	1.97258e-06	Down
SCSFRI_TO_T_00117168.path1	870	764	639	159	359	298	24.17	22.84	17.81	4.47	7.15	7.87	21.6067	6.49667	-1.7337	1.54055e-08	2.2133e-06	Down
SCSFRI_TO_T_00128210.path1	3423	6187	2834	14718	28448	26815	16.8	32.68	13.95	73.12	100.12	125.16	21.1433	99.4667	2.23401	1.54461e-08	2.2133e-06	Up
SCSFRI_TO_T_00057458.path1	470	140	376	49	65	61	11.34	3.64	9.1	1.2	1.12	1.4	8.02667	1.24	-2.69446	1.62352e-08	2.30238e-06	Down
SCSFRI_TO_T_00087090.path1	494	509	418	1194	1943	1318	9.55	10.59	8.12	23.4	26.97	24.25	9.42	24.8733	1.4008	1.65901e-08	2.32871e-06	Up
SCSFRI_TO_T_00015468.path1	32924	20341	54668	1563	3531	7335	898.51	597.4	1496.66	43.18	69.1	190.38	997.523	100.887	-3.30562	1.98036e-08	2.7517e-06	Down
SCSFRI_TO_T_00028111.path1	182	222	135	53	91	46	6.36	8.34	4.73	1.87	2.28	1.53	6.47667	1.89333	-1.77432	2.07102e-08	2.8489e-06	Down
SCSFRI_TO_T_00049850.path1	241	107	173	28	69	29	4.69	2.24	3.37	0.55	0.96	0.54	3.43333	0.683333	-2.32895	2.47296e-08	3.36812e-06	Down
SCSFRI_TO_T_00140740.path1	348	316	570	117	145	75	3.04	2.97	5	1.03	0.91	0.62	3.67	0.853333	-2.1046	2.69073e-08	3.62879e-06	Down
SCSFRI_TO_T_00076469.path1	199	23	116	2	15	2	3.87	0.48	2.26	0.04	0.21	0.04	2.20333	0.0966667	-4.51053	2.98659e-08	3.9887e-06	Down
SCSFRI_TO_T_00038607.path1	158	97	327	20	44	33	1.65	1.09	3.43	0.21	0.33	0.33	2.05667	0.29	-2.82618	3.48526e-08	4.60993e-06	Down
MSTRG.14413	15	20	4	115	125	117	1.89	2.71	0.5	14.64	11.27	13.99	1.7	13.3	2.96782	3.8915e-08	5.09823e-06	Up
SCSFRI_TO_T_00081069.path1	788	748	525	262	428	245	8.14	8.32	5.44	2.74	3.17	2.41	7.3	2.77333	-1.39628	4.18258e-08	5.42788e-06	Down
SCSFRI_TO_T_00070577.path1	933	826	1000	256	508	392	14.17	13.5	15.24	3.94	5.53	5.66	14.3033	5.04333	-1.5039	4.26632e-08	5.48481e-06	Down
SCSFRI_TO_T_00119741.path1	2099	1812	2030	800	1399	845	28.58	26.56	27.73	11.03	13.66	10.94	27.6233	11.8767	-1.21776	4.42365e-08	5.63442e-06	Down
MSTRG.5608	76	104	67	304	574	242	2.39	3.53	2.12	9.72	12.99	7.27	2.68	9.99333	1.89873	5.31464e-08	6.70717e-06	Up
SCSFRI_TO_T_00051890.path1	28	23	31	137	328	101	0.96	0.85	1.07	4.76	8.07	3.3	0.96	5.37667	2.48561	5.52954e-08	6.91494e-06	Up
SCSFRI_TO_T_00017791.path1	1061	188	858	67	166	83	14.85	2.83	12.05	0.95	1.67	1.1	9.91	1.24	-2.99854	5.58728e-08	6.9242e-06	Down
SCSFRI_TO_T_00031834.path1	97	74	302	16	29	18	1.72	1.41	5.37	0.29	0.37	0.3	2.83333	0.32	-3.14636	5.96129e-08	7.32174e-06	Down
MSTRG.6123	98	50	84	14	17	16	4.05	2.22	3.48	0.59	0.5	0.63	3.25	0.573333	-2.50299	6.4677e-08	7.87342e-06	Down
SCSFRI_TO_T_00010761.path1	173	199	208	71	81	60	4.98	6.17	6.01	2.07	1.67	1.64	5.72	1.79333	-1.67337	6.62909e-08	7.9991e-06	Down
SCSFRI_TO_T_00021613.path1	1345	1743	1318	3830	5849	4596	16.19	22.58	15.92	46.68	50.5	52.63	18.23	49.9367	1.45378	6.74707e-08	8.07067e-06	Up
SCSFRI_TO_T_00089011.path1	1312	760	1545	139	512	297	28.67	17.86	33.86	3.07	8.03	6.17	26.7967	5.75667	-2.21875	7.92277e-08	9.39531e-06	Down
SCSFRI_TO_T_00090286.path1	1153	52	565	21	62	41	30.16	1.46	14.82	0.56	1.16	1.02	15.48	0.913333	-4.08312	8.9282e-08	1.04971e-05	Down
SCSFRI_TO_T_00109390.path1	2308	1132	4076	186	877	308	35.72	18.86	63.29	2.91	9.73	4.53	39.29	5.72333	-2.77923	9.15223e-08	1.06199e-05	Down
SCSFRI_TO_T_00144709.path1	2076	74	3151	64	145	87	53.05	2.04	80.78	1.66	2.66	2.11	45.29	2.14333	-4.40126	9.18705e-08	1.06199e-05	Down
SCSFRI_TO_T_00042529.path1	230	12	211	3	13	8	7.73	0.43	7.11	0.1	0.31	0.26	5.09	0.223333	-4.5104	9.7541e-08	1.11815e-05	Down
SCSFRI_TO_T_00109585.path1	898	596	600	257	398	215	7.38	5.27	4.95	2.14	2.35	1.68	5.86667	2.05667	-1.51223	1.07621e-07	1.2235e-05	Down
MSTRG.6329	551	79	1125	30	88	42	32.23	4.98	66.06	1.78	3.69	2.34	34.4233	2.60333	-3.72495	1.1196e-07	1.2624e-05	Down
SCSFRI_TO_T_00061458.path1	600	253	479	114	142	112	10.33	4.69	8.27	1.99	1.75	1.83	7.76333	1.85667	-2.06396	1.167e-07	1.30515e-05	Down
SCSFRI_TO_T_00135745.path1	7487	139	14292	60	99	35	215.49	4.31	412.65	1.75	2.04	0.96	210.817	1.58333	-7.05688	1.1824e-07	1.3117e-05	Down
SCSFRI_TO_T_00073929.path1	1071	491	937	217	260	239	33.66	16.61	29.54	6.9	5.86	7.14	26.6033	6.63333	-2.0038	1.2437e-07	1.36867e-05	Down
SCSFRI_TO_T_00015761.path1	4527	103	3931	32	68	31	155.12	3.8	135.13	1.11	1.67	1.01	98.0167	1.26333	-6.27772	1.2839e-07	1.40169e-05	Down
SCSFRI_TO_T_00010873.path1	2769	211	5776	215	166	166	57.94	4.75	121.24	4.55	2.49	3.3	61.31	3.44667	-4.15285	1.4152e-07	1.53287e-05	Down
SCSFRI_TO_T_00056344.path1	92	159	49	446	837	466	2.66	4.95	1.42	13.06	17.36	12.82	3.01	14.4133	2.25957	1.51659e-07	1.62986e-05	Up
SCSFRI_TO_T_00063831.path1	555	21	185	4	18	17	14.56	0.59	4.87	0.11	0.34	0.42	6.67333	0.29	-4.52428	1.58097e-07	1.68588e-05	Down
SCSFRI_TO_T_00060085.path1	13109	1065	39828	221	565	187	179.33	15.68	546.59	3.06	5.54	2.43	247.2	3.67667	-6.07114	1.73477e-07	1.83566e-05	Down
SCSFRI_TO_T_00136704.path1	7214	2648	6221	917	1466	1537	186.66	73.74	161.48	24.02	27.2	37.82	140.627	29.68	-2.24431	1.74918e-07	1.83678e-05	Down
SCSFRI_TO_T_00004446.path1	33	71	48	243	308	204	0.68	1.57	0.99	5.05	4.53	3.98	1.08	4.52	2.06529	1.76285e-07	1.8371e-05	Up
SCSFRI_TO_T_00000331.path1	211	162	177	546	772	594	8.55	7.07	7.2	22.41	22.45	22.9	7.60667	22.5867	1.57014	1.78215e-07	1.8429e-05	Up
SCSFRI_TO_T_00076005.path1	183	247	149	531	901	648	2.33	3.38	1.9	6.83	8.21	7.83	2.53667	7.62333	1.58749	1.79521e-07	1.8429e-05	Up
SCSFRI_TO_T_00022645.path1	108	75	123	28	38	19	6.5	4.85	7.38	1.68	1.62	1.1	6.24333	1.46667	-2.08978	1.90157e-07	1.93232e-05	Down
SCSFRI_TO_T_00065768.path1	1083	390	2719	56	256	185	67.34	26.1	169.61	3.52	11.42	10.94	87.6833	8.62667	-3.34543	1.91041e-07	1.93232e-05	Down
SCSFRI_TO_T_00119208.path1	427	336	814	126	163	126	6.59	5.58	12.59	1.97	1.8	1.85	8.25333	1.87333	-2.13937	1.96048e-07	1.96849e-05	Down
SCSFRI_TO_T_00016361.path1	283	218	900	51	135	45	11.48	9.52	36.63	2.09	3.93	1.74	19.21	2.58667	-2.89269	2.03074e-07	2.02427e-05	Down
MSTRG.3286	0	0	1	44	51	44	0	0	0.13	2.78	2.62	2.94	0.0433333	2.78	6.00346	2.05278e-07	2.03151e-05	Up
SCSFRI_TO_T_00060892.path1	189	305	227	1002	1110	765	2.92	5.07	3.52	15.67	12.3	11.24	3.83667	13.07	1.76833	2.09426e-07	2.05776e-05	Up
MSTRG.6314	158	179	406	24	69	57	3.84	4.68	9.9	0.59	1.2	1.32	6.14	1.03667	-2.56629	2.12767e-07	2.07576e-05	Down
SCSFRI_TO_T_00121099.path1	192	187	83	568	965	600	8.3	8.7	3.6	24.86	29.92	24.67	6.86667	26.4833	1.9474	2.45771e-07	2.38087e-05	Up
SCSFRI_TO_T_00114469.path1	298	63	289	12	59	21	17.62	4.01	17.14	0.72	2.5	1.18	12.9233	1.46667	-3.13937	2.55972e-07	2.46234e-05	Down
SCSFRI_TO_T_00050703.path1	1609	570	1025	154	476	231	14.11	5.38	9.02	1.37	2.99	1.93	9.50333	2.09667	-2.18034	2.93036e-07	2.79931e-05	Down
SCSFRI_TO_T_00090234.path1	80	2	220	2	2	2	4.19	0.11	11.55	0.11	0.08	0.1	5.28333	0.0966667	-5.77229	2.96029e-07	2.80839e-05	Down
SCSFRI_TO_T_00089097.path1	226	340	162	963	1231	809	1.65	2.67	1.19	7.12	6.45	5.62	1.83667	6.39667	1.80023	3.03168e-07	2.85642e-05	Up
SCSFRI_TO_T_00000982.path1	293	257	236	75	160	113	11.17	10.54	9.03	2.89	4.37	4.1	10.2467	3.78667	-1.43615	3.13996e-07	2.93832e-05	Down
SCSFRI_TO_T_00007989.path1	812	48	834	33	52	52	39.11	2.49	40.3	1.61	1.8	2.38	27.3	1.93	-3.82223	3.26701e-07	3.03655e-05	Down
SCSFRI_TO_T_00121001.path1	76	188	104	326	1553	1193	0.85	2.26	1.16	3.68	12.43	12.67	1.42333	9.59333	2.75276	3.35511e-07	3.09751e-05	Up
SCSFRI_TO_T_00042900.path1	4250	8140	5341	16448	33940	21102	190.48	392.62	240.14	746.25	1090.84	899.5	274.413	912.197	1.73299	3.5393e-07	3.24577e-05	Up
SCSFRI_TO_T_00026406.path1	101	55	80	13	32	17	1.88	1.1	1.49	0.24	0.43	0.3	1.49	0.323333	-2.20422	3.56892e-07	3.25126e-05	Down
SCSFRI_TO_T_00083352.path1	516	282	538	95	225	131	13.53	7.96	14.16	2.52	4.23	3.27	11.8833	3.34	-1.83102	3.66184e-07	3.31396e-05	Down
SCSFRI_TO_T_00039016.path1	6837	41	6255	30	54	20	311.09	2.01	285.51	1.38	1.76	0.87	199.537	1.33667	-7.22187	3.85572e-07	3.46662e-05	Down
MSTRG.14475	27	50	17	179	313	119	0.38	0.75	0.24	2.53	3.14	1.58	0.456667	2.41667	2.40381	3.98603e-07	3.56051e-05	Up
SCSFRI_TO_T_00008893.path1	17	20	6	82	120	86	0.31	0.39	0.11	1.52	1.58	1.5	0.27	1.53333	2.50564	4.02246e-07	3.56987e-05	Up
SCSFRI_TO_T_00099809.path1	303	250	426	88	111	116	12.68	11.26	17.88	3.73	3.33	4.62	13.94	3.89333	-1.84015	4.52048e-07	3.98613e-05	Down
SCSFRI_TO_T_00088490.path1	2733	323	2160	197	298	229	69.65	8.86	55.23	5.08	5.45	5.55	44.58	5.36	-3.05609	4.56884e-07	4.00312e-05	Down
SCSFRI_TO_T_00073436.path1	1865	1095	854	361	491	440	57.96	36.62	26.62	11.36	10.94	13	40.4	11.7667	-1.77965	4.71877e-07	4.10832e-05	Down
SCSFRI_TO_T_00133181.path1	305	228	192	680	1078	720	9.92	7.98	6.27	22.4	25.15	22.28	8.05667	23.2767	1.53063	5.03353e-07	4.35479e-05	Up
SCSFRI_TO_T_00066530.path1	618	40	398	22	48	33	19.94	1.39	12.88	0.72	1.11	1.01	11.4033	0.946667	-3.59046	5.12665e-07	4.40764e-05	Down
SCSFRI_TO_T_00024874.path1	192	120	116	403	892	479	13.42	9.03	8.14	28.52	44.72	31.85	10.1967	35.03	1.78049	5.47565e-07	4.67845e-05	Up
SCSFRI_TO_T_00004193.path1	232	405	313	107	115	42	3.47	6.51	4.69	1.62	1.23	0.6	4.89	1.15	-2.0882	5.61126e-07	4.76472e-05	Down
MSTRG.14815	2616	2548	1559	5465	15497	7484	66.27	69.46	39.62	140.14	281.51	180.3	58.45	200.65	1.77941	5.77642e-07	4.87488e-05	Up
SCSFRI_TO_T_00004522.path1	140	24	192	5	21	12	19.5	3.6	26.83	0.71	2.1	1.59	16.6433	1.46667	-3.50433	6.36526e-07	5.3052e-05	Down
SCSFRI_TO_T_00027814.path1	45	58	25	206	214	231	0.74	1.03	0.41	3.44	2.53	3.62	0.726667	3.19667	2.1372	6.36621e-07	5.3052e-05	Up
SCSFRI_TO_T_00121844.path1	1526	100	1652	98	153	68	85.06	6	92.38	5.53	6.12	3.6	61.1467	5.08333	-3.58843	6.40203e-07	5.3052e-05	Down
SCSFRI_TO_T_00048495.path1	722	448	928	107	335	206	17.57	11.74	22.66	2.64	5.85	4.77	17.3233	4.42	-1.9706	6.71506e-07	5.53128e-05	Down
SCSFRI_TO_T_00103863.path1	21182	4998	14590	1625	4846	2662	944.81	239.93	652.85	73.37	155	112.94	612.53	113.77	-2.42866	7.04083e-07	5.7651e-05	Down
SCSFRI_TO_T_00034414.path1	521	327	549	112	198	182	15.63	10.56	16.53	3.4	4.26	5.19	14.24	4.28333	-1.73314	7.13785e-07	5.80995e-05	Down
SCSFRI_TO_T_00138728.path1	791	387	932	120	251	224	13.81	7.27	16.32	2.12	3.14	3.72	12.4667	2.99333	-2.05825	7.57522e-07	6.12969e-05	Down
SCSFRI_TO_T_00018391.path1	1684	537	1227	202	443	300	45.33	15.56	33.13	5.5	8.55	7.68	31.34	7.24333	-2.11328	7.95419e-07	6.39871e-05	Down
SCSFRI_TO_T_00102223.path1	508	358	296	117	221	155	6.76	5.12	3.95	1.58	2.11	1.96	5.27667	1.88333	-1.48634	8.12359e-07	6.47758e-05	Down
SCSFRI_TO_T_00002484.path1	61	71	9	346	538	365	1.28	1.61	0.19	7.37	8.12	7.31	1.02667	7.6	2.88803	8.14641e-07	6.47758e-05	Up
SCSFRI_TO_T_00066866.path1	466	102	1358	48	95	69	7.12	1.68	20.84	0.74	1.04	1	9.88	0.926667	-3.41439	8.61228e-07	6.80865e-05	Down
SCSFRI_TO_T_00103008.path1	43	41	41	126	208	142	1.17	1.21	1.12	3.48	4.07	3.69	1.16667	3.74667	1.68322	9.04988e-07	7.04315e-05	Up
SCSFRI_TO_T_00042918.path1	741	1096	895	287	622	202	8.03	12.79	9.73	3.15	4.83	2.08	10.1833	3.35333	-1.60254	9.05322e-07	7.04315e-05	Down
SCSFRI_TO_T_00128398.path1	153	0	174	0	1	1	14.29	0	16.3	0	0.07	0.09	10.1967	0.0533333	-7.57884	9.08354e-07	7.04315e-05	Down
SCSFRI_TO_T_00020833.path1	1258	195	906	104	159	135	25.73	4.29	18.59	2.15	2.33	2.63	16.2033	2.37	-2.77333	9.1137e-07	7.04315e-05	Down
SCSFRI_TO_T_00135707.path1	48	96	30	259	386	294	0.83	1.79	0.52	4.55	4.81	4.86	1.04667	4.74	2.17909	9.19994e-07	7.07008e-05	Up
SCSFRI_TO_T_00053114.path1	2340	1616	1697	756	1221	520	46.61	34.64	33.91	15.25	17.44	9.85	38.3867	14.18	-1.43675	9.56642e-07	7.31087e-05	Down
SCSFRI_TO_T_00048464.path1	514	349	228	119	154	63	8.62	6.3	3.84	2.02	1.85	1	6.25333	1.62333	-1.94567	9.97695e-07	7.55934e-05	Down
SCSFRI_TO_T_00032619.path1	384	92	454	29	57	65	6.29	1.62	7.46	0.48	0.67	1.01	5.12333	0.72	-2.83101	1.00015e-06	7.55934e-05	Down
SCSFRI_TO_T_00048599.path1	948	632	1143	238	526	313	13.25	9.51	16.03	3.37	5.27	4.16	12.93	4.26667	-1.59954	1.03524e-06	7.78187e-05	Down
SCSFRI_TO_T_00055564.path1	816	424	816	152	254	253	10.57	5.91	10.61	1.99	2.36	3.12	9.03	2.49	-1.85858	1.05326e-06	7.87429e-05	Down
SCSFRI_TO_T_00118976.path1	10805	930	4251	562	713	723	209.28	19.39	82.6	11.02	9.9	13.32	103.757	11.4133	-3.18441	1.17847e-06	8.76274e-05	Down
SCSFRI_TO_T_00050309.path1	3053	5196	1583	14803	24962	11750	75.27	137.87	39.15	369.45	441.34	275.52	84.0967	362.103	2.10628	1.33028e-06	9.81884e-05	Up
SCSFRI_TO_T_00032848.path1	1311	119	2252	102	187	103	17.65	1.72	30.42	1.39	1.81	1.32	16.5967	1.50667	-3.46146	1.33478e-06	9.81884e-05	Down
SCSFRI_TO_T_00031426.path1	197	152	177	61	103	72	3.79	3.15	3.42	1.19	1.42	1.32	3.45333	1.31	-1.39842	1.45482e-06	0.00010645	Down
SCSFRI_TO_T_00132918.path1	157	118	163	21	45	56	3.66	2.96	3.81	0.5	0.75	1.24	3.47667	0.83	-2.06652	1.48035e-06	0.000107745	Down
SCSFRI_TO_T_00135640.path1	1398	1058	1699	421	616	598	27.55	22.44	33.59	8.4	8.7	11.21	27.86	9.43667	-1.56185	1.50055e-06	0.00010864	Down
SCSFRI_TO_T_00102205.path1	696	506	632	208	347	288	13.12	10.26	11.95	3.97	4.69	5.16	11.7767	4.60667	-1.35414	1.51291e-06	0.000108961	Down
SCSFRI_TO_T_00011328.path1	94	79	80	11	47	16	3.81	3.44	3.25	0.45	1.37	0.62	3.5	0.813333	-2.10544	1.57653e-06	0.000112561	Down
SCSFRI_TO_T_00112167.path1	319	40	365	27	48	21	8.37	1.13	9.6	0.72	0.9	0.52	6.36667	0.713333	-3.15789	1.57925e-06	0.000112561	Down
SCSFRI_TO_T_00097566.path1	99	151	87	303	590	340	1.96	3.24	1.74	6.11	8.44	6.45	2.31333	7	1.59738	1.59434e-06	0.00011305	Up
SCSFRI_TO_T_00068736.path1	2040	1081	2325	170	846	450	51.09	29.13	58.41	4.31	15.19	10.72	46.21	10.0733	-2.19766	1.62238e-06	0.000114209	Down
SCSFRI_TO_T_00002485.path1	8	13	4	35	148	67	0.21	0.36	0.1	0.91	2.72	1.63	0.223333	1.75333	2.97283	1.62729e-06	0.000114209	Up
SCSFRI_TO_T_00026222.path1	3282	1422	3195	137	596	733	66.33	30.93	64.78	2.8	8.64	14.09	54.0133	8.51	-2.66608	1.65831e-06	0.000115795	Down
SCSFRI_TO_T_00028364.path1	507	199	578	102	158	102	18.37	7.76	21.01	3.74	4.11	3.52	15.7133	3.79	-2.05172	1.6903e-06	0.000117433	Down
SCSFRI_TO_T_00068403.path1	312	133	720	76	73	48	13.22	6.07	30.61	3.26	2.22	1.93	16.6333	2.47	-2.75149	1.7041e-06	0.000117797	Down
SCSFRI_TO_T_00020209.path1	194	74	189	40	40	29	3.47	1.43	3.4	0.73	0.51	0.49	2.76667	0.576667	-2.26234	1.71938e-06	0.000118259	Down
SCSFRI_TO_T_00012879.path1	546	197	438	90	74	107	99.46	38.62	79.92	16.5	9.68	18.48	72.6667	14.8867	-2.28727	1.75313e-06	0.000119981	Down
SCSFRI_TO_T_00045881.path1	174	184	145	70	63	55	5.29	6	4.43	2.14	1.38	1.6	5.24	1.70667	-1.61839	1.88822e-06	0.000128586	Down
SCSFRI_TO_T_00086124.path1	23	38	30	2	8	3	1.07	1.86	1.38	0.09	0.27	0.12	1.43667	0.16	-3.16658	1.93889e-06	0.000131386	Down
SCSFRI_TO_T_00038133.path1	6076	143	5560	57	129	94	149.31	3.78	137.07	1.42	2.27	2.2	96.72	1.96333	-5.62244	2.02929e-06	0.000136838	Down
SCSFRI_TO_T_00085192.path1	12932	23989	12458	60620	72332	53953	317.07	632.96	306.4	1504.52	1271.72	1258.07	418.81	1344.77	1.68299	2.12852e-06	0.000142829	Up
SCSFRI_TO_T_00095682.path1	112	137	79	280	508	405	3.18	4.18	2.25	8.04	10.34	10.93	3.20333	9.77	1.60878	2.19826e-06	0.000146361	Up
SCSFRI_TO_T_00119066.path1	1796	1492	3447	702	932	557	18.07	16.16	34.79	7.15	6.73	5.33	23.0067	6.40333	-1.84516	2.20243e-06	0.000146361	Down
MSTRG.10025	145	57	250	22	49	13	8.17	3.47	14.03	1.25	2.02	0.7	8.55667	1.32333	-2.69287	2.21505e-06	0.000146491	Down
SCSFRI_TO_T_00089203.path1	61	13	132	1	11	4	4.81	1.1	10.44	0.08	0.62	0.3	5.45	0.333333	-4.03122	2.29552e-06	0.000151087	Down
SCSFRI_TO_T_00101046.path1	544	198	623	93	172	112	24.15	9.46	27.75	4.18	5.48	4.73	20.4533	4.79667	-2.09223	2.37627e-06	0.000155657	Down
SCSFRI_TO_T_00062790.path1	154	62	179	27	46	28	11.15	4.83	13	1.98	2.39	1.93	9.66	2.1	-2.20163	2.43633e-06	0.000158835	Down
SCSFRI_TO_T_00052221.path1	16	13	10	48	113	67	0.93	0.82	0.59	2.84	4.73	3.72	0.78	3.76333	2.27047	2.472e-06	0.0001604	Up
SCSFRI_TO_T_00023803.path1	55	67	35	165	252	195	0.52	0.69	0.33	1.59	1.72	1.76	0.513333	1.69	1.71906	2.50139e-06	0.000161496	Up
SCSFRI_TO_T_00017550.path1	134	21	80	1	16	7	5.04	0.85	3.02	0.04	0.43	0.25	2.97	0.24	-3.62936	2.52562e-06	0.000161496	Down
MSTRG.10026	712	297	1298	145	270	75	10.96	4.92	20.05	2.26	2.98	1.1	11.9767	2.11333	-2.50263	2.53253e-06	0.000161496	Down
SCSFRI_TO_T_00043302.path1	295	220	244	102	167	104	4.5	3.61	3.73	1.57	1.83	1.51	3.94667	1.63667	-1.26987	2.53585e-06	0.000161496	Down
SCSFRI_TO_T_00143149.path1	562	426	618	170	288	245	8.12	6.62	8.95	2.49	2.98	3.36	7.89667	2.94333	-1.42379	2.61803e-06	0.000165962	Down
SCSFRI_TO_T_00138790.path1	2865	907	7324	654	208	279	57.39	19.55	147.19	13.26	2.99	5.32	74.71	7.19	-3.37724	2.71113e-06	0.000171075	Down
SCSFRI_TO_T_00023911.path1	170	88	214	38	65	40	9.45	5.27	11.94	2.14	2.59	2.12	8.88667	2.28333	-1.9605	2.76121e-06	0.000173439	Down
MSTRG.6124	284	242	497	110	130	97	3.99	3.71	7.03	1.59	1.31	1.29	4.91	1.39667	-1.81374	2.78319e-06	0.000174025	Down
SCSFRI_TO_T_00143020.path1	1720	401	5333	325	321	244	52.84	13.26	164.35	10.11	7.07	7.13	76.8167	8.10333	-3.24483	2.80321e-06	0.000174484	Down
SCSFRI_TO_T_00129411.path1	2116	1115	1981	364	1120	464	139.95	79.36	131.44	24.37	53.12	29.19	116.917	35.56	-1.71715	2.89417e-06	0.000179334	Down
SCSFRI_TO_T_00037134.path1	1582	327	1059	159	289	225	62.57	13.92	42.01	6.35	8.18	8.46	39.5	7.66333	-2.36581	2.95281e-06	0.000182147	Down
SCSFRI_TO_T_00018583.path1	1728	499	2390	233	484	333	32.57	10.12	45.19	4.45	6.54	5.97	29.2933	5.65333	-2.3734	3.01895e-06	0.000185396	Down
SCSFRI_TO_T_00003854.path1	1046	56	1182	35	121	75	25.14	1.45	28.5	0.85	2.09	1.71	18.3633	1.55	-3.56649	3.08294e-06	0.000188377	Down
SCSFRI_TO_T_00047270.path1	355	90	622	39	112	33	22.36	6.1	39.31	2.49	5.06	1.98	22.59	3.17667	-2.8301	3.09631e-06	0.000188377	Down
SCSFRI_TO_T_00092080.path1	19	14	10	81	99	59	0.38	0.3	0.2	1.63	1.41	1.12	0.293333	1.38667	2.24101	3.11317e-06	0.000188377	Up
SCSFRI_TO_T_00102229.path1	9	4	2	61	46	51	0.68	0.3	0.17	4.61	2.47	3.6	0.383333	3.56	3.21521	3.12227e-06	0.000188377	Up
SCSFRI_TO_T_00102964.path1	1304	162	563	91	174	90	20.03	2.67	8.67	1.42	1.92	1.31	10.4567	1.55	-2.75408	3.25992e-06	0.000195823	Down
SCSFRI_TO_T_00007414.path1	317	52	172	13	55	6	8.27	1.46	4.5	0.34	1.03	0.15	4.74333	0.506667	-3.22679	3.31925e-06	0.00019777	Down
SCSFRI_TO_T_00084763.path1	126	134	69	302	883	348	5.1	5.84	2.8	12.38	25.64	13.4	4.58	17.14	1.90395	3.32109e-06	0.00019777	Up
SCSFRI_TO_T_00078752.path1	126	217	94	451	834	477	2.64	4.9	1.97	9.56	12.53	9.5	3.17	10.53	1.73195	3.39922e-06	0.00020155	Up
SCSFRI_TO_T_00109173.path1	64362	60428	60351	200888	198439	209181	6212.22	6276.83	5843.6	19628.1	13735	19202.2	6110.88	17521.8	1.5197	3.42554e-06	0.000202239	Up
SCSFRI_TO_T_00048134.path1	210	127	331	38	68	72	4.84	3.15	7.65	0.89	1.12	1.58	5.21333	1.19667	-2.12318	3.5167e-06	0.000206734	Down
SCSFRI_TO_T_00089864.path1	274	414	226	775	1552	850	12.3	19.99	10.17	35.2	49.94	36.28	14.1533	40.4733	1.51583	3.53512e-06	0.000206933	Up
SCSFRI_TO_T_00056232.path1	524	515	519	265	315	195	7.98	8.44	7.94	4.09	3.45	2.83	8.12	3.45667	-1.2321	3.56899e-06	0.00020803	Down
SCSFRI_TO_T_00032288.path1	771	622	630	279	532	225	17.36	15.07	14.23	6.36	8.59	4.82	15.5533	6.59	-1.23887	3.58818e-06	0.000208266	Down
SCSFRI_TO_T_00109858.path1	3680	726	7430	628	654	468	109.72	23.29	222.22	18.95	13.98	13.27	118.41	15.4	-2.94279	3.88524e-06	0.00022456	Down
SCSFRI_TO_T_00026391.path1	2	4	0	59	47	21	0.08	0.17	0	2.31	1.3	0.77	0.0833333	1.46	4.13093	3.90992e-06	0.000225041	Up
SCSFRI_TO_T_00103151.path1	690	800	1011	358	347	305	16.51	20.6	24.26	8.67	5.95	6.94	20.4567	7.18667	-1.50918	4.0898e-06	0.000234414	Down
SCSFRI_TO_T_00120566.path1	31	20	29	131	153	91	0.41	0.28	0.38	1.74	1.44	1.14	0.356667	1.44	2.01342	4.13169e-06	0.000235832	Up
SCSFRI_TO_T_00129299.path1	456	276	533	102	225	156	8.24	5.37	9.66	1.87	2.92	2.68	7.75667	2.49	-1.63929	4.28231e-06	0.000243419	Down
SCSFRI_TO_T_00099855.path1	359	45	118	18	45	15	5.34	0.71	1.76	0.28	0.48	0.21	2.60333	0.323333	-3.00927	4.30594e-06	0.000243755	Down
SCSFRI_TO_T_00039502.path1	45	32	28	6	9	7	1.84	1.4	1.15	0.25	0.26	0.27	1.46333	0.26	-2.49267	4.36362e-06	0.000246008	Down
SCSFRI_TO_T_00078643.path1	22	25	9	80	312	74	0.75	0.92	0.31	2.77	7.65	2.41	0.66	4.27667	2.69595	4.40509e-06	0.000247332	Up
SCSFRI_TO_T_00071908.path1	2677	1805	2810	898	1347	1091	58.08	42.14	61.16	19.72	20.96	22.51	53.7933	21.0633	-1.35269	4.46611e-06	0.000249739	Down
SCSFRI_TO_T_00137215.path1	73	131	78	28	48	22	1.2	2.31	1.28	0.46	0.56	0.34	1.59667	0.453333	-1.81642	4.62596e-06	0.00025763	Down
SCSFRI_TO_T_00117678.path1	121	141	95	46	71	34	3.4	4.26	2.69	1.31	1.42	0.92	3.45	1.21667	-1.50366	4.74998e-06	0.000263471	Down
SCSFRI_TO_T_00095901.path1	175	24	231	12	30	17	2.65	0.39	3.5	0.18	0.33	0.24	2.18	0.25	-3.12433	4.77152e-06	0.000263603	Down
SCSFRI_TO_T_00000631.path1	984	639	744	233	554	338	36.29	25.37	27.53	8.7	14.65	11.86	29.73	11.7367	-1.3409	5.02819e-06	0.000276671	Down
SCSFRI_TO_T_00071439.path1	592	49	347	12	86	25	33.45	2.98	19.67	0.69	3.48	1.34	18.7	1.83667	-3.34788	5.0829e-06	0.000278567	Down
SCSFRI_TO_T_00046973.path1	94362	265	81588	75	925	39	3682.08	11.13	3193.77	2.95	25.89	1.43	2295.66	10.09	-7.82984	5.24722e-06	0.000286432	Down
SCSFRI_TO_T_00139781.path1	525	469	688	220	390	195	4.75	4.56	6.24	2.01	2.53	1.68	5.18333	2.07333	-1.32193	5.31861e-06	0.000289181	Down
SCSFRI_TO_T_00126075.path1	3572	4075	3082	1804	1816	1517	174.87	214.69	151.36	89.4	63.75	70.63	180.307	74.5933	-1.27333	5.4411e-06	0.000294676	Down
SCSFRI_TO_T_00073261.path1	20038	22024	15324	8795	16457	8436	915.08	1082.4	702.03	406.58	538.94	366.4	899.837	437.307	-1.04102	5.53158e-06	0.000297827	Down
SCSFRI_TO_T_00121618.path1	452	114	445	68	116	62	12.85	3.49	12.69	1.96	2.37	1.68	9.67667	2.00333	-2.27211	5.55432e-06	0.000297827	Down
SCSFRI_TO_T_00123401.path1	1104	802	1206	461	629	346	26.06	20.37	28.56	11.02	10.65	7.77	24.9967	9.81333	-1.34892	5.56423e-06	0.000297827	Down
SCSFRI_TO_T_00137535.path1	1317	2164	3527	798	785	533	60.77	107.47	163.28	37.28	25.98	23.39	110.507	28.8833	-1.93582	5.73201e-06	0.000305618	Down
SCSFRI_TO_T_00051222.path1	381	178	394	54	143	107	7.04	3.54	7.3	1	1.9	1.88	5.96	1.59333	-1.90326	5.77178e-06	0.00030655	Down
SCSFRI_TO_T_00059769.path1	7	15	11	47	176	50	0.1	0.23	0.15	0.67	1.77	0.67	0.16	1.03667	2.69581	6.25883e-06	0.00033114	Up
SCSFRI_TO_T_00120799.path1	253	81	218	35	78	42	11.6	3.98	10.02	1.63	2.57	1.85	8.53333	2.01667	-2.08114	6.46461e-06	0.000340717	Down
SCSFRI_TO_T_00120676.path1	1072	543	1873	169	525	284	27	14.72	47.32	4.31	9.48	6.8	29.68	6.86333	-2.11251	6.79988e-06	0.00035702	Down
SCSFRI_TO_T_00074793.path1	22	25	9	73	207	74	0.66	0.81	0.27	2.22	4.47	2.12	0.58	2.93667	2.34005	6.8537e-06	0.000357783	Up
[truncated: 879 more rows]
