# Supplementary material for: Integrated Transcriptomics and Metabolomics Reveal Changes in Cell Homeostasis and Energy Metabolism in Trachinotus ovatus in Response to Acute Hypoxic Stress
Source: Int J Mol Sci. 2024 Jan 15;25(2):1054. doi: 10.3390/ijms25021054 (PMC10815975; doi:10.3390/ijms25021054)
Supplement: Supplementary file 1 [file ijms-25-01054-s001.zip › Supplementary Data S2.xlsx]

## Sheet: POS_DEMs_Hy0 vs. Hy1
name	Hy0-1	Hy0-2	Hy0-3	Hy0-4	Hy0-5	Hy0-6	Hy1-1	Hy1-2	Hy1-3	Hy1-4	Hy1-5	Hy1-6	Hy0_mean	Hy1_mean	log2_FC(case_mean/control_mean)	Pvalue	fdr	vip
POS_M118T106	1.46201e+09	4.34089e+09	9.31548e+08	1.88768e+09	2.34732e+09	1.76366e+09	3.24527e+08	3.30945e+08	3.58961e+08	1.44603e+08	2.13812e+08	8.22612e+08	2.12218e+09	3.6591e+08	-2.53599	0.00516571	0.0795753	1.29546
POS_M123T128	2.12651e+09	9.63797e+08	6.1092e+08	1.37618e+09	1.43592e+09	1.29396e+09	4.81007e+08	2.77197e+08	7.29741e+07	2.90025e+08	4.11986e+08	2.19563e+08	1.30121e+09	2.92126e+08	-2.1552	0.000876665	0.025221	1.00997
POS_M129T74	5.81044e+08	1.11698e+09	3.27272e+08	1.12935e+09	1.48628e+09	1.07471e+09	2.07642e+09	2.07674e+09	8.69964e+08	1.68034e+09	2.33392e+09	2.66724e+09	9.52606e+08	1.95077e+09	1.03409	0.0086386	0.106405	1.08515
POS_M133T223	1.34218e+09	1.09131e+09	8.55014e+08	2.00411e+09	1.95876e+09	2.3847e+09	2.91835e+09	1.94268e+09	4.07977e+09	3.11097e+09	3.28315e+09	3.62253e+09	1.60601e+09	3.15957e+09	0.976246	0.00230849	0.0474857	1.03076
POS_M136T216	2.06139e+09	1.21491e+09	6.72726e+08	1.74939e+09	1.48595e+09	1.48495e+09	1.77138e+08	7.84058e+07	1.13786e+08	3.09231e+08	1.41641e+08	1.82724e+08	1.44489e+09	1.67154e+08	-3.1117	6.84357e-05	0.00502087	1.26439
POS_M136T128	9.0873e+09	4.83455e+09	3.49102e+09	8.48185e+09	8.5859e+09	7.62256e+09	8.44162e+08	3.81261e+08	3.37232e+08	1.12858e+09	6.52531e+08	8.0106e+08	7.0172e+09	6.90805e+08	-3.34454	5.49743e-05	0.00452329	2.8178
POS_M137T303	7.03373e+09	5.73321e+09	3.52672e+09	5.40641e+09	6.02265e+09	5.67537e+09	3.78946e+09	2.31605e+09	3.62416e+09	1.76893e+09	3.29205e+09	2.40844e+09	5.56635e+09	2.86652e+09	-0.957434	0.000845239	0.0250166	1.63797
POS_M145T92	2.28087e+09	7.90552e+09	4.78678e+09	7.0041e+08	4.34998e+09	3.5748e+09	2.10403e+08	6.83492e+08	8.03418e+08	7.6121e+08	9.56447e+07	4.47777e+08	3.93306e+09	5.00324e+08	-2.97472	0.00667952	0.0917547	1.75389
POS_M145T113	2.0392e+09	5.10746e+09	6.6104e+09	3.10783e+09	3.43348e+09	3.64191e+09	1.41337e+09	2.27265e+09	2.01246e+09	3.12007e+08	2.30232e+08	7.12084e+08	3.99005e+09	1.1588e+09	-1.78377	0.00367709	0.0657719	1.55973
POS_M146T97	2.81955e+09	1.8608e+09	1.97843e+09	2.22059e+09	2.46227e+09	2.63402e+09	1.12646e+09	1.06483e+09	1.77046e+09	1.64437e+09	1.27984e+09	1.62556e+09	2.32928e+09	1.41859e+09	-0.715427	0.000913569	0.0255675	1.11516
POS_M147T128	1.90637e+09	1.05953e+09	7.5522e+08	1.77726e+09	1.79866e+09	1.53279e+09	1.76571e+08	7.69461e+07	6.11844e+07	2.25958e+08	1.24007e+08	1.57112e+08	1.47164e+09	1.36963e+08	-3.42557	3.78726e-05	0.00362344	1.297
POS_M148T90	9.47174e+09	2.09001e+10	8.77517e+09	1.25118e+10	1.2666e+10	1.53941e+10	7.01868e+09	5.86406e+09	1.14677e+10	1.01964e+10	6.52084e+09	9.63348e+09	1.32865e+10	8.4502e+09	-0.652901	0.038889	0.245127	2.39749
POS_M156T101	9.22859e+07	2.76116e+08	2.67217e+08	3.82851e+08	3.98675e+08	2.17746e+09	1.64395e+09	9.59098e+08	1.32793e+09	3.00306e+09	6.3225e+09	6.8409e+09	5.99101e+08	3.34957e+09	2.48311	0.0325564	0.223601	1.57056
POS_M160T107	1.36057e+09	8.7694e+08	1.21167e+09	1.79361e+09	1.20821e+09	1.56084e+09	2.44536e+09	4.22326e+09	2.26752e+09	3.29977e+09	3.17026e+09	2.76127e+09	1.33531e+09	3.02791e+09	1.18115	0.000328558	0.0139349	1.52667
POS_M161T107	4.90663e+07	1.22654e+08	2.27707e+08	4.42423e+08	2.74148e+07	2.01382e+08	2.05839e+09	4.28013e+09	2.63899e+08	3.85217e+09	2.83576e+09	1.22364e+08	1.78441e+08	2.23545e+09	3.64705	0.0173192	0.157985	1.49283
POS_M162T86	1.30404e+08	2.04311e+08	1.26669e+08	1.66706e+08	1.57515e+08	1.42457e+08	1.0507e+09	1.03271e+09	5.90393e+08	4.90814e+07	1.144e+09	9.04228e+08	1.54677e+08	7.95185e+08	2.36203	0.00355873	0.0644961	1.05479
POS_M165T216	1.78362e+09	1.02859e+09	5.66908e+08	1.47326e+09	1.27887e+09	1.28233e+09	1.38722e+08	5.33957e+07	7.34125e+07	2.72807e+08	1.17144e+08	1.43302e+08	1.2356e+09	1.33131e+08	-3.2143	7.49443e-05	0.00519337	1.17347
POS_M165T128	7.95273e+09	4.21376e+09	3.09393e+09	7.2526e+09	6.74611e+09	6.43737e+09	7.10678e+08	3.13013e+08	2.78705e+08	9.54286e+08	5.31771e+08	6.83498e+08	5.94942e+09	5.78658e+08	-3.36196	4.10497e-05	0.00383815	2.59635
POS_M172T123	5.94937e+07	1.20538e+08	1.35021e+08	1.21536e+08	8.21537e+07	1.32759e+08	1.36669e+09	2.20109e+09	2.10154e+09	2.54176e+09	1.89533e+09	2.06145e+09	1.08584e+08	2.02798e+09	4.22317	2.79051e-07	0.000399055	1.49735
POS_M182T216	7.95228e+09	4.1129e+09	2.29646e+09	5.77561e+09	5.24079e+09	5.00575e+09	5.7747e+08	2.29845e+08	3.26779e+08	1.08307e+09	4.79515e+08	6.26741e+08	5.06396e+09	5.53903e+08	-3.19256	0.000163922	0.0085364	2.32891
POS_M182T128	3.0319e+10	1.55099e+10	1.15598e+10	2.66048e+10	2.7825e+10	2.46417e+10	2.86419e+09	1.25595e+09	1.13491e+09	3.95769e+09	2.21313e+09	2.91617e+09	2.27434e+10	2.39034e+09	-3.25016	6.05008e-05	0.00470686	5.0424
POS_M183T128	2.96032e+09	1.58356e+09	1.12945e+09	2.54802e+09	2.76081e+09	2.45335e+09	2.76411e+08	1.11521e+08	1.06326e+08	3.93619e+08	2.11158e+08	2.78956e+08	2.23925e+09	2.29665e+08	-3.28541	5.01604e-05	0.00439063	1.58755
POS_M219T75	1.00113e+09	2.22079e+09	1.19794e+08	4.37102e+09	4.92535e+09	4.99674e+09	8.25252e+09	9.7469e+09	2.91063e+09	5.64744e+09	8.02381e+09	7.56251e+09	2.93914e+09	7.02397e+09	1.25689	0.0109044	0.123579	2.27325
POS_M220T75	2.19406e+08	4.25304e+08	2.18845e+07	7.49248e+08	7.72536e+08	7.34058e+08	1.15046e+09	1.46545e+09	5.622e+08	1.08036e+09	1.66195e+09	1.92085e+09	4.87073e+08	1.30688e+09	1.42392	0.00588715	0.0836656	1.00704
POS_M232T375	2.36699e+08	3.42961e+08	2.42486e+08	1.12026e+09	3.0763e+08	1.03346e+09	3.81199e+09	2.94634e+09	2.56565e+09	2.78163e+09	3.4988e+09	2.51688e+09	5.47249e+08	3.02021e+09	2.46438	3.86985e-06	0.000886078	1.77212
POS_M234T90	1.26646e+09	1.42352e+09	1.22407e+09	1.36015e+09	1.49905e+09	1.63705e+09	4.51545e+08	2.29713e+08	4.33345e+08	9.04922e+08	3.65392e+08	6.59517e+08	1.40172e+09	5.07406e+08	-1.46598	1.63027e-05	0.00216057	1.18456
POS_M243T385	7.26577e+08	9.27431e+08	3.58482e+08	9.71931e+08	1.54171e+09	8.17156e+08	1.59393e+09	2.33908e+09	2.12969e+08	1.69612e+09	2.18262e+09	2.96847e+09	8.90548e+08	1.8322e+09	1.04081	0.0457545	0.264745	1.03313
POS_M246T448	2.26288e+08	1.15385e+08	1.05163e+08	4.94901e+08	1.24033e+08	4.565e+08	2.99512e+09	2.92302e+09	2.1274e+09	2.27233e+08	3.49443e+09	2.23234e+09	2.53712e+08	2.33326e+09	3.20108	0.00138972	0.0332401	1.87429
POS_M246T440	2.21092e+07	1.16168e+08	9.59241e+07	4.88667e+08	9.32003e+07	4.49842e+08	3.62538e+09	2.58382e+09	1.94832e+09	2.7381e+09	3.25349e+09	2.07723e+09	2.10985e+08	2.70439e+09	3.68009	4.41722e-06	0.000956445	1.7744
POS_M251T76	3.19924e+09	2.67024e+09	1.29653e+09	4.08273e+09	5.61395e+09	3.54967e+09	1.46176e+09	4.60325e+08	5.85363e+08	1.72874e+09	7.84523e+08	1.48509e+09	3.40206e+09	1.0843e+09	-1.64964	0.00417476	0.0695342	1.73694
POS_M252T91	1.29809e+09	1.37071e+09	1.40433e+09	1.34692e+09	1.546e+09	1.54339e+09	5.37732e+08	2.90176e+08	5.14552e+08	7.94098e+08	4.11643e+08	6.18302e+08	1.41824e+09	5.2775e+08	-1.42617	7.70159e-07	0.000633687	1.16906
POS_M262T122	2.85943e+09	3.62124e+09	2.56397e+09	5.44834e+09	3.22176e+09	4.03559e+09	8.00055e+08	4.81422e+08	3.72601e+08	1.46852e+09	6.27954e+08	7.46741e+08	3.62505e+09	7.49549e+08	-2.27391	8.15428e-05	0.00527874	2.00513
POS_M264T92	1.0623e+09	1.09859e+09	7.53633e+08	1.03944e+09	1.10832e+09	1.22104e+09	1.46084e+08	6.93505e+07	1.40569e+08	4.95199e+08	1.24886e+08	2.94364e+08	1.04722e+09	2.11742e+08	-2.30618	3.3962e-06	0.000886078	1.10695
POS_M266T93	1.48438e+09	9.15312e+08	5.84103e+08	2.36765e+09	1.70228e+09	1.44359e+09	3.56744e+08	2.41386e+08	1.19186e+08	8.69827e+08	2.62729e+08	4.76468e+08	1.41622e+09	3.87723e+08	-1.86894	0.00393816	0.0669488	1.17588
POS_M267T75	1.24821e+08	2.59626e+08	6.75474e+07	5.32957e+08	6.01042e+08	5.72923e+08	1.07707e+09	1.34831e+09	5.00183e+08	2.69194e+08	1.68878e+09	1.84576e+09	3.59819e+08	1.12155e+09	1.64015	0.020368	0.172062	1.06838
POS_M276T214	7.47144e+08	1.1851e+09	1.19205e+09	1.61492e+09	3.59711e+09	5.53852e+09	1.16668e+08	6.91213e+08	1.76224e+08	2.4594e+08	2.3862e+08	1.41788e+08	2.31247e+09	2.68409e+08	-3.10693	0.0240018	0.190257	1.32075
POS_M276T196	1.99559e+09	5.61411e+09	3.66044e+08	6.64688e+09	1.83965e+09	2.46334e+09	5.20095e+08	4.56315e+08	1.38836e+08	6.72436e+08	6.40783e+08	1.42544e+09	3.15427e+09	6.42318e+08	-2.29595	0.0318952	0.22165	1.53147
POS_M276T252	4.92371e+08	1.31693e+09	3.79511e+08	1.31579e+09	8.17231e+08	1.2002e+09	1.2538e+08	2.67648e+07	5.53847e+07	3.78363e+08	1.07613e+08	9.4386e+07	9.20338e+08	1.31315e+08	-2.80913	0.00130327	0.0319147	1.01829
POS_M280T123	5.74592e+09	7.34206e+09	4.82379e+09	1.05095e+10	6.78297e+09	8.5006e+09	1.54227e+09	9.53013e+08	8.20105e+08	3.37931e+09	1.6333e+09	2.05101e+09	7.28414e+09	1.72983e+09	-2.07412	0.000115383	0.00650257	2.79824
POS_M282T92	2.45596e+09	2.4164e+09	1.62444e+09	2.42552e+09	2.50876e+09	2.59457e+09	3.63416e+08	1.8367e+08	2.89234e+08	1.09505e+09	3.10939e+08	7.05713e+08	2.33761e+09	4.91337e+08	-2.25025	3.63563e-06	0.000886078	1.64099
POS_M293T99	7.55744e+08	8.02559e+08	4.80094e+07	2.72629e+09	1.86671e+09	1.06366e+09	1.4802e+08	1.02072e+08	6.79874e+06	4.79653e+07	1.41359e+08	1.0985e+08	1.2105e+09	9.26775e+07	-3.70723	0.01612	0.153118	1.08412
POS_M294T252	1.98679e+09	4.75818e+09	2.54869e+08	2.60889e+09	8.70723e+08	5.96086e+09	4.24429e+08	4.44948e+08	2.93463e+08	1.30793e+09	2.81217e+08	3.6576e+08	2.74005e+09	5.19625e+08	-2.39866	0.0366933	0.238855	1.42264
POS_M294T195	7.69148e+09	1.79856e+10	6.32326e+09	2.5658e+10	2.39873e+09	1.64959e+10	1.7808e+09	3.97671e+08	1.18969e+09	6.46072e+09	1.80182e+09	1.64914e+09	1.27588e+10	2.21331e+09	-2.52722	0.0166812	0.155771	3.49861
POS_M294T158	4.22814e+09	9.72151e+09	3.08508e+09	6.60921e+09	9.46585e+08	7.80763e+09	6.10382e+08	3.61842e+08	6.23102e+08	2.61214e+09	7.82385e+08	1.43649e+09	5.39969e+09	1.07106e+09	-2.33384	0.010021	0.118808	2.16247
POS_M295T196	1.1308e+09	2.5755e+09	8.05215e+08	2.03611e+09	3.2357e+08	2.27261e+09	2.12659e+08	2.57243e+08	1.66219e+08	8.52423e+08	2.30042e+08	2.03132e+08	1.52397e+09	3.20286e+08	-2.2504	0.010361	0.120752	1.14791
POS_M309T90	4.42558e+09	4.7649e+09	1.61984e+09	5.20997e+09	5.00775e+09	4.74586e+09	1.30748e+09	4.31679e+08	5.08065e+08	2.15024e+09	9.35809e+08	1.55163e+09	4.29565e+09	1.14748e+09	-1.9044	0.000416211	0.0159531	2.08011
POS_M310T93	2.41248e+09	5.17501e+09	2.21248e+09	2.6831e+09	3.35081e+09	3.98848e+09	5.24707e+08	2.25666e+08	7.6849e+08	1.83624e+09	4.36918e+08	1.08275e+09	3.30373e+09	8.12462e+08	-2.02372	0.000708614	0.0228104	1.83539
POS_M310T346	5.68516e+08	2.28216e+09	1.3771e+09	3.36919e+09	1.69075e+09	2.93175e+09	4.10327e+08	2.12772e+08	3.11983e+08	1.45533e+09	4.26268e+08	7.35759e+08	2.03658e+09	5.92073e+08	-1.7823	0.0107188	0.123177	1.4055
POS_M312T123	1.34553e+09	1.65409e+09	4.4572e+08	1.75292e+09	1.24952e+09	1.29689e+09	2.71037e+08	2.58972e+08	1.50791e+08	7.59556e+08	3.39575e+08	3.92433e+08	1.29078e+09	3.62061e+08	-1.83394	0.00117324	0.0294311	1.09582
POS_M312T787	3.07687e+08	3.67541e+07	2.45821e+06	6.09221e+07	9.65451e+08	5.30286e+07	2.91275e+09	3.60867e+09	2.3874e+08	1.04093e+08	3.07266e+09	1.44863e+09	2.37717e+08	1.89759e+09	2.99685	0.0263832	0.199157	1.71344
POS_M344T124	1.39959e+09	8.19089e+08	7.16348e+08	1.07337e+09	9.65467e+08	1.08828e+09	2.69802e+07	3.16427e+06	2.60121e+06	1.24997e+08	3.54264e+06	4.38368e+07	1.01036e+09	3.4187e+07	-4.88527	1.91862e-06	0.000886078	1.11599
POS_M367T389	1.43854e+09	1.29976e+09	9.92217e+08	1.76642e+09	1.12531e+09	1.61955e+09	2.92907e+08	1.42204e+08	1.29737e+08	5.98842e+08	2.2067e+08	2.82508e+08	1.37363e+09	2.77811e+08	-2.30582	1.32678e-05	0.00181945	1.2452
POS_M468T805	3.67514e+08	4.66188e+08	1.6237e+07	5.42861e+08	1.24537e+09	7.02898e+08	1.57536e+09	1.63693e+09	7.74751e+08	1.24944e+08	2.36154e+09	1.81708e+09	5.56845e+08	1.38177e+09	1.31117	0.0481674	0.270333	1.13486
POS_M478T835_1	3.46201e+08	7.16486e+07	3.43088e+08	1.28826e+09	5.49936e+08	1.50814e+09	2.95508e+09	2.96347e+09	1.31969e+09	1.6361e+09	2.36129e+09	2.12107e+09	6.84545e+08	2.22612e+09	1.70131	0.00168188	0.038018	1.43339
POS_M500T815	2.16899e+09	1.56207e+09	1.14982e+08	2.8215e+09	3.64865e+09	1.35333e+09	5.13962e+09	7.81383e+09	1.52679e+09	2.16918e+09	6.2969e+09	9.93376e+09	1.94492e+09	5.48001e+09	1.49447	0.0317131	0.221489	2.22128
POS_M520T817	4.78595e+08	6.51877e+08	1.10998e+08	7.30684e+08	3.28651e+08	1.09738e+09	1.31106e+09	1.82379e+09	1.10326e+09	8.14398e+08	1.82143e+09	8.12148e+08	5.66365e+08	1.28101e+09	1.17748	0.0122039	0.132472	1.05107
POS_M527T832_1	2.39152e+08	1.65603e+08	2.24432e+07	1.97073e+08	1.77818e+08	4.21917e+08	6.75832e+08	1.29683e+09	5.28195e+08	7.96956e+08	1.73199e+09	1.71938e+09	2.04001e+08	1.12486e+09	2.4631	0.00208613	0.0438909	1.17805
POS_M542T808	1.0569e+08	1.19065e+09	1.30953e+07	8.38834e+08	3.10253e+08	1.53104e+09	6.37188e+09	2.6839e+09	7.10138e+08	1.01624e+09	2.01402e+09	3.37052e+09	6.64927e+08	2.69445e+09	2.01872	0.0433619	0.256378	1.35765
POS_M608T639_2	5.06967e+08	8.79117e+07	333937	1.41451e+08	4.93268e+08	9.6663e+07	2.81249e+09	1.43818e+09	3.23901e+07	3.52669e+07	3.42248e+09	1.94167e+09	2.21099e+08	1.61374e+09	2.86765	0.0371784	0.238988	1.43448
POS_M608T639_3	2.60538e+08	3.68446e+07	339960	1.28243e+08	9.47907e+07	9.09835e+07	7.63939e+08	8.79143e+08	1.22812e+08	6.72447e+07	2.88283e+09	2.34816e+09	1.01957e+08	1.17735e+09	3.52952	0.049135	0.27272	1.24118
POS_M640T829_2	4.63251e+09	2.14369e+09	6.61773e+08	5.75297e+09	6.43286e+09	3.31403e+09	2.62725e+09	1.16476e+09	1.81645e+08	1.07866e+09	1.37672e+09	1.50494e+09	3.82297e+09	1.32233e+09	-1.53161	0.0257232	0.195973	1.51138
POS_M688T826_2	1.1589e+10	1.00346e+10	1.61211e+09	1.40499e+10	1.77398e+10	1.15831e+10	8.40268e+09	2.98263e+09	9.02312e+08	4.87866e+09	7.43925e+09	4.68245e+09	1.11014e+10	4.88133e+09	-1.1854	0.0304097	0.216559	2.33272

## Sheet: POS_DEMs_Hy0 vs. Hy6
name	Hy0-1	Hy0-2	Hy0-3	Hy0-4	Hy0-5	Hy0-6	Hy6-1	Hy6-2	Hy6-3	Hy6-4	Hy6-5	Hy6-6	Hy0_mean	Hy6_mean	log2_FC(case_mean/control_mean)	Pvalue	fdr	vip
POS_M104T115	1.90582e+09	6.36142e+09	2.47246e+09	4.84823e+09	3.8867e+09	3.26742e+09	1.37855e+09	4.79128e+08	7.55925e+08	2.80283e+08	4.69872e+08	1.83223e+09	3.79034e+09	8.65998e+08	-2.12989	0.00209727	0.0359508	1.23713
POS_M127T202	8.75559e+08	3.65593e+09	3.41006e+09	2.69022e+09	2.38262e+09	6.29558e+09	1.20801e+09	4.46667e+08	2.72482e+08	2.66362e+08	2.09281e+08	1.61095e+08	3.21833e+09	4.27316e+08	-2.91293	0.00401471	0.0523016	1.31521
POS_M130T89	5.02123e+09	9.92087e+09	6.58916e+09	5.80013e+09	5.93853e+09	8.29409e+09	6.43865e+09	5.02219e+09	3.20955e+09	2.89236e+09	5.33312e+09	3.38736e+09	6.92734e+09	4.38054e+09	-0.661192	0.0228198	0.142242	1.38252
POS_M132T223	2.0949e+10	1.48166e+10	1.01109e+10	2.07719e+10	2.06968e+10	1.85128e+10	7.70973e+09	8.65278e+09	1.57235e+10	1.32412e+10	1.10428e+10	1.66405e+10	1.7643e+10	1.21684e+10	-0.535953	0.0406444	0.192418	1.02848
POS_M136T128	9.0873e+09	4.83455e+09	3.49102e+09	8.48185e+09	8.5859e+09	7.62256e+09	1.89115e+09	1.8358e+09	1.56085e+08	1.16887e+08	2.62776e+09	4.27021e+08	7.0172e+09	1.17578e+09	-2.57727	0.000216771	0.00938734	2.23141
POS_M137T303	7.03373e+09	5.73321e+09	3.52672e+09	5.40641e+09	6.02265e+09	5.67537e+09	2.19159e+09	2.76305e+09	1.93252e+09	9.79398e+08	2.72909e+09	1.75887e+09	5.56635e+09	2.05909e+09	-1.43473	7.18044e-05	0.00490146	1.62567
POS_M137T188	3.17141e+10	4.07089e+10	1.43843e+10	1.13962e+10	1.7889e+09	3.00121e+10	7.32513e+09	1.26756e+10	1.03771e+09	2.50418e+08	1.24511e+09	7.07363e+09	2.16674e+10	4.9346e+09	-2.13452	0.0248557	0.148629	2.42043
POS_M144T120	7.19143e+07	5.23643e+07	6.08844e+07	4.51747e+08	3.53912e+08	1.19033e+09	5.14914e+08	1.13101e+09	5.36101e+09	3.71159e+09	5.59899e+09	9.79775e+09	3.63525e+08	4.35254e+09	3.58173	0.0172008	0.122642	2.138
POS_M145T92	2.28087e+09	7.90552e+09	4.78678e+09	7.0041e+08	4.34998e+09	3.5748e+09	1.76987e+08	1.05451e+09	2.19847e+08	6.85588e+08	7.3698e+08	2.51813e+08	3.93306e+09	5.20954e+08	-2.91643	0.00704067	0.0727928	1.24372
POS_M145T113	2.0392e+09	5.10746e+09	6.6104e+09	3.10783e+09	3.43348e+09	3.64191e+09	2.64513e+09	8.28844e+08	6.40234e+08	9.44252e+08	9.68792e+08	7.52683e+08	3.99005e+09	1.12999e+09	-1.8201	0.00286017	0.0427881	1.26237
POS_M145T142	1.07671e+09	2.73559e+09	6.14526e+09	2.49956e+09	5.22437e+09	3.91849e+09	2.98529e+09	8.50201e+08	5.06925e+08	4.58358e+08	3.63422e+08	2.46993e+08	3.6e+09	9.01866e+08	-1.99701	0.011556	0.0966292	1.3167
POS_M147T128	1.90637e+09	1.05953e+09	7.5522e+08	1.77726e+09	1.79866e+09	1.53279e+09	3.68403e+08	3.67921e+08	1.28602e+06	2.17722e+06	5.53909e+08	8.89528e+07	1.47164e+09	2.30441e+08	-2.67495	0.00015826	0.00803803	1.02614
POS_M148T90	9.47174e+09	2.09001e+10	8.77517e+09	1.25118e+10	1.2666e+10	1.53941e+10	9.58341e+09	6.85484e+09	6.47596e+09	4.87165e+09	7.8268e+09	7.19601e+09	1.32865e+10	7.13478e+09	-0.897017	0.00938544	0.0858038	1.93705
POS_M153T316_1	3.39743e+07	1.9895e+07	1.66832e+07	1.4314e+07	3.424e+07	6.04995e+07	4.51583e+08	3.28552e+08	1.45321e+09	1.13953e+08	1.61524e+09	3.76887e+09	2.99343e+07	1.28857e+09	5.42782	0.047216	0.209929	1.2205
POS_M153T187	7.497e+08	5.0988e+08	4.17718e+08	5.72534e+08	1.12969e+09	6.48952e+08	1.2679e+09	9.11322e+08	3.00465e+09	4.38683e+09	1.72075e+09	2.48898e+09	6.71412e+08	2.29674e+09	1.77432	0.0123035	0.0996279	1.1068
POS_M159T124	5.09173e+07	8.70517e+07	263.636	263.636	263.636	263.636	2.76515e+07	4.76933e+07	1.43422e+09	1.6593e+09	1.29303e+08	1.92222e+09	2.2995e+07	8.70063e+08	5.24173	0.0425738	0.197908	1.02648
POS_M162T90	5.56362e+09	6.40417e+09	2.40802e+09	9.56477e+09	6.81368e+09	6.91579e+09	2.69807e+09	3.84096e+09	4.41534e+09	1.63331e+09	2.7922e+09	4.19044e+09	6.27834e+09	3.26172e+09	-0.944751	0.0161461	0.117549	1.26008
POS_M165T128	7.95273e+09	4.21376e+09	3.09393e+09	7.2526e+09	6.74611e+09	6.43737e+09	1.57088e+09	1.62139e+09	2.44893e+06	2.57109e+06	2.27694e+09	3.43172e+08	5.94942e+09	9.69566e+08	-2.61734	0.000185402	0.00872579	2.05164
POS_M182T216	7.95228e+09	4.1129e+09	2.29646e+09	5.77561e+09	5.24079e+09	5.00575e+09	1.62384e+09	1.46783e+09	1.63367e+08	4.98421e+08	1.64193e+09	2.49098e+08	5.06396e+09	9.40747e+08	-2.42839	0.000495777	0.0156438	1.80474
POS_M182T128	3.0319e+10	1.55099e+10	1.15598e+10	2.66048e+10	2.7825e+10	2.46417e+10	6.58464e+09	6.72311e+09	4.17686e+06	3.96983e+06	8.99009e+09	1.41009e+09	2.27434e+10	3.95268e+09	-2.52454	0.000281224	0.0110186	4.01058
POS_M183T128	2.96032e+09	1.58356e+09	1.12945e+09	2.54802e+09	2.76081e+09	2.45335e+09	6.55263e+08	7.01344e+08	7.73484e+06	2.05862e+07	9.58723e+08	1.49916e+08	2.23925e+09	4.15595e+08	-2.42977	0.000301507	0.0115925	1.25499
POS_M188T402	2.37743e+10	1.79647e+10	1.2158e+10	2.27188e+10	1.88415e+10	1.77296e+10	9.30003e+09	7.30948e+09	2.13356e+10	4.14241e+09	8.71713e+09	1.54459e+10	1.88645e+10	1.10418e+10	-0.772704	0.0286483	0.160135	1.19194
POS_M205T402	1.88922e+10	1.45922e+10	1.02475e+10	1.87084e+10	1.53172e+10	1.49145e+10	7.97457e+09	5.94311e+09	1.73847e+10	3.4322e+09	7.58941e+09	1.34221e+10	1.54453e+10	9.291e+09	-0.733265	0.0320049	0.169894	1.00256
POS_M232T375	2.36699e+08	3.42961e+08	2.42486e+08	1.12026e+09	3.0763e+08	1.03346e+09	3.42982e+09	6.37598e+08	5.63691e+09	1.97029e+09	2.37459e+09	4.78372e+09	5.47249e+08	3.13882e+09	2.51995	0.00752336	0.0754905	1.57307
POS_M235T74	3.83999e+08	5.6565e+08	4.18688e+08	263.636	263.636	263.636	7.33506e+08	5.1076e+08	9.66344e+08	7.88122e+08	7.74963e+08	2.27748e+09	2.28056e+08	1.00853e+09	2.14479	0.0195423	0.13094	1.0065
POS_M244T773	1.9382e+10	7.93153e+08	263.636	263.636	263.636	263.636	1.48683e+10	1.66558e+10	4.22737e+10	3.76953e+10	2.22757e+10	8.41022e+10	3.36252e+09	3.63118e+10	3.43282	0.0138598	0.108815	6.51798
POS_M245T773	3.34583e+09	1.87072e+08	263.636	263.636	263.636	263.636	2.2134e+09	2.60631e+09	6.77371e+09	6.07689e+09	3.8428e+09	1.52822e+10	5.88817e+08	6.13254e+09	3.38059	0.0222492	0.140576	2.69724
POS_M246T448	2.26288e+08	1.15385e+08	1.05163e+08	4.94901e+08	1.24033e+08	4.565e+08	3.57978e+09	2.02094e+08	5.59385e+09	1.54547e+09	2.17772e+09	4.4169e+09	2.53712e+08	2.9193e+09	3.52436	0.00828594	0.0796199	1.58026
POS_M246T440	2.21092e+07	1.16168e+08	9.59241e+07	4.88667e+08	9.32003e+07	4.49842e+08	2.62433e+09	4.49608e+08	3.91267e+09	1.25169e+09	1.8478e+09	3.61416e+09	2.10985e+08	2.28338e+09	3.43596	0.00404621	0.0525114	1.41038
POS_M251T76	3.19924e+09	2.67024e+09	1.29653e+09	4.08273e+09	5.61395e+09	3.54967e+09	8.7642e+08	6.68061e+08	2.83462e+08	1.25426e+09	7.62205e+08	1.8721e+09	3.40206e+09	9.52753e+08	-1.83623	0.00301058	0.0437829	1.22802
POS_M258T88	2.44446e+10	1.3972e+10	1.68082e+10	1.85575e+10	1.94319e+10	2.2988e+10	9.17563e+09	8.87032e+09	1.21449e+10	9.58141e+09	9.17325e+09	1.37876e+10	1.9367e+10	1.04555e+10	-0.889338	0.000546209	0.0165228	1.90144
POS_M262T122	2.85943e+09	3.62124e+09	2.56397e+09	5.44834e+09	3.22176e+09	4.03559e+09	6.27699e+08	8.9952e+08	5.65349e+08	4.72965e+08	8.39079e+08	6.25594e+08	3.62505e+09	6.71701e+08	-2.43211	4.2148e-05	0.00368929	1.50483
POS_M272T815	2.0734e+08	2.23454e+08	1.93623e+08	1.29028e+08	1.59327e+08	9.23253e+07	3.3026e+09	3.72198e+09	2.04228e+09	2.69573e+09	2.78436e+09	2.88742e+09	1.67516e+08	2.90573e+09	4.11653	3.68335e-07	0.000189416	1.2438
POS_M277T100	4.47355e+08	6.01975e+08	1.37923e+08	5.47526e+09	3.58198e+09	1.8184e+09	7.30795e+06	2.49924e+07	1.40712e+08	1.68798e+07	5.85794e+07	1.10889e+08	2.01048e+09	5.98934e+07	-5.069	0.0478247	0.211106	1.16193
POS_M280T123	5.74592e+09	7.34206e+09	4.82379e+09	1.05095e+10	6.78297e+09	8.5006e+09	1.43574e+09	2.73457e+09	1.31452e+09	1.179e+09	2.14361e+09	1.62827e+09	7.28414e+09	1.73928e+09	-2.06626	7.53831e-05	0.00500203	2.09102
POS_M282T92	2.45596e+09	2.4164e+09	1.62444e+09	2.42552e+09	2.50876e+09	2.59457e+09	4.75482e+08	5.75147e+08	3.04927e+08	3.32914e+08	4.61473e+08	4.33799e+08	2.33761e+09	4.30624e+08	-2.44053	1.76777e-07	0.00012121	1.19709
POS_M286T781	5.46968e+09	3.6249e+08	263.636	263.636	263.636	263.636	6.47756e+09	6.36743e+09	8.02966e+10	7.19059e+10	8.06541e+10	263.636	9.72029e+08	4.09503e+10	5.39673	0.0358902	0.180504	3.82006
POS_M289T769	1.44971e+10	8.71002e+08	1.98927e+10	263.636	263.636	263.636	1.36613e+10	1.55308e+10	5.2516e+10	3.14421e+10	1.62891e+10	8.30269e+10	5.8768e+09	3.54111e+10	2.5911	0.031802	0.169655	6.52501
POS_M294T252	1.98679e+09	4.75818e+09	2.54869e+08	2.60889e+09	8.70723e+08	5.96086e+09	2.58675e+08	1.86095e+08	1.79669e+08	4.85274e+08	7.98867e+08	2.21432e+08	2.74005e+09	3.55002e+08	-2.9483	0.0259254	0.152001	1.10827
POS_M294T195	7.69148e+09	1.79856e+10	6.32326e+09	2.5658e+10	2.39873e+09	1.64959e+10	3.03988e+09	3.97733e+09	3.58285e+08	101410	6.96841e+08	2.85536e+09	1.27588e+10	1.8213e+09	-2.80846	0.0131095	0.104318	2.52516
POS_M294T158	4.22814e+09	9.72151e+09	3.08508e+09	6.60921e+09	9.46585e+08	7.80763e+09	1.41558e+09	1.96744e+09	1.12504e+08	3.50894e+09	4.95017e+08	1.38129e+09	5.39969e+09	1.48013e+09	-1.86715	0.0195066	0.13094	1.37925
POS_M298T792	2.92575e+09	1.77134e+09	7.56298e+08	1.60838e+10	1.55713e+10	1.93185e+10	1.02241e+09	263.636	263.636	263.636	263.636	263.636	9.40451e+09	1.70402e+08	-5.78634	0.0231936	0.143271	2.59458
POS_M308T70	1.59167e+09	1.17599e+09	6.27004e+08	6.75853e+09	1.04911e+10	5.08284e+09	2.51163e+08	3.38333e+08	1.07229e+09	4.03522e+08	2.62666e+08	1.77103e+09	4.28786e+09	6.83168e+08	-2.64995	0.0487381	0.212449	1.42513
POS_M309T90	4.42558e+09	4.7649e+09	1.61984e+09	5.20997e+09	5.00775e+09	4.74586e+09	7.65759e+08	7.1135e+08	4.85965e+08	3.01533e+08	6.59611e+08	8.28888e+08	4.29565e+09	6.25518e+08	-2.77975	5.70681e-05	0.00442977	1.64405
POS_M310T93	2.41248e+09	5.17501e+09	2.21248e+09	2.6831e+09	3.35081e+09	3.98848e+09	8.86445e+08	1.31155e+09	4.14409e+08	6.97006e+08	9.6989e+08	5.68881e+08	3.30373e+09	8.08029e+08	-2.03161	0.00038902	0.0136789	1.33469
POS_M310T346	5.68516e+08	2.28216e+09	1.3771e+09	3.36919e+09	1.69075e+09	2.93175e+09	5.95332e+08	9.41119e+08	4.53979e+08	2.61721e+08	8.20314e+08	4.93241e+08	2.03658e+09	5.94284e+08	-1.77692	0.00773718	0.0765163	1.04133
POS_M314T806	1.02465e+09	3.0026e+09	3.1703e+09	7.95836e+09	1.08713e+10	3.06973e+09	1.4888e+08	6.15469e+08	3.068e+08	2.54122e+09	1.35635e+08	5.88973e+08	4.84948e+09	7.22829e+08	-2.74611	0.0253763	0.15043	1.66364
POS_M316T810	1.57751e+09	2.02246e+09	1.68752e+09	8.5609e+08	7.92507e+09	6.91856e+08	3.02961e+10	2.70065e+10	3.2106e+10	3.73737e+10	2.24264e+10	5.29579e+10	2.46008e+09	3.36944e+10	3.77573	3.99119e-05	0.00366068	5.44523
POS_M385T809	1.04679e+08	4.36889e+08	2.10146e+07	9.00261e+07	1.19373e+08	5.49267e+07	1.07725e+09	1.51886e+08	4.15548e+09	1.72044e+09	8.49835e+08	4.21563e+09	1.37818e+08	2.02842e+09	3.87952	0.0245389	0.148202	1.54973
POS_M527T832_1	2.39152e+08	1.65603e+08	2.24432e+07	1.97073e+08	1.77818e+08	4.21917e+08	6.60225e+08	6.31798e+08	2.61081e+09	2.20137e+09	1.15041e+09	3.99811e+09	2.04001e+08	1.87545e+09	3.20059	0.0114705	0.0965648	1.44852
POS_M640T829_2	4.63251e+09	2.14369e+09	6.61773e+08	5.75297e+09	6.43286e+09	3.31403e+09	1.61913e+08	3.18674e+08	1.36949e+09	1.00099e+09	5.76075e+08	2.49118e+09	3.82297e+09	9.86386e+08	-1.95447	0.0148424	0.11204	1.11259

## Sheet: POS_DEMs_Hy0 vs. Ro12
name	Hy0-1	Hy0-2	Hy0-3	Hy0-4	Hy0-5	Hy0-6	Ro12-1	Ro12-2	Ro12-3	Ro12-4	Ro12-5	Ro12-6	Hy0_mean	Ro12_mean	log2_FC(case_mean/control_mean)	Pvalue	fdr	vip
POS_M83T75_1	2.07212e+09	3.86837e+09	9.41512e+08	5.97408e+09	5.1119e+09	3.62291e+09	3.48686e+09	7.10898e+09	8.47732e+09	5.04435e+09	5.23492e+09	7.18179e+09	3.59848e+09	6.08903e+09	0.758824	0.0412003	0.168153	1.35276
POS_M83T351	7.72439e+07	1.56029e+07	2.13773e+07	4.28212e+08	8.09478e+06	5.93886e+06	3.06021e+06	1.39618e+09	4.30805e+09	1.89423e+09	1.48948e+09	1.61776e+09	9.2745e+07	1.78479e+09	4.26634	0.0148645	0.101156	1.27764
POS_M94T74	2.46124e+09	4.03377e+09	1.08552e+09	6.5295e+09	5.61782e+09	3.9152e+09	4.09552e+09	8.87439e+09	1.06536e+10	7.18924e+09	6.45849e+09	8.7516e+09	3.94051e+09	7.67048e+09	0.960934	0.0129679	0.0961261	1.77981
POS_M100T74_2	1.64598e+09	2.76012e+09	7.08588e+08	3.92886e+09	3.55525e+09	2.59626e+09	2.67243e+09	5.53419e+09	7.31622e+09	4.20503e+09	4.05237e+09	5.60526e+09	2.53251e+09	4.89758e+09	0.951502	0.0160554	0.102667	1.41019
POS_M104T140	4.47546e+08	1.35047e+08	1.05205e+07	2.42205e+08	3.24627e+08	9.50836e+07	3.14294e+07	1.41047e+09	1.32537e+09	2.25015e+09	2.59098e+08	2.31527e+09	2.09172e+08	1.2653e+09	2.59672	0.0242686	0.126804	1.05271
POS_M105T74	7.77523e+08	1.38062e+09	3.43087e+08	1.68737e+09	1.52556e+09	1.29126e+09	1.4564e+09	2.65629e+09	4.15895e+09	2.01579e+09	1.90686e+09	2.81588e+09	1.16757e+09	2.5017e+09	1.0994	0.0128273	0.0957743	1.06447
POS_M110T74	2.87247e+09	4.6338e+09	1.19232e+09	6.81263e+09	5.98323e+09	4.46891e+09	4.50016e+09	8.92615e+09	1.2977e+10	7.04792e+09	6.78388e+09	9.70615e+09	4.32723e+09	8.32355e+09	0.943756	0.0206072	0.116538	1.83039
POS_M112T69	4.79507e+08	2.93912e+08	1.82111e+08	263.636	263.636	263.636	4.69305e+08	2.44026e+09	3.99603e+09	4.81122e+09	9.11617e+08	3.10966e+09	1.59255e+08	2.62302e+09	4.04181	0.00555077	0.0671644	1.62947
POS_M120T346	3.99014e+10	4.09767e+10	2.51353e+10	3.63979e+10	4.18821e+10	4.29128e+10	1.41205e+10	1.44612e+10	2.87222e+10	2.92517e+10	2.13851e+10	2.42559e+10	3.78677e+10	2.20328e+10	-0.781319	0.00205618	0.0425675	2.6108
POS_M123T74_3	1.98928e+09	3.15985e+09	8.46359e+08	4.6982e+09	4.12876e+09	3.04908e+09	3.20943e+09	6.49337e+09	8.85471e+09	5.02542e+09	4.578e+09	6.42453e+09	2.97859e+09	5.76424e+09	0.952503	0.0175169	0.107138	1.52477
POS_M123T152	4.52262e+09	1.74339e+09	4.8464e+08	5.5443e+09	3.16602e+09	1.59289e+09	1.96942e+09	2.03739e+10	1.61309e+10	2.33709e+10	8.28354e+09	1.45955e+10	2.84231e+09	1.41207e+10	2.31267	0.00671894	0.0729333	3.375
POS_M127T202	8.75559e+08	3.65593e+09	3.41006e+09	2.69022e+09	2.38262e+09	6.29558e+09	6.53462e+08	1.78535e+08	2.10443e+08	2.18757e+08	2.10257e+08	6.0158e+08	3.21833e+09	3.45506e+08	-3.21953	0.00303428	0.0520197	1.38915
POS_M128T74	8.12253e+09	1.35257e+10	3.53934e+09	1.86697e+10	1.6448e+10	1.35101e+10	1.31679e+10	2.46834e+10	3.70882e+10	1.9369e+10	1.82587e+10	2.58052e+10	1.23026e+10	2.30621e+10	0.906563	0.0245242	0.127069	2.96542
POS_M129T74	5.81044e+08	1.11698e+09	3.27272e+08	1.12935e+09	1.48628e+09	1.07471e+09	2.44807e+09	4.82398e+09	6.77628e+09	3.23743e+09	2.86306e+09	4.07675e+09	9.52606e+08	4.0376e+09	2.08354	0.000995706	0.02947	1.65809
POS_M130T74_2	1.24109e+09	2.07873e+09	5.26876e+08	2.8358e+09	2.48389e+09	2.04786e+09	2.01997e+09	3.73112e+09	5.53128e+09	2.85636e+09	2.73236e+09	3.90516e+09	1.86904e+09	3.46271e+09	0.889603	0.02567	0.13028	1.13363
POS_M130T89	5.02123e+09	9.92087e+09	6.58916e+09	5.80013e+09	5.93853e+09	8.29409e+09	4.5747e+09	2.18929e+09	4.48218e+09	4.28816e+09	4.89038e+09	5.04561e+09	6.92734e+09	4.24505e+09	-0.706518	0.011008	0.090397	1.20109
POS_M132T223	2.0949e+10	1.48166e+10	1.01109e+10	2.07719e+10	2.06968e+10	1.85128e+10	3.38578e+09	1.41356e+09	1.18224e+10	1.51891e+10	7.89993e+09	1.343e+10	1.7643e+10	8.85681e+09	-0.994235	0.0125899	0.0954483	1.70094
POS_M136T128	9.0873e+09	4.83455e+09	3.49102e+09	8.48185e+09	8.5859e+09	7.62256e+09	1.93771e+09	7.90728e+08	4.57778e+09	6.26841e+09	1.57237e+09	4.91729e+09	7.0172e+09	3.34405e+09	-1.0693	0.0179393	0.108865	1.13807
POS_M137T69	6.46872e+07	1.51811e+07	1.15715e+06	6.926e+07	4.69253e+07	7.95507e+06	4.58968e+07	1.4125e+09	1.44134e+09	1.02235e+09	1.11181e+09	1.24338e+09	3.41943e+07	1.04621e+09	4.93528	0.000734573	0.0252618	1.01843
POS_M137T123	1.83088e+10	1.65961e+10	1.09859e+10	1.96036e+10	1.89539e+10	1.74341e+10	1.58626e+10	2.53616e+10	2.01579e+10	2.36467e+10	2.40846e+10	2.27284e+10	1.69804e+10	2.19736e+10	0.371904	0.025497	0.130123	1.93341
POS_M137T303	7.03373e+09	5.73321e+09	3.52672e+09	5.40641e+09	6.02265e+09	5.67537e+09	1.77538e+09	1.59611e+09	2.92591e+09	2.64967e+09	2.28188e+09	2.83511e+09	5.56635e+09	2.34401e+09	-1.24775	0.000103648	0.00947575	1.41049
POS_M137T188	3.17141e+10	4.07089e+10	1.43843e+10	1.13962e+10	1.7889e+09	3.00121e+10	5.25547e+09	4.74495e+09	5.66085e+09	7.4588e+09	5.59512e+09	9.95559e+09	2.16674e+10	6.44513e+09	-1.74925	0.0310594	0.145938	2.47538
POS_M144T74	9.42069e+08	8.98842e+08	6.28889e+08	2.05505e+09	3.17279e+09	1.76922e+09	2.15688e+09	3.20927e+09	3.77782e+09	3.84929e+09	2.35075e+09	2.55489e+09	1.57781e+09	2.98315e+09	0.918914	0.0171252	0.105976	1.00767
POS_M145T92	2.28087e+09	7.90552e+09	4.78678e+09	7.0041e+08	4.34998e+09	3.5748e+09	1.0447e+09	1.03756e+09	9.36986e+08	1.08741e+09	1.54985e+09	7.35215e+08	3.93306e+09	1.06529e+09	-1.88441	0.0172191	0.106047	1.19292
POS_M145T113	2.0392e+09	5.10746e+09	6.6104e+09	3.10783e+09	3.43348e+09	3.64191e+09	9.73762e+08	8.57313e+08	2.28731e+09	2.01108e+09	1.25861e+09	9.27936e+08	3.99005e+09	1.386e+09	-1.52548	0.00423492	0.058946	1.15622
POS_M145T142	1.07671e+09	2.73559e+09	6.14526e+09	2.49956e+09	5.22437e+09	3.91849e+09	2.47719e+08	2.33986e+08	2.60698e+09	2.25035e+09	2.51129e+08	1.9891e+08	3.6e+09	9.64846e+08	-1.89963	0.0146868	0.100635	1.06339
POS_M146T74	1.0542e+09	1.6979e+09	4.47054e+08	2.1292e+09	1.89827e+09	1.66557e+09	1.82236e+09	3.22233e+09	4.92635e+09	2.44191e+09	2.21706e+09	3.22745e+09	1.48203e+09	2.97624e+09	1.00592	0.0162412	0.102667	1.11037
POS_M147T88	2.80447e+09	5.39966e+09	5.04118e+09	2.91679e+09	3.00714e+09	5.18734e+09	2.7799e+09	1.0122e+09	2.1616e+09	2.03175e+09	2.48583e+09	2.2742e+09	4.05943e+09	2.12425e+09	-0.934325	0.00703457	0.0745288	1.11239
POS_M147T78	1.02135e+10	7.56376e+09	1.16426e+10	6.98968e+09	6.70374e+09	1.04363e+10	5.95241e+09	4.0544e+09	6.48038e+09	7.8824e+09	5.35225e+09	6.65728e+09	8.92494e+09	6.06319e+09	-0.557766	0.0172554	0.106111	1.08539
POS_M148T90	9.47174e+09	2.09001e+10	8.77517e+09	1.25118e+10	1.2666e+10	1.53941e+10	7.44077e+09	5.13782e+09	9.47699e+09	9.93884e+09	9.24807e+09	1.04038e+10	1.32865e+10	8.60771e+09	-0.626257	0.0399199	0.16423	1.30298
POS_M151T74_3	6.19481e+09	9.90151e+09	2.6466e+09	1.32855e+10	1.20122e+10	1.02463e+10	1.02105e+10	1.92738e+10	2.86106e+10	1.51279e+10	1.34179e+10	2.01754e+10	9.04782e+09	1.78027e+10	0.976452	0.0177831	0.108385	2.71807
POS_M153T74_1	8.92647e+08	1.48864e+09	3.97869e+08	2.05173e+09	1.81483e+09	1.53396e+09	1.44421e+09	2.76779e+09	4.11818e+09	2.20541e+09	1.95746e+09	2.91613e+09	1.36328e+09	2.5682e+09	0.913675	0.0243606	0.126949	1.00043
POS_M165T128	7.95273e+09	4.21376e+09	3.09393e+09	7.2526e+09	6.74611e+09	6.43737e+09	1.70927e+09	6.99097e+08	3.82185e+09	5.54324e+09	1.39092e+09	4.39596e+09	5.94942e+09	2.92672e+09	-1.02346	0.0206321	0.116538	1.00435
POS_M166T345	4.60056e+10	6.58113e+10	4.08104e+10	5.77866e+10	6.81982e+10	6.78784e+10	2.34217e+10	2.3265e+10	4.5133e+10	4.67404e+10	3.50716e+10	4.04216e+10	5.77484e+10	3.56756e+10	-0.694845	0.00641151	0.0712745	2.94622
POS_M182T128	3.0319e+10	1.55099e+10	1.15598e+10	2.66048e+10	2.7825e+10	2.46417e+10	6.64089e+09	3.12509e+09	1.62023e+10	2.14975e+10	5.53736e+09	1.78667e+10	2.27434e+10	1.18116e+10	-0.945237	0.0310747	0.145938	1.79004
POS_M214T775	7.99325e+08	1.26348e+09	1.64478e+09	263.636	263.636	263.636	5.89703e+09	4.67725e+10	3.12252e+10	3.8994e+10	5.59593e+10	7.36491e+10	6.17931e+08	4.20828e+10	6.08964	0.00131148	0.033512	6.21703
POS_M226T74_1	7.97065e+07	1.627e+08	9.38275e+06	3.42691e+08	3.28148e+08	2.31132e+08	7.21196e+08	2.18186e+09	5.21757e+09	5.2902e+08	1.57704e+09	1.26877e+09	1.92293e+08	1.91591e+09	3.31665	0.034731	0.153894	1.10027
POS_M230T752	5.30932e+08	3.66898e+08	3.68254e+08	6.42601e+09	263.636	263.636	3.40111e+08	4.56163e+09	8.52992e+09	7.55874e+09	3.70766e+09	1.05813e+10	1.28202e+09	5.8799e+09	2.19738	0.0311818	0.146273	2.08305
POS_M235T74	3.83999e+08	5.6565e+08	4.18688e+08	263.636	263.636	263.636	1.57695e+09	2.75514e+09	3.34391e+09	5.2706e+08	1.76969e+09	1.90321e+09	2.28056e+08	1.97933e+09	3.11755	0.00171349	0.0381043	1.11933
POS_M239T804	5.06063e+08	3.94449e+09	2.9286e+09	1.8769e+08	6.83358e+08	3.44463e+09	1.11815e+10	1.97388e+09	4.54201e+09	4.95315e+09	1.11853e+10	7.65726e+09	1.94914e+09	6.91552e+09	1.827	0.0144579	0.100635	1.26683
POS_M244T74	5.02418e+08	8.87995e+08	3.20179e+07	1.59147e+09	1.39265e+09	1.15531e+09	4.33961e+09	1.18389e+10	2.41205e+10	1.18668e+10	9.72394e+09	7.83248e+09	9.26978e+08	1.16204e+10	3.64798	0.00310739	0.0520197	3.11595
POS_M244T765	2.24431e+09	4.12456e+10	7.07346e+09	263.636	263.636	263.636	4.7995e+09	1.12899e+11	1.25334e+11	9.78352e+10	5.82308e+10	7.33735e+10	8.42722e+09	7.87452e+10	3.22406	0.00424113	0.058946	8.53617
POS_M244T773	1.9382e+10	7.93153e+08	263.636	263.636	263.636	263.636	8.49821e+10	1.55183e+11	1.82811e+11	1.45565e+11	9.80652e+10	9.94554e+10	3.36252e+09	1.27677e+11	5.24681	1.73737e-05	0.00476503	10.6874
POS_M245T764	3.3422e+08	7.06143e+09	1.75627e+09	263.636	263.636	263.636	6.11046e+09	4.22194e+10	5.67013e+10	5.39337e+10	3.49473e+10	4.72748e+10	1.52532e+09	4.01978e+10	4.71993	0.000483147	0.0222125	6.49388
POS_M245T773	3.34583e+09	1.87072e+08	263.636	263.636	263.636	263.636	1.59822e+10	3.61953e+10	5.33775e+10	5.14719e+10	4.4103e+10	5.27691e+10	5.88817e+08	4.23165e+10	6.16726	3.60916e-05	0.00593923	6.5672
POS_M258T88	2.44446e+10	1.3972e+10	1.68082e+10	1.85575e+10	1.94319e+10	2.2988e+10	1.09812e+10	4.36103e+09	8.31817e+09	8.60886e+09	9.28917e+09	1.14183e+10	1.9367e+10	8.82946e+09	-1.13321	0.000234442	0.015459	2.81495
POS_M265T75	5.60464e+08	7.05111e+08	6.29647e+07	1.71934e+09	1.52897e+09	1.30241e+09	1.35157e+09	2.95903e+09	4.57035e+09	2.46564e+09	3.14859e+09	4.03868e+09	9.79877e+08	3.08898e+09	1.65646	0.00274601	0.0491451	1.38511
POS_M268T161	4.45339e+09	2.10991e+09	4.99482e+08	2.25547e+09	1.83993e+09	1.8709e+09	1.11325e+08	8.93937e+07	2.90462e+08	3.27675e+08	7.71266e+07	3.38151e+08	2.17152e+09	2.05689e+08	-3.40017	0.0038523	0.0572942	1.05571
POS_M272T764	4.40602e+09	4.84749e+09	263.636	263.636	263.636	263.636	5.8051e+09	4.24566e+10	7.30386e+10	7.74176e+10	1.76346e+10	4.46857e+10	1.54225e+09	4.35063e+10	4.81812	0.00509151	0.0663016	6.7028
POS_M272T815	2.0734e+08	2.23454e+08	1.93623e+08	1.29028e+08	1.59327e+08	9.23253e+07	7.81527e+09	4.4057e+09	7.28849e+09	6.19033e+09	5.52355e+09	6.37638e+09	1.67516e+08	6.26662e+09	5.22531	2.48537e-07	0.000876387	2.12434
POS_M276T214	7.47144e+08	1.1851e+09	1.19205e+09	1.61492e+09	3.59711e+09	5.53852e+09	9.78837e+09	5.1534e+09	9.41574e+09	1.26964e+10	3.67887e+09	2.40752e+09	2.31247e+09	7.19005e+09	1.63657	0.0228387	0.122821	1.53968
POS_M276T196	1.99559e+09	5.61411e+09	3.66044e+08	6.64688e+09	1.83965e+09	2.46334e+09	5.17877e+09	8.36081e+09	7.08981e+09	5.58429e+09	5.19363e+09	8.71069e+09	3.15427e+09	6.68633e+09	1.08391	0.0139806	0.0993374	1.54369
POS_M276T276	2.61485e+08	2.43393e+09	5.00938e+08	1.57016e+09	1.25585e+09	1.14827e+09	3.05136e+09	2.35945e+09	5.01617e+09	2.83033e+09	3.62677e+09	5.53307e+09	1.19511e+09	3.73619e+09	1.64443	0.00189452	0.0412385	1.43418
POS_M276T159	2.936e+08	3.0218e+08	9.11145e+08	1.21976e+09	1.23818e+09	2.1493e+09	3.11221e+09	1.98945e+09	3.09202e+09	2.73502e+09	2.96447e+09	3.3428e+09	1.01903e+09	2.87266e+09	1.49519	0.000306877	0.0175346	1.1036
POS_M286T768	3.55797e+08	2.58234e+09	5.21819e+07	263.636	263.636	263.636	2.96606e+09	2.04638e+10	1.24396e+10	9.98829e+09	7.27023e+09	6.17601e+09	4.98386e+08	9.88399e+09	4.30976	0.00405555	0.0586961	2.76022
POS_M289T769	1.44971e+10	8.71002e+08	1.98927e+10	263.636	263.636	263.636	3.71968e+10	1.10979e+11	1.21612e+11	1.03822e+11	8.48146e+10	1.88762e+11	5.8768e+09	1.07864e+11	4.19805	0.000570064	0.0229926	10.1428
POS_M294T276	5.53044e+08	7.17036e+09	1.58157e+09	1.87283e+09	7.43657e+08	6.19009e+09	6.59129e+09	3.53234e+09	9.70466e+09	5.1511e+09	6.63506e+09	1.44318e+10	3.01859e+09	7.67438e+09	1.34618	0.0404585	0.165618	1.75989
POS_M296T775	7.45627e+09	9.6313e+09	263.636	263.636	263.636	263.636	4.86193e+09	4.1319e+10	9.87914e+10	1.11028e+11	2.05363e+10	6.11352e+10	2.84793e+09	5.62787e+10	4.3046	0.0117931	0.0933017	7.56311
POS_M298T779	2.68588e+09	1.36139e+09	263.636	263.636	263.636	263.636	9.22748e+08	1.44509e+10	2.37533e+10	2.57119e+10	5.14614e+09	1.12759e+10	6.74546e+08	1.35435e+10	4.32754	0.00998773	0.0868628	3.66879
POS_M298T792	2.92575e+09	1.77134e+09	7.56298e+08	1.60838e+10	1.55713e+10	1.93185e+10	263.636	263.636	263.636	263.636	263.636	263.636	9.40451e+09	263.636	-25.0883	0.021186	0.117942	2.41232
POS_M298T804	6.27512e+07	5.1419e+08	2.70004e+08	5.30547e+07	4.5598e+08	1.01643e+08	1.57967e+09	6.23102e+09	8.82503e+09	1.1681e+10	7.03311e+09	1.11378e+10	2.42937e+08	7.74793e+09	4.99516	0.000585494	0.0232315	2.84248
POS_M299T804	1.09922e+07	2.03886e+07	5.9955e+07	1.0724e+07	2.00521e+07	1.86675e+07	3.63732e+08	1.41045e+09	1.64289e+09	2.55428e+09	1.7368e+09	2.4331e+09	2.34632e+07	1.69021e+09	6.17066	0.000431508	0.0206421	1.32041
POS_M300T806	1.37562e+10	1.64454e+10	3.73887e+09	3.70194e+10	3.56034e+10	1.15216e+10	2.97274e+10	1.12814e+11	2.48228e+11	3.11278e+11	1.04967e+11	2.78631e+11	1.96808e+10	1.80941e+11	3.20066	0.00614779	0.0692999	13.1938
POS_M301T806	2.35189e+09	2.81817e+09	5.76214e+08	5.59291e+09	5.26864e+09	1.82346e+09	5.6574e+09	2.1439e+10	4.70257e+10	5.9453e+10	2.00802e+10	5.22259e+10	3.07188e+09	3.43135e+10	3.48158	0.0052687	0.0666201	5.81371
POS_M302T791	1.40904e+09	8.76171e+08	5.83112e+08	2.49867e+09	2.71488e+09	6.84528e+08	2.49323e+09	5.10896e+09	7.22293e+09	6.96754e+09	4.88602e+09	1.40204e+09	1.46107e+09	4.68012e+09	1.67952	0.0107702	0.090268	1.56614
POS_M310T786	3.73502e+10	3.61786e+10	263.636	263.636	263.636	263.636	1.51422e+10	1.63806e+11	2.87983e+11	3.70718e+11	1.02584e+11	1.93778e+11	1.22548e+10	1.89002e+11	3.94698	0.00723256	0.0756045	13.8142
POS_M312T123	1.34553e+09	1.65409e+09	4.4572e+08	1.75292e+09	1.24952e+09	1.29689e+09	2.94297e+09	2.85469e+09	3.32369e+09	2.78041e+09	2.83764e+09	3.08611e+09	1.29078e+09	2.97092e+09	1.20267	9.84968e-06	0.00349675	1.14128
POS_M312T787	3.07687e+08	3.67541e+07	2.45821e+06	6.09221e+07	9.65451e+08	5.30286e+07	3.281e+09	3.22229e+10	3.75435e+10	3.41945e+10	7.5883e+09	1.27121e+10	2.37717e+08	2.1257e+10	6.48255	0.0066033	0.0722047	4.48736
POS_M314T806	1.02465e+09	3.0026e+09	3.1703e+09	7.95836e+09	1.08713e+10	3.06973e+09	1.85406e+09	2.64434e+08	1.53973e+09	6.33528e+08	4.23419e+08	1.88562e+09	4.84948e+09	1.10013e+09	-2.14016	0.0367838	0.156873	1.47897
POS_M316T810	1.57751e+09	2.02246e+09	1.68752e+09	8.5609e+08	7.92507e+09	6.91856e+08	9.09524e+10	7.15827e+10	1.19921e+11	8.18011e+10	7.48715e+10	6.79662e+10	2.46008e+09	8.45158e+10	5.10244	1.12496e-06	0.00129086	8.0227
POS_M318T751	1.5395e+09	1.50611e+09	3.47894e+08	2.7585e+09	6.2796e+09	2.17938e+09	1.30248e+09	8.40973e+09	1.07292e+10	1.08922e+10	7.67413e+09	1.37543e+10	2.43516e+09	8.79366e+09	1.85245	0.00798728	0.0776029	2.5675
POS_M331T805	8.05181e+09	3.5816e+10	2.42526e+10	1.57003e+09	6.67142e+09	3.79082e+10	1.1479e+11	2.12472e+10	5.07543e+10	5.4758e+10	1.29972e+11	8.89199e+10	1.9045e+10	7.67402e+10	2.01057	0.00991635	0.0866154	4.63224
POS_M332T805	1.61081e+09	7.71675e+09	7.06023e+09	3.28922e+08	1.41807e+09	7.86327e+09	2.46776e+10	4.25401e+09	9.8645e+09	8.9482e+09	2.57789e+10	1.41996e+10	4.33301e+09	1.46205e+10	1.75455	0.0242238	0.126804	1.63654
POS_M369T779	1.47034e+09	2.33935e+08	6.55406e+06	1.8471e+09	1.13101e+09	3.4551e+08	8.81272e+07	2.61034e+09	3.84038e+09	5.01959e+09	9.15801e+08	3.83109e+09	8.39074e+08	2.71756e+09	1.69544	0.0475808	0.180745	1.39459
POS_M385T809	1.04679e+08	4.36889e+08	2.10146e+07	9.00261e+07	1.19373e+08	5.49267e+07	1.88026e+09	2.55485e+09	5.95807e+09	1.05733e+10	2.5865e+09	2.38853e+09	1.37818e+08	4.32359e+09	4.97139	0.0129379	0.0960768	1.92081
POS_M432T792	3.53946e+08	2.77939e+08	1.74804e+08	2.97904e+08	4.48625e+08	1.31769e+09	2.97986e+09	1.30849e+10	1.15997e+10	3.37332e+10	6.70174e+09	1.23435e+10	4.78485e+08	1.34072e+10	4.80839	0.0142817	0.100522	3.45258
POS_M462T789	1.04655e+09	1.92258e+08	3.36198e+08	1.19637e+09	1.52247e+09	4.30746e+08	4.80865e+09	2.66222e+10	2.28971e+10	2.26207e+10	1.33182e+10	1.95473e+10	7.87432e+08	1.83024e+10	4.53873	0.000313648	0.017676	4.20722
POS_M463T789	2.19452e+08	4.14895e+07	7.00635e+07	2.42559e+08	3.15747e+08	9.49443e+07	9.34874e+08	5.41521e+09	5.95111e+09	5.43797e+09	3.82156e+09	5.46993e+09	1.64043e+08	4.50511e+09	4.77942	0.000226091	0.015459	2.14396
POS_M468T812	2.60899e+09	3.28142e+09	1.88266e+08	3.92913e+09	9.14612e+09	2.77947e+09	3.45274e+08	3.05342e+10	3.7899e+10	1.67625e+10	2.00041e+10	6.08361e+09	3.65556e+09	1.86048e+10	2.34751	0.030302	0.144119	3.43834
POS_M473T770	8.54769e+08	8.03529e+08	263.636	263.636	263.636	263.636	1.78091e+08	4.14016e+09	4.16565e+09	2.87247e+09	1.60638e+09	2.42956e+09	2.76383e+08	2.56539e+09	3.21443	0.00554382	0.0671644	1.51836
POS_M478T835_2	1.01136e+09	4.85557e+07	6.08081e+07	1.37552e+09	1.28183e+08	1.02652e+08	1.14506e+09	9.16934e+09	2.377e+09	3.48218e+09	6.21841e+09	3.78618e+08	4.54514e+08	3.7951e+09	3.06174	0.0361941	0.15616	1.27376
POS_M492T799_1	5.05542e+08	2.73602e+08	6.64786e+07	3.28946e+08	7.49858e+08	5.04249e+08	1.25773e+08	4.93261e+09	2.92315e+09	1.68529e+09	4.25631e+09	2.96705e+09	4.04779e+08	2.81503e+09	2.79794	0.00716819	0.0754218	1.38073
POS_M492T799_2	1.64102e+08	2.15994e+08	1.37287e+06	3.55343e+08	5.08107e+08	6.22357e+07	1.20984e+08	1.74891e+09	2.23889e+09	3.1243e+09	1.81671e+09	5.50206e+08	2.17859e+08	1.6e+09	2.87661	0.01281	0.0957743	1.11608
POS_M494T818_2	1.35605e+09	9.56061e+08	9.40987e+07	1.9303e+09	2.53163e+09	9.5522e+08	5.08179e+08	8.72039e+09	8.30202e+09	6.19143e+09	6.20258e+09	4.3276e+09	1.30389e+09	5.7087e+09	2.13034	0.00620076	0.0696993	2.01838
POS_M518T816_1	7.35434e+09	1.66299e+10	5.95298e+08	3.11091e+09	1.11338e+09	1.30415e+09	7.65892e+08	1.68027e+10	1.76696e+10	1.19391e+10	2.12253e+10	1.40259e+10	5.018e+09	1.37381e+10	1.45299	0.0470449	0.179696	2.695
POS_M518T816_2	8.3386e+09	2.76056e+09	1.1217e+09	7.6386e+09	1.04548e+10	2.09063e+09	2.35212e+09	1.40309e+10	2.3871e+10	1.05944e+10	1.18146e+10	2.08953e+10	5.40082e+09	1.39264e+10	1.36657	0.0360777	0.15616	2.82717
POS_M518T807	4.79794e+08	9.13364e+08	3.86158e+07	2.1369e+08	6.6265e+08	2.45029e+08	3.28145e+08	3.80245e+09	4.70956e+09	1.61342e+09	3.07281e+09	3.61999e+09	4.25524e+08	2.85773e+09	2.74756	0.00456359	0.0621676	1.51838
POS_M519T816_1	1.69027e+09	2.48969e+09	8.63388e+07	3.7158e+08	1.63556e+09	1.29602e+09	9.52927e+08	1.45194e+10	2.2869e+09	9.0117e+09	9.20562e+09	1.12417e+10	1.26158e+09	7.86971e+09	2.64108	0.0124491	0.0950949	2.28329
POS_M519T808	3.17493e+08	7.4377e+08	5.30468e+07	5.94763e+08	1.11407e+09	3.11965e+08	6.94885e+07	3.2561e+09	3.07972e+09	1.4835e+09	2.96849e+09	3.20647e+09	5.22518e+08	2.34396e+09	2.16539	0.0079946	0.0776029	1.2924
POS_M526T832_2	3.73536e+09	1.98717e+09	8.11192e+07	2.68322e+09	2.53585e+09	1.46637e+09	2.03389e+09	9.62444e+09	1.2085e+10	1.41866e+10	1.39669e+10	1.47997e+10	2.08152e+09	1.11161e+10	2.41694	0.0012633	0.0328816	3.06062
POS_M526T838	8.65803e+09	1.06033e+10	6.29104e+09	4.68611e+09	8.55342e+09	1.13913e+10	8.31781e+09	2.65543e+08	3.15878e+08	3.18105e+08	4.73178e+08	4.4152e+08	8.36388e+09	1.68867e+09	-2.30828	0.00265115	0.0489006	2.49932
POS_M527T832_1	2.39152e+08	1.65603e+08	2.24432e+07	1.97073e+08	1.77818e+08	4.21917e+08	7.27148e+08	2.95294e+09	4.32057e+09	4.14948e+09	3.99587e+09	4.68797e+09	2.04001e+08	3.47233e+09	4.08926	0.000283934	0.0167771	1.85262
POS_M542T817_2	5.15076e+09	5.17042e+09	3.28336e+08	8.10715e+09	8.9354e+09	4.63094e+09	1.90282e+09	1.37522e+10	1.68492e+10	1.13938e+10	1.9187e+10	1.99923e+10	5.38717e+09	1.38462e+10	1.36189	0.0182094	0.109683	2.76
POS_M543T817_2	1.11612e+09	9.75507e+08	1.15082e+08	1.57743e+09	1.72945e+09	8.73051e+08	1.31104e+09	2.40531e+09	3.10723e+09	3.82076e+09	3.64453e+09	3.99802e+09	1.06444e+09	3.04781e+09	1.51768	0.00206787	0.0425675	1.37625
POS_M557T776	1.3146e+09	1.45621e+09	263.636	263.636	263.636	263.636	2.10971e+08	6.50959e+09	7.633e+09	2.72435e+09	1.80549e+09	4.0735e+09	4.61801e+08	3.82615e+09	3.05055	0.0181505	0.109489	1.76799
POS_M569T834_2	7.29527e+09	5.34385e+09	1.69822e+09	8.55519e+09	9.35936e+09	6.70777e+09	5.44792e+09	1.43384e+10	1.58392e+10	1.38753e+10	1.0608e+10	1.1515e+10	6.49328e+09	1.19373e+10	0.878458	0.0160387	0.102667	2.23059
POS_M571T778	7.61529e+08	1.84129e+08	1.65445e+07	1.56502e+09	1.91263e+09	5.88022e+08	8.72261e+07	8.52035e+09	1.08167e+10	7.53646e+09	5.89187e+09	1.08673e+10	8.37978e+08	7.28666e+09	3.12027	0.00313263	0.0520197	2.62357
POS_M618T628_4	1.00167e+08	9.35166e+06	16974.2	9.22702e+07	5.9003e+07	1.50267e+07	3.82419e+07	3.28393e+09	3.34058e+09	3.15169e+09	4.9694e+09	9.18171e+09	4.59726e+07	3.99426e+09	6.44101	0.00920672	0.0843574	1.89689
POS_M640T829_2	4.63251e+09	2.14369e+09	6.61773e+08	5.75297e+09	6.43286e+09	3.31403e+09	9.9375e+08	1.14947e+10	1.12192e+10	6.82968e+09	7.9204e+09	9.0192e+09	3.82297e+09	7.91281e+09	1.0495	0.0474147	0.18041	1.88018
POS_M641T829_1	4.61964e+08	6.53836e+08	6.31576e+07	9.60973e+08	2.16239e+09	1.1886e+09	3.39221e+08	4.00993e+09	3.68892e+09	3.79686e+09	6.76616e+09	5.17119e+09	9.15153e+08	3.96205e+09	2.11416	0.00767788	0.0773084	1.61089
POS_M648T665_3	1.28703e+09	2.54523e+08	5.76358e+06	7.64046e+08	1.18514e+09	3.38877e+08	8.7518e+08	9.24775e+09	8.78871e+09	1.67463e+10	2.1864e+09	5.24854e+09	6.39231e+08	7.18215e+09	3.49001	0.0200091	0.115507	2.489
POS_M648T665_4	2.70071e+09	2.29599e+08	6.67107e+07	263.636	263.636	263.636	6.96016e+07	1.97102e+09	3.87538e+09	2.77235e+09	1.60297e+09	6.71608e+09	4.99503e+08	2.83457e+09	2.50456	0.0470533	0.179696	1.50711
POS_M664T829_2	2.79512e+08	1.85523e+08	4.1728e+06	2.01941e+08	3.58768e+08	2.14086e+08	1.01203e+09	3.88481e+09	3.84573e+09	1.03115e+09	6.97572e+08	1.46606e+09	2.07334e+08	1.98956e+09	3.26242	0.0144512	0.100635	1.13236
POS_M669T696_4	1.1075e+07	1.34147e+07	252290	4.03496e+07	2.76748e+07	1.06972e+07	2.10566e+07	1.44054e+09	3.02583e+09	6.82546e+08	8.53124e+08	2.85903e+09	1.72439e+07	1.48035e+09	6.42371	0.0148931	0.101156	1.1842
POS_M682T614_2	2.92619e+08	3.31773e+07	154869	1.46026e+08	4.79607e+08	2.56092e+07	9.70479e+07	4.79143e+09	1.0336e+10	9.20628e+09	2.90491e+09	2.32111e+09	1.62866e+08	4.9428e+09	4.92357	0.016062	0.102667	2.15945
POS_M688T662	6.89574e+08	2.66382e+08	1.39384e+07	263.636	263.636	263.636	4.52418e+08	4.28561e+09	3.9682e+09	4.0698e+09	1.38112e+09	2.20024e+09	1.61649e+08	2.72623e+09	4.07597	0.00329911	0.052941	1.59922
POS_M696T689	1.84059e+07	3.45628e+07	822015	1.97852e+08	1.63771e+08	4.97648e+07	1.79899e+07	2.48882e+09	2.73336e+09	7.62204e+08	1.0118e+09	1.64025e+09	7.75299e+07	1.4424e+09	4.21758	0.00974826	0.0862211	1.10657
POS_M740T628_1	1.28882e+08	1.14493e+07	110345	1.87483e+08	1.39063e+08	1.6169e+07	5.59588e+07	1.95917e+09	2.10157e+09	1.36944e+09	1.53612e+09	1.22949e+09	8.05261e+07	1.37529e+09	4.09414	0.00150155	0.0358008	1.12618
POS_M802T697_1	1.90351e+08	1.77108e+08	263.636	263.636	263.636	263.636	5.7553e+07	6.13052e+09	6.73509e+09	1.02753e+09	2.77576e+09	6.19265e+09	6.12434e+07	3.81985e+09	5.96282	0.0102314	0.0876912	1.83413
POS_M802T810	2.26021e+07	3.45534e+08	1.69182e+06	6.48328e+07	8.95437e+07	9.02819e+06	1.41965e+08	2.99552e+09	2.81938e+09	8.55247e+08	1.19735e+09	1.33137e+09	8.88722e+07	1.55681e+09	4.13071	0.00994494	0.0866811	1.11194
POS_M828T692	1.38961e+07	4.90336e+06	131307	4.6809e+07	1.38243e+07	1.46389e+07	4.29077e+06	1.28807e+09	2.7001e+09	2.05775e+09	1.99641e+08	6.8983e+08	1.57005e+07	1.15661e+09	6.20295	0.0254533	0.130123	1.05112
POS_M834T690_2	3.86953e+07	6.37963e+07	1.31497e+07	4.90882e+08	4.83226e+08	3.05709e+08	1.03389e+08	2.74591e+09	2.61045e+09	2.11478e+09	9.00017e+08	7.13606e+08	2.32576e+08	1.53136e+09	2.71904	0.0179678	0.108865	1.06042
POS_M850T807_1	1.21585e+08	1.65683e+09	4.796e+07	1.33311e+09	1.09175e+09	4.4028e+08	2.33814e+09	2.39993e+10	1.10119e+10	3.02851e+09	1.25081e+10	6.77796e+09	7.81921e+08	9.94398e+09	3.66873	0.0190775	0.112551	2.35164
POS_M867T690_2	3.89736e+07	5.52656e+07	928863	263.636	263.636	263.636	3.32627e+07	4.17777e+09	4.92791e+09	2.64662e+09	2.42382e+09	1.74093e+09	1.58615e+07	2.65838e+09	7.38888	0.00406621	0.0586961	1.57737
POS_M983T727_1	1.69898e+08	1.57741e+08	3.50593e+07	3.87485e+08	1.12637e+09	8.3506e+08	9.64161e+08	9.7185e+08	3.52219e+09	2.0444e+09	6.70247e+09	1.32974e+09	4.51936e+08	2.58914e+09	2.51828	0.0441589	0.174937	1.05059
POS_M983T726_10	4.88745e+07	3.8478e+07	263.636	263.636	263.636	263.636	263.636	7.3862e+09	4.36847e+09	9.57982e+08	3.89325e+09	3.52377e+08	1.45589e+07	2.82638e+09	7.60091	0.0386818	0.161289	1.281

## Sheet: POS_DEMs_Hy6 vs. Ro12
name	Hy6-1	Hy6-2	Hy6-3	Hy6-4	Hy6-5	Hy6-6	Ro12-1	Ro12-2	Ro12-3	Ro12-4	Ro12-5	Ro12-6	Hy6_mean	Ro12_mean	log2_FC(case_mean/control_mean)	Pvalue	fdr	vip
POS_M82T74_2	9.21485e+08	4.52072e+08	1.37355e+09	4.55904e+08	6.26007e+08	1.67351e+09	9.26686e+08	1.9161e+09	2.6665e+09	1.63961e+09	1.50426e+09	2.19725e+09	9.1709e+08	1.8084e+09	0.979581	0.0195701	0.127796	1.01039
POS_M83T75_1	3.35251e+09	1.8086e+09	3.27036e+09	1.59986e+09	2.26732e+09	5.97182e+09	3.48686e+09	7.10898e+09	8.47732e+09	5.04435e+09	5.23492e+09	7.18179e+09	3.04508e+09	6.08903e+09	0.999735	0.0118102	0.0960217	1.89415
POS_M83T351	8.58826e+06	331633	5.05211e+07	2.09516e+08	721744	1.10348e+08	3.06021e+06	1.39618e+09	4.30805e+09	1.89423e+09	1.48948e+09	1.61776e+09	6.33379e+07	1.78479e+09	4.81654	0.013261	0.102548	1.7347
POS_M86T223	4.94986e+09	4.85725e+09	7.81822e+09	5.74676e+09	3.57454e+09	3.84634e+09	8.57705e+08	1.22018e+09	2.44525e+09	2.82845e+09	1.35093e+09	2.08313e+09	5.13216e+09	1.79761e+09	-1.51349	0.000775752	0.0241776	2.07651
POS_M90T88	3.16693e+09	2.4256e+09	3.17036e+09	2.90436e+09	2.69649e+09	3.2764e+09	2.22163e+09	1.47921e+09	1.8055e+09	1.64926e+09	2.61689e+09	1.78173e+09	2.94002e+09	1.9257e+09	-0.610441	0.000889494	0.02552	1.26443
POS_M91T74	2.5249e+09	1.88499e+09	3.79951e+09	3.84541e+09	2.04455e+09	6.64357e+09	3.88152e+09	6.37135e+09	7.091e+09	7.21357e+09	4.56453e+09	5.33688e+09	3.45716e+09	5.74314e+09	0.732255	0.0316277	0.157449	1.53326
POS_M94T74	4.05175e+09	2.35036e+09	6.52271e+09	2.08475e+09	2.86273e+09	7.52668e+09	4.09552e+09	8.87439e+09	1.06536e+10	7.18924e+09	6.45849e+09	8.7516e+09	4.23316e+09	7.67048e+09	0.85758	0.0261822	0.147945	1.88277
POS_M100T74_2	2.53687e+09	1.38884e+09	3.986e+09	1.32044e+09	1.91947e+09	4.67903e+09	2.67243e+09	5.53419e+09	7.31622e+09	4.20503e+09	4.05237e+09	5.60526e+09	2.63844e+09	4.89758e+09	0.892384	0.0266412	0.148111	1.54223
POS_M102T74_2	7.13532e+08	6.28211e+08	1.24935e+09	1.38346e+09	7.78464e+08	2.63183e+09	1.44678e+09	3.88959e+09	3.75722e+09	3.16534e+09	1.70366e+09	1.66911e+09	1.23081e+09	2.60528e+09	1.08183	0.0320074	0.15864	1.20772
POS_M104T140	9.0578e+07	6.95032e+07	5.17194e+08	2.58805e+08	3.03406e+07	7.17142e+08	3.14294e+07	1.41047e+09	1.32537e+09	2.25015e+09	2.59098e+08	2.31527e+09	2.80594e+08	1.2653e+09	2.17292	0.0368925	0.170724	1.1049
POS_M110T74	4.33007e+09	2.33324e+09	6.83207e+09	2.22308e+09	3.25931e+09	7.88437e+09	4.50016e+09	8.92615e+09	1.2977e+10	7.04792e+09	6.78388e+09	9.70615e+09	4.47702e+09	8.32355e+09	0.894659	0.0313168	0.157449	2.01688
POS_M121T75	3.68499e+07	1.72842e+08	2.6174e+08	3.21228e+08	2.04057e+08	5.74742e+08	3.62326e+08	7.3256e+08	1.12976e+09	9.87683e+08	8.48604e+08	1.26807e+09	2.6191e+08	8.88167e+08	1.76176	0.0019327	0.040361	1.01665
POS_M123T74_3	2.82716e+09	1.68473e+09	4.60852e+09	1.53601e+09	2.26169e+09	5.45107e+09	3.20943e+09	6.49337e+09	8.85471e+09	5.02542e+09	4.578e+09	6.42453e+09	3.06153e+09	5.76424e+09	0.912879	0.0257694	0.147243	1.69687
POS_M123T393	1.14986e+08	3.64053e+06	6.26856e+08	4.97581e+08	5.14652e+06	8.33315e+08	1.04299e+07	3.05537e+09	1.07463e+09	1.07238e+09	1.9616e+09	1.30697e+09	3.46921e+08	1.41356e+09	2.02666	0.036129	0.169095	1.06747
POS_M123T152	8.84264e+08	9.24159e+08	1.07957e+10	2.55178e+09	1.70203e+09	8.2628e+09	1.96942e+09	2.03739e+10	1.61309e+10	2.33709e+10	8.28354e+09	1.45955e+10	4.18678e+09	1.41207e+10	1.7539	0.0217115	0.135471	3.49154
POS_M126T74_1	2.07517e+09	1.6407e+09	2.76788e+09	3.4776e+09	1.7182e+09	5.1951e+09	3.07388e+09	4.59681e+09	5.55729e+09	5.98894e+09	4.04642e+09	4.44156e+09	2.81244e+09	4.61748e+09	0.715284	0.0276452	0.149223	1.4542
POS_M127T34_1	3.20847e+06	6.06303e+06	3.043e+06	2.43745e+06	2.42281e+06	5.23518e+06	9.4274e+07	3.35615e+08	1.22331e+09	1.59218e+09	1.36437e+09	9.78315e+08	3.73499e+06	9.31346e+08	7.96207	0.00336328	0.0544745	1.33689
POS_M127T136	1.38708e+09	6.89144e+08	2.57077e+09	3.24739e+08	1.53956e+09	2.05033e+09	3.94045e+08	3.5534e+08	5.02662e+08	4.28502e+08	3.3085e+08	6.86685e+08	1.42694e+09	4.49681e+08	-1.66595	0.0175932	0.12043	1.23679
POS_M129T74	1.18989e+09	7.74995e+08	3.19326e+09	1.28066e+09	1.54455e+09	4.2689e+09	2.44807e+09	4.82398e+09	6.77628e+09	3.23743e+09	2.86306e+09	4.07675e+09	2.04204e+09	4.0376e+09	0.983484	0.0424447	0.1815	1.34967
POS_M130T78	5.59529e+09	3.69129e+09	7.53173e+09	3.67902e+09	4.94124e+09	6.5486e+09	3.62714e+09	2.41596e+09	3.94331e+09	4.89874e+09	3.16231e+09	3.93443e+09	5.3312e+09	3.66365e+09	-0.541178	0.0425148	0.1815	1.47628
POS_M133T223	1.83497e+09	1.68949e+09	2.92099e+09	2.04229e+09	1.54279e+09	1.89979e+09	3.32443e+08	1.27046e+08	9.41767e+08	1.08956e+09	5.21792e+08	7.99797e+08	1.98839e+09	6.35401e+08	-1.64586	0.000300744	0.0116723	1.36724
POS_M134T100	1.78468e+09	1.79179e+09	8.91176e+08	1.63147e+09	1.59898e+09	2.19361e+09	2.19931e+09	3.21759e+09	3.28185e+09	1.66694e+09	3.40049e+09	2.44855e+09	1.64862e+09	2.70246e+09	0.713015	0.0106063	0.0916686	1.19406
POS_M137T69	1.04128e+07	3.1407e+06	2.45108e+07	2.83836e+07	4.88854e+06	1.4362e+08	4.58968e+07	1.4125e+09	1.44134e+09	1.02235e+09	1.11181e+09	1.24338e+09	3.58261e+07	1.04621e+09	4.86802	0.00076333	0.0241736	1.34167
POS_M144T74	1.22574e+09	1.06523e+09	1.84423e+09	2.26613e+09	1.24643e+09	3.42202e+09	2.15688e+09	3.20927e+09	3.77782e+09	3.84929e+09	2.35075e+09	2.55489e+09	1.84497e+09	2.98315e+09	0.693243	0.0369284	0.170724	1.09329
POS_M146T69_1	2.42116e+07	3.46679e+07	7.30047e+08	5.33978e+07	3.09451e+07	1.01488e+09	2.1453e+08	5.7233e+09	5.21407e+09	2.90238e+09	2.75553e+09	3.17571e+09	3.14692e+08	3.33092e+09	3.40391	0.0044679	0.0618969	2.12031
POS_M147T78	9.69644e+09	6.17005e+09	1.32432e+10	6.03041e+09	8.14185e+09	1.0799e+10	5.95241e+09	4.0544e+09	6.48038e+09	7.8824e+09	5.35225e+09	6.65728e+09	9.0135e+09	6.06319e+09	-0.572011	0.0413199	0.178838	1.97907
POS_M153T74_1	1.3013e+09	8.60208e+08	2.26745e+09	7.15942e+08	1.1083e+09	2.51794e+09	1.44421e+09	2.76779e+09	4.11818e+09	2.20541e+09	1.95746e+09	2.91613e+09	1.46186e+09	2.5682e+09	0.812953	0.0470592	0.191278	1.03733
POS_M160T97	2.62372e+09	3.18365e+09	3.27825e+09	2.22482e+09	3.19098e+09	3.44288e+09	1.70151e+09	1.33254e+09	2.26749e+09	2.11398e+09	1.9848e+09	2.13553e+09	2.99072e+09	1.92264e+09	-0.6374	0.00113735	0.0291449	1.1823
POS_M162T98	1.58239e+09	7.87538e+08	1.09652e+09	2.63979e+09	1.22572e+09	2.22108e+09	2.08726e+08	4.36462e+08	3.29788e+08	4.68432e+08	4.9047e+08	3.93028e+08	1.59217e+09	3.87818e+08	-2.03755	0.0021089	0.0417623	1.23051
POS_M162T90	2.69807e+09	3.84096e+09	4.41534e+09	1.63331e+09	2.7922e+09	4.19044e+09	4.21188e+09	4.17658e+09	7.5642e+09	4.79603e+09	4.86047e+09	6.76121e+09	3.26172e+09	5.39506e+09	0.726007	0.0148409	0.109223	1.62411
POS_M174T65	1.82279e+07	1.97743e+07	1.08368e+08	2.01157e+07	1.95983e+07	2.367e+08	3.37394e+07	2.99482e+08	1.83802e+09	1.14967e+09	3.16135e+08	1.28308e+09	7.0464e+07	8.20021e+08	3.5407	0.0276525	0.149223	1.08741
POS_M182T128	6.58464e+09	6.72311e+09	4.17686e+06	3.96983e+06	8.99009e+09	1.41009e+09	6.64089e+09	3.12509e+09	1.62023e+10	2.14975e+10	5.53736e+09	1.78667e+10	3.95268e+09	1.18116e+10	1.57931	0.0489191	0.194087	3.48197
POS_M203T91	8.25692e+07	1.54193e+08	6.98711e+08	2.3818e+08	9.2785e+07	4.48802e+08	8.67512e+07	4.47994e+09	1.29483e+09	1.60336e+09	6.52664e+08	2.159e+09	2.85873e+08	1.71276e+09	2.58287	0.0484909	0.193869	1.13797
POS_M218T69	6.08344e+06	3.03989e+06	6.22996e+06	4.33516e+06	1.0259e+07	3.4773e+07	5.13543e+07	2.45912e+09	1.29026e+09	3.70193e+08	1.66068e+09	7.83653e+08	1.07867e+07	1.10254e+09	6.67543	0.0129817	0.101341	1.1966
POS_M220T361	2.78001e+09	2.38652e+09	2.86779e+09	1.01807e+09	2.67426e+09	2.30188e+09	2.2175e+09	4.14167e+09	3.25696e+09	4.12777e+09	4.02733e+09	4.21961e+09	2.33809e+09	3.66514e+09	0.648538	0.0111395	0.0935684	1.34555
POS_M222T626	6.02036e+08	9.45062e+08	1.2797e+09	3.57453e+08	9.61266e+08	1.10774e+09	8.16728e+08	3.22026e+09	3.41599e+09	1.75753e+09	2.96551e+09	2.2752e+09	8.75543e+08	2.40854e+09	1.45991	0.00509681	0.0653197	1.53278
POS_M226T74_1	1.54904e+08	1.02072e+08	2.69678e+08	9.36494e+07	6.30738e+07	8.30463e+08	7.21196e+08	2.18186e+09	5.21757e+09	5.2902e+08	1.57704e+09	1.26877e+09	2.52307e+08	1.91591e+09	2.92478	0.0419967	0.179973	1.44215
POS_M228T777	1.36226e+08	1.25683e+08	1.01477e+09	1.74199e+08	1.40973e+08	1.67672e+09	3.21148e+08	3.64269e+09	7.43127e+09	2.50803e+09	1.25744e+09	1.08585e+10	5.44763e+08	4.33651e+09	2.99283	0.0465521	0.190752	2.12778
POS_M230T752	7.04225e+08	9.01651e+07	2.7949e+09	2.93761e+08	3.49542e+08	4.08553e+09	3.40111e+08	4.56163e+09	8.52992e+09	7.55874e+09	3.70766e+09	1.05813e+10	1.38635e+09	5.8799e+09	2.0845	0.0221143	0.135533	2.48469
POS_M232T375	3.42982e+09	6.37598e+08	5.63691e+09	1.97029e+09	2.37459e+09	4.78372e+09	7.42771e+08	1.56657e+09	8.60044e+08	5.954e+08	1.35313e+09	6.47211e+08	3.13882e+09	9.60854e+08	-1.70783	0.0185355	0.122501	1.8696
POS_M234T90	4.34205e+08	4.35712e+08	3.59796e+08	3.39096e+08	3.82349e+08	4.79983e+08	1.25056e+09	1.80281e+09	1.91969e+09	1.36295e+09	2.44132e+09	1.75217e+09	4.0519e+08	1.75492e+09	2.11473	1.65199e-05	0.00156118	1.52855
POS_M242T74	4.25452e+09	2.04031e+09	5.2087e+09	1.58511e+09	7.50885e+08	6.5287e+09	3.72542e+09	6.99816e+09	1.06685e+10	4.12072e+09	5.84092e+09	8.48225e+09	3.3947e+09	6.63933e+09	0.967752	0.0464099	0.190549	1.74809
POS_M244T74	9.67855e+08	5.64895e+08	1.76194e+09	5.0434e+08	3.30896e+08	4.95628e+09	4.33961e+09	1.18389e+10	2.41205e+10	1.18668e+10	9.72394e+09	7.83248e+09	1.51437e+09	1.16204e+10	2.93987	0.0052505	0.0660568	3.99328
POS_M244T765	7.61846e+09	1.12195e+10	3.80026e+10	7.10345e+09	1.2841e+10	9.05789e+10	4.7995e+09	1.12899e+11	1.25334e+11	9.78352e+10	5.82308e+10	7.33735e+10	2.7894e+10	7.87452e+10	1.49724	0.046236	0.190025	7.61659
POS_M244T773	1.48683e+10	1.66558e+10	4.22737e+10	3.76953e+10	2.22757e+10	8.41022e+10	8.49821e+10	1.55183e+11	1.82811e+11	1.45565e+11	9.80652e+10	9.94554e+10	3.63118e+10	1.27677e+11	1.81399	0.000749814	0.0240995	11.544
POS_M244T756	1.16843e+09	1.54785e+09	4.60612e+09	4.16446e+09	1.26808e+09	7.46254e+09	1.3268e+09	1.09875e+10	1.25176e+10	9.84468e+09	6.89174e+09	9.45534e+09	3.36958e+09	8.50394e+09	1.33556	0.0233221	0.140069	2.63876
POS_M245T764	1.25494e+09	1.88125e+09	7.00265e+09	1.39536e+09	2.88481e+09	2.3962e+10	6.11046e+09	4.22194e+10	5.67013e+10	5.39337e+10	3.49473e+10	4.72748e+10	6.39683e+09	4.01978e+10	2.65169	0.00235326	0.0450293	7.48645
POS_M245T773	2.2134e+09	2.60631e+09	6.77371e+09	6.07689e+09	3.8428e+09	1.52822e+10	1.59822e+10	3.61953e+10	5.33775e+10	5.14719e+10	4.4103e+10	5.27691e+10	6.13254e+09	4.23165e+10	2.78666	0.000172455	0.00822207	8.10907
POS_M245T756	1.14287e+08	1.61136e+08	4.83891e+08	4.45452e+08	1.45074e+08	8.64907e+08	1.62436e+08	1.4619e+09	1.75965e+09	1.63285e+09	1.37963e+09	2.37495e+09	3.69124e+08	1.4619e+09	1.98567	0.00659174	0.0730954	1.31262
POS_M246T448	3.57978e+09	2.02094e+08	5.59385e+09	1.54547e+09	2.17772e+09	4.4169e+09	2.22182e+08	4.31785e+08	2.88843e+08	4.78514e+07	3.4928e+08	2.88977e+08	2.9193e+09	2.71486e+08	-3.42667	0.00851078	0.0822314	2.08983
POS_M246T440	2.62433e+09	4.49608e+08	3.91267e+09	1.25169e+09	1.8478e+09	3.61416e+09	2.91209e+08	8.92226e+08	5.04437e+08	6.21908e+07	6.88145e+08	3.9486e+08	2.28338e+09	4.72178e+08	-2.27377	0.0094353	0.0860435	1.72657
POS_M250T123	5.77349e+08	8.33802e+08	8.32642e+08	3.08541e+08	7.46213e+08	8.6079e+08	7.43945e+08	1.67562e+09	1.26504e+09	1.94615e+09	1.45789e+09	1.60292e+09	6.93223e+08	1.44859e+09	1.06326	0.00263281	0.0481396	1.07732
POS_M251T76	8.7642e+08	6.68061e+08	2.83462e+08	1.25426e+09	7.62205e+08	1.8721e+09	1.60652e+09	1.12203e+10	6.67536e+09	3.15524e+09	8.29089e+09	4.7682e+09	9.52753e+08	5.95275e+09	2.64338	0.00632665	0.071505	2.6355
POS_M252T91	3.94647e+08	3.96136e+08	4.52968e+08	3.29523e+08	3.87568e+08	5.40921e+08	1.00341e+09	1.57991e+09	1.62559e+09	1.30784e+09	1.89866e+09	1.62762e+09	4.16961e+08	1.50717e+09	1.85386	7.75255e-06	0.00102884	1.37741
POS_M262T122	6.27699e+08	8.9952e+08	5.65349e+08	4.72965e+08	8.39079e+08	6.25594e+08	2.83124e+09	2.83925e+09	3.9077e+09	3.59345e+09	3.11767e+09	4.11438e+09	6.71701e+08	3.40061e+09	2.3399	3.98937e-07	0.000146557	2.2027
POS_M264T92	2.12106e+08	2.7097e+08	1.21674e+08	1.55847e+08	2.05109e+08	1.82254e+08	1.14181e+09	9.24171e+08	1.71208e+09	1.24289e+09	1.57299e+09	1.42294e+09	1.91327e+08	1.33615e+09	2.80397	2.50255e-06	0.000490261	1.43907
POS_M264T303	6.16237e+08	8.31627e+08	4.12906e+08	7.55306e+08	9.12566e+08	4.90513e+08	7.0194e+08	1.13128e+09	9.14416e+08	2.29974e+09	1.43089e+09	1.44961e+09	6.69859e+08	1.32131e+09	0.980042	0.0228505	0.138449	1.04884
POS_M264T199	6.50941e+08	8.6004e+08	1.93951e+08	5.85691e+06	1.63842e+08	5.62781e+08	8.12837e+08	7.05728e+08	9.87333e+08	2.03273e+09	1.31918e+09	1.61371e+09	4.06235e+08	1.24525e+09	1.61605	0.00713078	0.0759407	1.14023
POS_M265T75	9.99339e+08	5.24212e+08	1.41042e+09	1.2871e+08	8.63054e+07	2.29227e+09	1.35157e+09	2.95903e+09	4.57035e+09	2.46564e+09	3.14859e+09	4.03868e+09	9.06876e+08	3.08898e+09	1.76815	0.00375253	0.0580044	1.75186
POS_M266T93	2.87219e+08	3.24901e+08	2.46188e+08	2.81163e+08	2.99315e+08	5.00205e+08	1.21501e+09	4.253e+09	1.82203e+09	1.23316e+09	3.08838e+09	1.51274e+09	3.23165e+08	2.18739e+09	2.75887	0.004024	0.0585218	1.5288
POS_M272T764	5.29684e+08	1.4792e+08	2.40318e+10	3.51139e+08	8.73615e+08	3.19301e+10	5.8051e+09	4.24566e+10	7.30386e+10	7.74176e+10	1.76346e+10	4.46857e+10	9.64404e+09	4.35063e+10	2.17352	0.0272714	0.149223	6.65292
POS_M272T815	3.3026e+09	3.72198e+09	2.04228e+09	2.69573e+09	2.78436e+09	2.88742e+09	7.81527e+09	4.4057e+09	7.28849e+09	6.19033e+09	5.52355e+09	6.37638e+09	2.90573e+09	6.26662e+09	1.10879	0.000115548	0.00609467	2.21354
POS_M274T748	3.97452e+09	2.58233e+09	1.37721e+10	8.32582e+09	2.53675e+09	1.91626e+10	3.82748e+09	2.1239e+10	2.71891e+10	2.23255e+10	1.9514e+10	3.14834e+10	8.39236e+09	2.09297e+10	1.31841	0.0249836	0.144764	4.0154
POS_M276T214	4.7866e+08	1.12895e+09	1.5892e+09	2.38705e+06	3.30534e+09	4.4229e+08	9.78837e+09	5.1534e+09	9.41574e+09	1.26964e+10	3.67887e+09	2.40752e+09	1.1578e+09	7.19005e+09	2.63461	0.00560835	0.0676811	2.71316
POS_M276T196	1.20368e+09	1.86533e+09	1.57559e+08	845501	2.80606e+08	1.6433e+09	5.17877e+09	8.36081e+09	7.08981e+09	5.58429e+09	5.19363e+09	8.71069e+09	8.58553e+08	6.68633e+09	2.96124	1.23339e-05	0.00137139	3.00807
POS_M276T276	1.64948e+08	5.41141e+08	2.05689e+08	3.1255e+08	5.83835e+08	4.21862e+08	3.05136e+09	2.35945e+09	5.01617e+09	2.83033e+09	3.62677e+09	5.53307e+09	3.71671e+08	3.73619e+09	3.32947	7.5388e-05	0.00475564	2.37818
POS_M276T159	4.78555e+08	4.97807e+08	3.56931e+07	2.32305e+06	1.41409e+08	3.58307e+08	3.11221e+09	1.98945e+09	3.09202e+09	2.73502e+09	2.96447e+09	3.3428e+09	2.52349e+08	2.87266e+09	3.5089	2.45366e-07	0.00011216	2.07117
POS_M277T100	7.30795e+06	2.49924e+07	1.40712e+08	1.68798e+07	5.85794e+07	1.10889e+08	6.75506e+07	7.53e+09	3.2396e+09	3.73804e+09	1.47658e+09	4.77896e+09	5.98934e+07	3.47179e+09	5.85714	0.00932818	0.085661	2.10885
POS_M277T277	4.28435e+07	5.58082e+07	7.88194e+06	1.18105e+08	9.8862e+07	3.49209e+07	5.84106e+08	3.47197e+08	1.0805e+09	8.26771e+08	4.45939e+08	8.69898e+08	5.9737e+07	6.92402e+08	3.53491	0.000270549	0.0110202	1.04265
POS_M277T197	1.60698e+08	1.33716e+08	2.95941e+07	1.07146e+06	2.24976e+07	6.7592e+07	5.44194e+08	2.63128e+08	8.26899e+08	7.76512e+08	6.41907e+08	1.01051e+09	6.91948e+07	6.77192e+08	3.29083	0.000230355	0.00976988	1.01881
POS_M280T123	1.43574e+09	2.73457e+09	1.31452e+09	1.179e+09	2.14361e+09	1.62827e+09	8.39584e+09	6.83889e+09	1.02632e+10	9.11739e+09	7.17627e+09	9.27123e+09	1.73928e+09	8.51047e+09	2.29075	4.27488e-07	0.000146557	3.40179
POS_M281T123	1.84193e+08	3.09148e+08	9.92031e+07	3.96841e+07	2.37784e+08	1.74808e+08	1.02153e+09	8.32462e+08	1.2182e+09	1.11227e+09	9.41056e+08	1.08084e+09	1.74137e+08	1.03439e+09	2.57049	1.7162e-07	8.82555e-05	1.21458
POS_M282T92	4.75482e+08	5.75147e+08	3.04927e+08	3.32914e+08	4.61473e+08	4.33799e+08	2.44425e+09	2.07902e+09	3.70261e+09	2.97734e+09	3.3754e+09	3.37807e+09	4.30624e+08	2.99278e+09	2.79699	1.64427e-06	0.000375807	2.16127
POS_M282T822	5.31093e+07	1.46136e+08	9.88916e+08	2.96882e+08	2.06003e+08	1.08059e+09	4.29079e+08	2.15782e+09	6.65346e+09	9.93402e+08	2.51207e+09	5.80903e+09	4.61939e+08	3.09248e+09	2.74299	0.0326206	0.159703	1.89429
POS_M284T794	1.3905e+07	2.77655e+07	8.21413e+06	2.46901e+08	1.49282e+07	2.17163e+07	7.31091e+09	5.57012e+07	1.16056e+09	4.7491e+09	9.76729e+09	4.22514e+08	5.55717e+07	3.91101e+09	6.13705	0.0410966	0.178838	1.87235
POS_M288T769	7.59278e+10	8.50855e+10	2.85484e+11	1.69688e+11	9.03356e+10	4.55199e+11	1.97099e+11	6.07692e+11	6.34199e+11	5.50537e+11	4.57936e+11	1.02622e+12	1.9362e+11	5.78947e+11	1.5802	0.0122581	0.0977324	21.9808
POS_M289T769	1.36613e+10	1.55308e+10	5.2516e+10	3.14421e+10	1.62891e+10	8.30269e+10	3.71968e+10	1.10979e+11	1.21612e+11	1.03822e+11	8.48146e+10	1.88762e+11	3.54111e+10	1.07864e+11	1.60695	0.0107246	0.0921175	9.64004
POS_M292T93	2.13848e+08	3.57974e+08	1.11671e+08	2.17442e+08	2.68131e+08	1.68764e+08	8.94325e+08	6.68517e+08	1.04198e+09	8.09108e+08	1.25762e+09	8.89667e+08	2.22972e+08	9.26869e+08	2.0555	1.39415e-05	0.00147065	1.11402
POS_M293T99	2.28557e+07	3.74394e+07	1.38068e+08	4.33755e+07	1.14805e+07	1.21083e+08	2.16569e+08	4.9881e+09	3.4031e+09	3.22984e+09	1.84571e+09	3.11616e+09	6.23838e+07	2.79991e+09	5.48807	0.00197069	0.0406382	2.07487
POS_M294T123	1.12804e+08	1.93067e+08	7.73884e+07	3.79563e+07	1.64812e+08	3.95309e+07	7.16155e+08	6.88146e+08	8.0164e+08	7.2067e+08	7.04833e+08	6.97418e+08	1.0426e+08	7.21477e+08	2.79077	2.44975e-09	5.03913e-06	1.02827
POS_M294T276	4.38209e+08	9.5572e+08	4.5716e+08	7.8057e+08	1.74805e+09	5.53981e+08	6.59129e+09	3.53234e+09	9.70466e+09	5.1511e+09	6.63506e+09	1.44318e+10	8.22282e+08	7.67438e+09	3.22235	0.00160429	0.0363763	3.19766
POS_M294T252	2.58675e+08	1.86095e+08	1.79669e+08	4.85274e+08	7.98867e+08	2.21432e+08	1.48628e+09	1.83421e+09	1.67507e+09	3.23988e+09	2.64117e+09	2.1662e+09	3.55002e+08	2.1738e+09	2.61432	8.78897e-05	0.00531733	1.80476
POS_M294T195	3.03988e+09	3.97733e+09	3.58285e+08	101410	6.96841e+08	2.85536e+09	1.38383e+10	3.15588e+09	16656984066	1.55664e+10	7.36255e+09	2.11823e+10	1.8213e+09	1.29604e+10	2.83107	0.00243417	0.0463399	3.97887
POS_M294T158	1.41558e+09	1.96744e+09	1.12504e+08	3.50894e+09	4.95017e+08	1.38129e+09	1.0348e+10	7.06736e+09	2.11836e+09	8.1577e+09	8.27312e+09	2.5918e+09	1.48013e+09	6.42606e+09	2.11821	0.00652541	0.0728439	2.20404
POS_M295T279	9.84674e+07	1.14092e+08	2.90605e+07	6.5355e+07	1.90216e+08	6.42868e+07	8.6207e+08	6.90155e+08	1.27202e+09	8.9915e+08	1.07035e+09	1.65554e+09	9.35795e+07	1.07488e+09	3.52184	4.46351e-05	0.00311235	1.29133
POS_M295T196	3.67319e+08	5.15923e+08	4.24991e+07	3.65258e+06	8.77129e+07	1.90163e+08	1.73118e+09	3.6806e+08	2.11937e+09	2.14686e+09	3.39724e+08	2.40602e+09	2.01212e+08	1.51853e+09	2.91589	0.00678055	0.074631	1.31871
POS_M296T775	4.5431e+08	1.08028e+08	2.84835e+10	3.98315e+09	1.65e+08	3.43275e+10	4.86193e+09	4.1319e+10	9.87914e+10	1.11028e+11	2.05363e+10	6.11352e+10	1.12536e+10	5.62787e+10	2.32221	0.0348781	0.166562	7.88503
POS_M298T779	2.88013e+08	1.11506e+08	7.43456e+09	9.94101e+08	2.91763e+08	9.8854e+09	9.22748e+08	1.44509e+10	2.37533e+10	2.57119e+10	5.14614e+09	1.12759e+10	3.16756e+09	1.35435e+10	2.09616	0.0402504	0.177212	3.65522
POS_M298T804	2.90519e+08	4.21813e+08	4.6162e+09	1.12778e+09	5.40157e+08	4.46028e+09	1.57967e+09	6.23102e+09	8.82503e+09	1.1681e+10	7.03311e+09	1.11378e+10	1.90946e+09	7.74793e+09	2.02065	0.00714111	0.0759407	2.95522
POS_M299T804	7.9706e+06	7.48472e+07	7.49605e+08	2.08221e+08	6.57745e+07	8.29877e+08	3.63732e+08	1.41045e+09	1.64289e+09	2.55428e+09	1.7368e+09	2.4331e+09	3.22716e+08	1.69021e+09	2.38887	0.0033061	0.0544745	1.46875
POS_M300T806	4.70661e+09	7.31908e+09	7.46335e+10	7.47381e+09	4.56011e+09	8.07654e+10	2.97274e+10	1.12814e+11	2.48228e+11	3.11278e+11	1.04967e+11	2.78631e+11	2.99098e+10	1.80941e+11	2.59683	0.0112538	0.0941815	15.1778
POS_M301T806	8.68937e+08	1.39597e+09	1.4316e+10	1.44572e+09	8.38215e+08	1.49549e+10	5.6574e+09	2.1439e+10	4.70257e+10	5.9453e+10	2.00802e+10	5.22259e+10	5.63662e+09	3.43135e+10	2.60588	0.0110227	0.093116	6.62532
POS_M302T791	4.88273e+08	4.16009e+08	1.86727e+09	1.52194e+09	6.61102e+08	2.71414e+09	2.49323e+09	5.10896e+09	7.22293e+09	6.96754e+09	4.88602e+09	1.40204e+09	1.27812e+09	4.68012e+09	1.87252	0.00786436	0.0789055	2.23222
POS_M308T70	2.51163e+08	3.38333e+08	1.07229e+09	4.03522e+08	2.62666e+08	1.77103e+09	1.95003e+09	8.13478e+09	3.99417e+09	5.2026e+09	6.615e+09	8.85973e+09	6.83168e+08	5.79272e+09	3.08393	0.000872087	0.02552	2.74449
POS_M309T90	7.65759e+08	7.1135e+08	4.85965e+08	3.01533e+08	6.59611e+08	8.28888e+08	2.28559e+09	3.20248e+09	4.95072e+09	3.25688e+09	3.91747e+09	4.3263e+09	6.25518e+08	3.65657e+09	2.54737	1.61614e-05	0.00156118	2.34841
POS_M309T70	5.97012e+06	3.28407e+07	1.95909e+08	5.19025e+07	2.81558e+07	2.04034e+08	1.85109e+08	1.50952e+09	1.29281e+09	7.50336e+08	8.267e+08	7.64391e+08	8.64688e+07	8.88144e+08	3.36054	0.00199442	0.0406382	1.1053
POS_M310T93	8.86445e+08	1.31155e+09	4.14409e+08	6.97006e+08	9.6989e+08	5.68881e+08	2.97213e+09	2.15979e+09	3.86026e+09	3.04929e+09	4.7353e+09	3.01815e+09	8.08029e+08	3.29915e+09	2.02962	7.0761e-05	0.0046208	2.11662
POS_M310T346	5.95332e+08	9.41119e+08	4.53979e+08	2.61721e+08	8.20314e+08	4.93241e+08	2.5547e+09	2.21495e+09	2.61009e+09	3.89306e+09	2.44358e+09	3.63585e+09	5.94284e+08	2.89204e+09	2.28286	1.7765e-05	0.00160327	1.96658
POS_M310T786	1.42707e+09	1.89071e+09	1.1318e+11	1.23533e+10	4.45222e+09	1.34333e+11	1.51422e+10	1.63806e+11	2.87983e+11	3.70718e+11	1.02584e+11	1.93778e+11	4.4606e+10	1.89002e+11	2.08309	0.0315713	0.157449	13.9324
POS_M312T123	3.37683e+08	5.90147e+08	3.12598e+08	1.37507e+08	5.81564e+08	4.51631e+08	2.94297e+09	2.85469e+09	3.32369e+09	2.78041e+09	2.83764e+09	3.08611e+09	4.01855e+08	2.97092e+09	2.88616	4.39543e-10	1.80828e-06	2.06833
POS_M313T803	4.69445e+09	2.18256e+10	7.72984e+09	1.12082e+10	1.52124e+10	1.12415e+10	1.111e+10	1.45273e+10	4.92535e+10	3.32952e+10	1.07544e+11	6.58834e+10	1.19853e+10	4.69356e+10	1.96941	0.0418921	0.179712	7.44975
POS_M314T802	4.46997e+08	1.66159e+09	5.75123e+08	1.10077e+09	1.32809e+09	8.53053e+08	6.07386e+09	9.5127e+08	2.53926e+09	4.18193e+09	8.40703e+09	4.35726e+09	9.94271e+08	4.41843e+09	2.15182	0.0102359	0.0892168	2.03804
POS_M316T810	3.02961e+10	2.70065e+10	3.2106e+10	3.73737e+10	2.24264e+10	5.29579e+10	9.09524e+10	7.15827e+10	1.19921e+11	8.18011e+10	7.48715e+10	6.79662e+10	3.36944e+10	8.45158e+10	1.32671	0.000205562	0.00919472	8.52544
POS_M318T751	1.05966e+09	3.33667e+08	6.10257e+09	4.8966e+08	1.18137e+09	8.25888e+09	1.30248e+09	8.40973e+09	1.07292e+10	1.08922e+10	7.67413e+09	1.37543e+10	2.9043e+09	8.79366e+09	1.59827	0.0242439	0.142934	2.67173
POS_M328T346	8.0259e+09	1.14186e+10	5.17013e+09	2.65968e+09	2.12667e+09	3.30826e+09	1.54598e+10	1.18448e+10	1.01125e+10	1.64083e+10	8.84539e+09	1.24996e+10	5.45154e+09	1.25284e+10	1.20047	0.00405413	0.0585218	2.86303
POS_M329T346	3.20703e+08	5.43437e+08	2.88313e+08	1.24273e+08	4.88391e+08	2.71516e+08	1.47202e+09	1.11078e+09	1.27397e+09	1.57537e+09	1.34358e+09	2.05166e+09	3.39439e+08	1.47123e+09	2.1158	1.66971e-05	0.00156118	1.33572
POS_M332T771	1.26716e+09	1.26096e+09	6.01902e+09	4.95563e+09	1.91659e+09	1.1469e+10	3.04433e+09	1.56902e+10	1.90585e+10	1.4558e+10	9.8778e+09	1.07556e+10	4.48139e+09	1.21641e+10	1.44061	0.0206088	0.131436	3.17048
POS_M346T777	3.23563e+07	5.25097e+07	4.58177e+08	2.28362e+07	9.76126e+07	6.40338e+08	2.40458e+08	1.39535e+09	1.6653e+09	1.20091e+09	7.48534e+08	1.10279e+09	2.17305e+08	1.05889e+09	2.28476	0.00467435	0.0625337	1.10068
POS_M357T783	1.54313e+08	7.03263e+07	1.20683e+08	2.80882e+09	6.05483e+08	7.8176e+07	3.29612e+09	8.12553e+07	1.38256e+09	3.95758e+09	6.70781e+09	3.37235e+09	6.39634e+08	3.13294e+09	2.2922	0.035888	0.168454	1.81271
POS_M365T93	2.77214e+06	2.41896e+07	2.13595e+07	6.79857e+06	3.61946e+06	1.18014e+07	1.86731e+08	2.44335e+09	1.13349e+09	1.10057e+09	7.19818e+08	1.40297e+09	1.17568e+07	1.16449e+09	6.63006	0.00385337	0.0581642	1.25789
POS_M367T389	1.76847e+08	2.82627e+08	1.80969e+08	8.24348e+07	2.20671e+08	2.26046e+08	8.54708e+08	1.42173e+09	1.40698e+09	1.60971e+09	1.15174e+09	1.48333e+09	1.94933e+08	1.32137e+09	2.76098	1.90062e-06	0.000410215	1.41405
POS_M381T93	5.54015e+06	1.86811e+07	3.47888e+07	7.09412e+06	8.87242e+06	2.03839e+07	4.0312e+08	2.67576e+09	2.04032e+09	1.80462e+09	1.26911e+09	1.92362e+09	1.58934e+07	1.68609e+09	6.72911	0.000354968	0.0130387	1.66626
POS_M432T792	3.74207e+07	2.20513e+07	1.8565e+09	2.64394e+07	5.9911e+07	3.07283e+09	2.97986e+09	1.30849e+10	1.15997e+10	3.37332e+10	6.70174e+09	1.23435e+10	8.45859e+08	1.34072e+10	3.98644	0.0170458	0.118658	4.2347
POS_M456T308	408652	729332	640921	903420	1.01717e+06	813924	5.92086e+08	5.47267e+08	1.02597e+09	8.76588e+08	7.02953e+08	8.05752e+08	752237	7.58436e+08	9.97762	1.23846e-06	0.000339667	1.17129
POS_M462T789	4.53117e+07	8.56562e+07	9.40312e+08	1.08547e+08	1.58235e+08	1.01736e+09	4.80865e+09	2.66222e+10	2.28971e+10	2.26207e+10	1.33182e+10	1.95473e+10	3.9257e+08	1.83024e+10	5.54293	0.000263007	0.0108201	5.52622
POS_M463T789	2.666e+06	1.71553e+07	2.30634e+08	1.91708e+07	3.23394e+07	2.70285e+08	9.34874e+08	5.41521e+09	5.95111e+09	5.43797e+09	3.82156e+09	5.46993e+09	9.53751e+07	4.50511e+09	5.56181	0.000200569	0.00919472	2.82646
POS_M470T70	294078	3.1592e+06	4.60125e+06	3.82966e+06	1.04233e+06	6.03105e+06	1.04853e+08	1.7806e+09	1.11158e+09	4.07609e+08	7.24997e+08	6.60771e+08	3.1596e+06	7.98401e+08	7.98123	0.00774275	0.078651	1.03134
POS_M473T770	1.93777e+08	1.27197e+08	3.49272e+08	1.62778e+06	2.698e+07	2.54057e+08	1.78091e+08	4.14016e+09	4.16565e+09	2.87247e+09	1.60638e+09	2.42956e+09	1.58818e+08	2.56539e+09	4.01373	0.00333416	0.0544745	1.96486
POS_M518T816_1	3.66082e+08	1.77766e+09	3.12547e+09	3.13309e+09	5.0875e+08	1.07078e+09	7.65892e+08	1.68027e+10	1.76696e+10	1.19391e+10	2.12253e+10	1.40259e+10	1.66364e+09	1.37381e+10	3.04577	0.00214442	0.0417623	4.67025
POS_M518T808	1.1131e+08	6.23627e+08	9.45724e+08	8.72349e+08	8.02798e+07	2.94663e+08	2.01332e+08	2.85774e+09	2.50366e+09	1.51866e+09	1.41563e+09	2.89054e+09	4.87992e+08	1.89793e+09	1.95949	0.0114606	0.0948673	1.44015
POS_M518T807	2.63364e+08	6.87494e+08	2.08015e+09	1.83812e+09	1.52041e+08	1.36857e+09	3.28145e+08	3.80245e+09	4.70956e+09	1.61342e+09	3.07281e+09	3.61999e+09	1.06496e+09	2.85773e+09	1.42407	0.0350278	0.166594	1.54979
POS_M522T836_1	7.43192e+08	7.51595e+08	1.47903e+09	1.89392e+09	9.2868e+08	1.30199e+09	7.83807e+08	1.3683e+09	2.77614e+09	2.75759e+09	2.34388e+09	2.5366e+09	1.18307e+09	2.09439e+09	0.823995	0.0396883	0.176443	1.24078
POS_M526T832_2	2.29474e+09	1.95142e+09	7.86475e+09	6.34604e+09	2.48858e+09	1.12339e+10	2.03389e+09	9.62444e+09	1.2085e+10	1.41866e+10	1.39669e+10	1.47997e+10	5.36323e+09	1.11161e+10	1.05148	0.0442981	0.185772	2.74606
POS_M526T838	1.44536e+10	9.87873e+09	4.21559e+08	1.83541e+10	1.53509e+10	2.2329e+08	8.31781e+09	2.65543e+08	3.15878e+08	3.18105e+08	4.73178e+08	4.4152e+08	9.78037e+09	1.68867e+09	-2.534	0.0411902	0.178838	2.54994
POS_M544T97	3.93003e+07	381969	4.88233e+07	6.00335e+07	7.92744e+07	1.13287e+08	8.13389e+07	1.03632e+09	1.33182e+09	1.43236e+09	5.73587e+08	4.15284e+08	5.68501e+07	8.11784e+08	3.83586	0.00653364	0.0728439	1.12798
POS_M557T776	2.80106e+07	4.58984e+06	2.3618e+08	6.57366e+07	2.37133e+07	2.93489e+08	2.10971e+08	6.50959e+09	7.633e+09	2.72435e+09	1.80549e+09	4.0735e+09	1.0862e+08	3.82615e+09	5.13853	0.00930745	0.085661	2.33705
POS_M558T776	2.19988e+07	1.02383e+06	2.50917e+08	2.111e+07	4.22277e+06	2.88039e+08	6.07266e+07	1.20922e+09	2.67512e+09	6.39416e+08	5.01534e+08	1.35905e+09	9.78851e+07	1.07418e+09	3.456	0.0274167	0.149223	1.16937
POS_M568T834_2	6.47959e+09	4.93062e+09	4.22928e+09	1.25737e+10	2.51644e+09	4.5925e+09	3.80008e+09	2.63461e+10	2.55518e+10	2.37537e+10	2.23857e+10	1.56233e+10	5.88702e+09	1.95768e+10	1.73353	0.00482591	0.0638385	5.00167
POS_M571T778	2.08765e+07	1.62322e+07	3.6242e+08	1.12635e+08	3.68033e+07	8.95216e+08	8.72261e+07	8.52035e+09	1.08167e+10	7.53646e+09	5.89187e+09	1.08673e+10	2.40697e+08	7.28666e+09	4.91997	0.00160736	0.0363763	3.51485
POS_M571T779	2.01088e+07	4.5832e+06	7.39771e+07	6.96093e+07	6.22411e+06	2.73275e+07	2.99136e+07	2.40065e+09	2.50214e+09	2.9814e+08	1.34791e+08	1.36874e+09	3.36383e+07	1.1224e+09	5.06033	0.0407912	0.178637	1.12119
POS_M618T628_4	4.38478e+07	1.34438e+07	6.89599e+08	8.67298e+07	6.864e+07	5.6371e+08	3.82419e+07	3.28393e+09	3.34058e+09	3.15169e+09	4.9694e+09	9.18171e+09	2.44328e+08	3.99426e+09	4.03103	0.01243	0.0982908	2.34503
POS_M638T800	1.4948e+07	1.8965e+07	1.14819e+08	1.31547e+08	1.11076e+08	7.37781e+08	2.4038e+08	5.31634e+09	2.81214e+09	1.04267e+09	1.28308e+09	1.69426e+09	1.88189e+08	2.06481e+09	3.45575	0.0303517	0.153966	1.40039
POS_M640T829_2	1.61913e+08	3.18674e+08	1.36949e+09	1.00099e+09	5.76075e+08	2.49118e+09	9.9375e+08	1.14947e+10	1.12192e+10	6.82968e+09	7.9204e+09	9.0192e+09	9.86386e+08	7.91281e+09	3.00397	0.00155452	0.0357279	3.3768
POS_M641T829_1	4.08227e+07	2.43959e+08	9.0045e+08	6.24427e+08	1.41875e+08	1.61996e+09	3.39221e+08	4.00993e+09	3.68892e+09	3.79686e+09	6.76616e+09	5.17119e+09	5.95249e+08	3.96205e+09	2.73468	0.00385773	0.0581642	2.35973
POS_M648T665_1	2.84723e+07	6.41466e+07	9.70464e+08	5.4412e+07	2.74292e+07	2.12171e+08	3.88306e+07	1.73965e+09	1.45348e+09	2.91926e+09	3.25367e+08	1.33001e+09	2.26183e+08	1.3011e+09	2.52417	0.0379623	0.17303	1.15582
POS_M648T665_4	3.13457e+07	6.98922e+07	1.76526e+09	4.67904e+07	4.51454e+07	5.27212e+08	6.96016e+07	1.97102e+09	3.87538e+09	2.77235e+09	1.60297e+09	6.71608e+09	4.14274e+08	2.83457e+09	2.77447	0.0322106	0.15864	1.76972
POS_M649T639_2	8.50936e+06	4.15206e+07	2.84334e+08	2.93712e+07	3.50679e+07	1.30514e+08	4.95147e+08	1.01524e+09	1.60136e+09	1.90089e+09	1.73282e+09	1.32732e+09	8.82195e+07	1.34546e+09	3.93086	0.000173875	0.00822207	1.53391
POS_M649T639_3	4.85264e+06	1.99643e+07	1.15116e+08	1.40014e+07	4.78143e+07	1.63439e+08	9.84688e+07	2.07167e+09	1.02778e+09	1.16739e+09	1.23189e+09	1.12026e+09	6.08646e+07	1.11958e+09	4.20121	0.00211915	0.0417623	1.26898
POS_M649T639_5	4.96356e+06	1.96186e+07	1.61298e+08	1.28105e+07	1.02555e+07	3.72075e+07	1.78718e+08	1.0981e+09	1.56326e+09	1.79557e+09	1.06999e+09	1.83354e+09	4.10257e+07	1.25653e+09	4.93678	0.000769831	0.0241762	1.48965
POS_M649T639_8	2.98991e+06	3.62216e+06	6.70102e+07	3.40134e+06	3.56591e+06	6.44919e+07	9.94728e+07	9.16628e+08	4.23187e+08	1.09067e+09	4.00478e+08	2.23675e+09	2.41802e+07	8.61197e+08	5.15444	0.0232944	0.140069	1.01723
POS_M665T829	5.41688e+06	4.75078e+07	3.92977e+07	1.62126e+08	3.00993e+07	1.50417e+08	3.66999e+08	1.6667e+09	1.75155e+09	8.5249e+08	8.06924e+08	8.80449e+08	7.24774e+07	1.05419e+09	3.86245	0.00131808	0.0326478	1.24894
POS_M668T697_3	2.96158e+07	1.95263e+07	1.15966e+09	6.93796e+07	3.14911e+07	3.99017e+08	1.64275e+07	1.59048e+09	1.55934e+09	5.46679e+08	1.08386e+09	2.77979e+09	2.84782e+08	1.26276e+09	2.14866	0.0473938	0.191907	1.01226
POS_M669T696_4	5.56281e+06	3.76808e+06	1.33443e+08	2.07423e+07	1.57562e+07	6.27787e+08	2.10566e+07	1.44054e+09	3.02583e+09	6.82546e+08	8.53124e+08	2.85903e+09	1.3451e+08	1.48035e+09	3.46016	0.0244314	0.143429	1.36535
POS_M671T658_2	300267	6.33982e+06	1.66641e+07	4.83843e+06	2.97754e+06	3.47577e+07	4.29871e+07	2.05972e+09	1.56854e+09	1.48281e+09	6.19648e+08	1.07815e+09	1.09796e+07	1.14198e+09	6.70056	0.00335806	0.0544745	1.33188
POS_M682T614_2	5.56923e+07	1.14101e+07	1.74254e+09	1.05102e+08	5.89933e+07	1.39268e+09	9.70479e+07	4.79143e+09	1.0336e+10	9.20628e+09	2.90491e+09	2.32111e+09	5.61069e+08	4.9428e+09	3.13908	0.0262798	0.147945	2.59414
POS_M688T826_1	4.13344e+08	5.78134e+08	2.90715e+09	2.47604e+08	1.54863e+09	4.95455e+09	2.61224e+09	2.03634e+10	7.3296e+09	6.19187e+09	6.87974e+09	9.05482e+09	1.7749e+09	8.73862e+09	2.29966	0.022885	0.138455	2.56488
POS_M688T664	6.34982e+06	1.86987e+07	1.95505e+08	1.47982e+07	1.12375e+07	1.42652e+08	1.00606e+08	5.15758e+09	1.45081e+09	1.72555e+09	1.22809e+09	2.11897e+09	6.48737e+07	1.9636e+09	4.91972	0.0214652	0.134766	1.43789
POS_M688T662	8.09235e+06	3.10606e+07	2.07658e+08	2.08333e+07	1.51258e+07	1.58238e+08	4.52418e+08	4.28561e+09	3.9682e+09	4.0698e+09	1.38112e+09	2.20024e+09	7.35013e+07	2.72623e+09	5.21299	0.00244428	0.0463399	2.06417
POS_M689T826_1	5.96234e+07	3.03697e+08	1.41674e+09	7.7861e+08	3.7597e+08	1.09963e+09	5.13579e+08	3.74333e+09	4.97868e+09	2.29409e+09	1.97291e+09	3.98187e+09	6.72378e+08	2.91408e+09	2.11569	0.00905528	0.0844736	1.8091
POS_M689T826_2	5.45979e+08	7.43965e+08	2.05955e+09	1.71423e+09	7.34135e+08	3.68252e+09	1.986e+09	1.03565e+10	7.67813e+09	5.82241e+09	8.47361e+09	6.9055e+09	1.58006e+09	6.87035e+09	2.1204	0.00181428	0.0391563	2.81966
POS_M689T637	85916.1	1.29639e+06	1.45355e+06	275142	987429	1.00539e+07	9.05859e+07	1.6864e+09	1.12452e+09	9.08352e+08	6.3538e+08	4.99599e+08	2.35873e+06	8.24139e+08	8.44873	0.00445551	0.0618969	1.10232
POS_M690T826_1	7.95942e+07	8.51203e+07	5.85031e+08	5.37142e+08	2.30658e+08	1.15224e+09	5.63655e+08	2.71033e+09	1.86612e+09	1.41969e+09	1.71059e+09	1.58586e+09	4.44964e+08	1.64271e+09	1.88431	0.00453976	0.0620484	1.25247
POS_M690T826_2	1.19883e+08	1.17365e+08	9.19632e+08	8.30752e+07	2.8843e+08	1.63782e+09	8.50639e+08	6.05191e+09	4.42585e+09	5.00705e+08	3.54401e+09	2.00526e+09	5.27701e+08	2.89639e+09	2.45647	0.0277117	0.149223	1.56671
POS_M695T691_3	2.25993e+06	8.68683e+06	7.87456e+07	1.98246e+07	1.27334e+07	9.79162e+07	4.09913e+07	1.37388e+09	1.38093e+09	3.82427e+08	6.16553e+08	1.33339e+09	3.66944e+07	8.54694e+08	4.54178	0.00665294	0.0735758	1.09228
POS_M696T691_2	5.40019e+06	1.14742e+07	1.59713e+08	1.38382e+07	7.96616e+06	1.6122e+08	2.7939e+07	2.58053e+09	8.41648e+08	1.17055e+09	8.0347e+08	1.45026e+09	5.99352e+07	1.14573e+09	4.25672	0.0109381	0.0927819	1.1584
POS_M696T689	2.66663e+06	3.79597e+06	7.75148e+07	1.13686e+07	2.80213e+07	5.9146e+07	1.79899e+07	2.48882e+09	2.73336e+09	7.62204e+08	1.0118e+09	1.64025e+09	3.04189e+07	1.4424e+09	5.56737	0.0079743	0.0792422	1.45315
POS_M714T609_2	1.20417e+06	1.2178e+06	1.61466e+07	4.59405e+06	1.27153e+06	2.87289e+07	2.29419e+07	9.80198e+08	1.21518e+09	5.4736e+08	1.28206e+09	4.68755e+08	8.8605e+06	7.52749e+08	6.40864	0.00399766	0.0585218	1.13521
POS_M740T628_1	4.16096e+07	4.05258e+07	2.80692e+08	1.83671e+08	3.95086e+07	6.25321e+08	5.59588e+07	1.95917e+09	2.10157e+09	1.36944e+09	1.53612e+09	1.22949e+09	2.01888e+08	1.37529e+09	2.76811	0.0037158	0.0578552	1.38403
POS_M801T697_2	4.06962e+07	3.6309e+07	7.30864e+08	9.45967e+07	7.18578e+07	6.63373e+08	3.25498e+07	1.05196e+09	1.57193e+09	1.40052e+09	9.61075e+08	2.12936e+09	2.72949e+08	1.19123e+09	2.12575	0.0160963	0.11437	1.13582
POS_M828T692	2.69706e+06	1.20094e+06	2.03358e+08	9.4507e+06	6.61784e+06	4.94875e+08	4.29077e+06	1.28807e+09	2.7001e+09	2.05775e+09	1.99641e+08	6.8983e+08	1.197e+08	1.15661e+09	3.27241	0.0410995	0.178838	1.20716
POS_M834T690_2	1.32977e+07	1.20667e+07	8.84898e+07	2.21453e+07	3.68835e+07	6.70341e+07	1.03389e+08	2.74591e+09	2.61045e+09	2.11478e+09	9.00017e+08	7.13606e+08	3.99862e+07	1.53136e+09	5.25917	0.00788288	0.0789055	1.50916
POS_M834T690_4	3.76914e+06	2.42921e+07	1.24074e+08	8.98488e+06	7.88973e+06	1.34945e+08	4.08792e+07	1.45454e+09	1.19291e+09	4.82455e+08	6.81558e+08	1.15761e+09	5.06592e+07	8.3499e+08	4.04286	0.00474065	0.062913	1.0695
POS_M834T690_6	1.31918e+07	1.6845e+07	1.28253e+08	9.62085e+06	3.23151e+07	7.76319e+07	7.36042e+07	1.67843e+09	2.79199e+09	5.67194e+08	6.48423e+08	1.03174e+09	4.63096e+07	1.1319e+09	4.61129	0.0212425	0.133831	1.24482
POS_M842T726_1	4.58099e+07	9.08366e+07	1.06304e+08	2.13595e+07	6.09173e+07	1.7409e+08	4.7259e+08	2.35602e+08	9.58262e+08	3.68743e+08	3.58115e+09	2.0735e+09	8.32196e+07	1.28164e+09	3.94493	0.049319	0.194941	1.24303
POS_M850T807_1	1.36749e+09	4.95581e+06	7.77834e+07	4.38707e+07	3.00436e+09	4.36194e+08	2.33814e+09	2.39993e+10	1.10119e+10	3.02851e+09	1.25081e+10	6.77796e+09	8.22442e+08	9.94398e+09	3.59584	0.0201773	0.129905	3.24674
POS_M851T809_2	2.24554e+06	4.1055e+08	2.20366e+07	4.60225e+06	3.78949e+08	7.74389e+06	8.14839e+07	1.47294e+09	1.34296e+09	4.14663e+08	1.55658e+09	1.3279e+09	1.37688e+08	1.03275e+09	2.90702	0.0073247	0.076638	1.21258
POS_M867T690_2	6.36934e+07	3.73014e+06	8.236e+08	5.57754e+07	3.07471e+07	5.28734e+08	3.32627e+07	4.17777e+09	4.92791e+09	2.64662e+09	2.42382e+09	1.74093e+09	2.51047e+08	2.65838e+09	3.40452	0.00783313	0.0787909	1.93061
POS_M983T727_1	1.02934e+08	1.21158e+08	3.13894e+08	2.13945e+07	2.33396e+08	9.20479e+08	9.64161e+08	9.7185e+08	3.52219e+09	2.0444e+09	6.70247e+09	1.32974e+09	2.85542e+08	2.58914e+09	3.18069	0.0314324	0.157449	1.83593
