# Supplementary material for: Integrated Transcriptomics and Metabolomics Reveal Changes in Cell Homeostasis and Energy Metabolism in Trachinotus ovatus in Response to Acute Hypoxic Stress
Source: Int J Mol Sci. 2024 Jan 15;25(2):1054. doi: 10.3390/ijms25021054 (PMC10815975; doi:10.3390/ijms25021054)
Supplement: Supplementary file 1 [file ijms-25-01054-s001.zip › Supplementary Data S3.xlsx]

## Sheet: NEG_DEMs_Hy0 vs. Hy1
name	Hy0-1	Hy0-2	Hy0-3	Hy0-4	Hy0-5	Hy0-6	Hy1-1	Hy1-2	Hy1-3	Hy1-4	Hy1-5	Hy1-6	control_mean	case_mean	log2_FC(case_mean/control_mean)	Pvalue	fdr	vip
NEG_M88T87	2.87081e+08	2.11268e+08	3.90288e+08	3.18129e+08	2.91479e+08	2.80695e+08	3.00868e+08	4.20194e+08	5.5822e+08	3.57181e+08	5.32815e+08	4.61688e+08	2.9649e+08	4.38494e+08	0.564575	0.0130051	0.124615	1.64686
NEG_M89T89	4.91509e+08	9.75732e+08	5.43205e+08	7.53643e+08	8.55304e+08	6.73267e+08	5.0416e+08	3.36397e+08	2.59744e+08	3.41903e+08	4.36368e+08	1.98428e+08	7.15443e+08	3.46167e+08	-1.04737	0.0018539	0.0390398	2.69228
NEG_M99T92	1.84226e+07	1.64887e+08	1.90987e+07	8.88987e+07	1.17946e+08	5.47144e+07	3.34972e+06	1.53318e+06	1.67284e+06	1.59624e+06	1.10816e+06	839526	7.73278e+07	1.68328e+06	-5.52164	0.00958719	0.106084	1.1633
NEG_M101T91	1.24254e+09	1.96397e+09	8.46089e+08	2.22207e+09	1.82327e+09	1.82634e+09	4.63352e+08	3.0052e+08	3.12699e+08	5.31861e+08	4.31079e+08	4.00789e+08	1.65405e+09	4.06717e+08	-2.0239	0.000150129	0.00963568	5.23655
NEG_M101T227	4.86871e+07	9.96323e+06	9.07746e+07	6.8616e+07	2.49321e+08	8.82183e+07	9.71659e+06	8.28291e+06	7.61926e+06	6.55198e+06	5.9056e+06	6.73419e+06	9.25967e+07	7.46842e+06	-3.63209	0.029797	0.183546	1.05861
NEG_M101T235	4.68574e+08	4.50416e+07	4.12994e+08	6.94112e+08	2.41391e+08	1.13183e+08	5.19293e+07	2.40233e+07	1.48768e+07	9.89664e+06	1.0092e+07	8.66688e+06	3.29216e+08	1.99141e+07	-4.04717	0.0110001	0.11325	2.33795
NEG_M101T266	1.82292e+08	1.87051e+07	3.63611e+08	3.30252e+08	2.7779e+08	5.28544e+08	2.17428e+07	1.81211e+07	1.4373e+07	1.26063e+07	1.07658e+07	1.0063e+07	2.83532e+08	1.4612e+07	-4.27829	0.00340685	0.0555839	2.06922
NEG_M101T212	1.04606e+08	3.29068e+07	3.91174e+08	6.28158e+08	1.73164e+08	3.1464e+08	2.87561e+07	2.04852e+07	1.31202e+07	1.1076e+07	9.87013e+06	1.01723e+07	2.74108e+08	1.558e+07	-4.13698	0.0157782	0.135841	1.99052
NEG_M101T168	1.27832e+08	3.56193e+07	2.02909e+08	6.78817e+08	3.09107e+08	2.49056e+08	3.98636e+07	2.34321e+07	2.37535e+07	2.27971e+07	2.27389e+07	2.41108e+07	2.67223e+08	2.6116e+07	-3.35504	0.0244437	0.17154	1.95167
NEG_M101T197	2.67557e+08	2.57303e+07	8.14414e+07	9.0939e+07	3.05534e+08	7.24568e+07	2.1563e+07	1.81024e+07	1.68128e+07	1.5998e+07	1.54084e+07	1.68983e+07	1.4061e+08	1.74638e+07	-3.00926	0.0263601	0.172373	1.37891
NEG_M101T435	3.354e+07	6.27122e+07	2.57244e+08	1.11344e+08	4.79389e+08	2.8989e+08	4.6148e+07	2.92811e+07	1.75824e+07	1.78469e+07	1.28987e+07	1.34031e+07	2.05687e+08	2.286e+07	-3.16955	0.0249625	0.17154	1.51637
NEG_M101T500	9.17273e+07	2.06029e+07	4.04114e+07	1.15166e+08	6.64551e+07	7.5928e+07	1.38059e+07	1.138e+07	1.02763e+07	1.21663e+07	1.23092e+07	1.2739e+07	6.83818e+07	1.21128e+07	-2.49708	0.00242385	0.0471999	1.04983
NEG_M101T126	1.83785e+08	8.61431e+07	3.07145e+08	3.41595e+08	3.50554e+08	1.11847e+08	4.6124e+07	3.19797e+07	2.87982e+07	2.92524e+07	2.61371e+07	2.61194e+07	2.30178e+08	3.14018e+07	-2.87383	0.0020948	0.0426256	1.90754
NEG_M101T620	1.68938e+08	5.90089e+07	1.51086e+08	1.50475e+08	1.2415e+08	3.41008e+07	1.81675e+07	1.67111e+07	8.77053e+06	1.26199e+07	1.03418e+07	9.7668e+06	1.14626e+08	1.27296e+07	-3.17068	0.00112408	0.0293103	1.42145
NEG_M102T90	5.10136e+07	1.03394e+08	2.85594e+07	7.9546e+07	9.20321e+07	6.87671e+07	1.54627e+07	9.57782e+06	8.96664e+06	1.72408e+07	1.44082e+07	9.63284e+06	7.0552e+07	1.25482e+07	-2.49121	0.000443313	0.0170817	1.11059
NEG_M104T85	9.87504e+08	7.15051e+08	8.04828e+08	1.00234e+09	9.82415e+08	9.20056e+08	4.64857e+08	5.95341e+08	8.51133e+08	7.27554e+08	7.96943e+08	8.57446e+08	9.02032e+08	7.15545e+08	-0.334135	0.0416027	0.212234	1.5874
NEG_M105T83	1.02389e+08	1.12233e+08	1.21561e+08	1.78333e+08	1.21075e+08	1.12556e+08	4.06927e+08	6.23519e+08	4.04378e+08	4.27474e+08	5.48213e+08	3.86238e+08	1.24691e+08	4.66125e+08	1.90236	8.25204e-06	0.00172291	2.81749
NEG_M111T414	1.4773e+08	6.34936e+07	1.22329e+08	6.59766e+07	3.99199e+08	1.26109e+08	1.13931e+08	1.01453e+09	6.0265e+08	6.26271e+08	8.57113e+08	3.9118e+08	1.5414e+08	6.00947e+08	1.963	0.0100054	0.108501	3.01815
NEG_M113T87	5.54574e+08	9.54847e+08	5.58414e+08	9.96006e+08	1.57202e+09	1.93692e+09	2.46246e+09	2.66793e+09	2.52416e+09	2.09467e+09	1.35102e+09	1.91417e+09	1.09546e+09	2.16907e+09	0.985533	0.00528381	0.0730457	4.37546
NEG_M113T90	2.75266e+08	6.62664e+08	2.29286e+08	5.14496e+08	5.34773e+08	4.12643e+08	8.45811e+07	7.19846e+07	5.11562e+07	1.26826e+08	7.07978e+07	8.87726e+07	4.38188e+08	8.23531e+07	-2.41165	0.000392104	0.015437	2.74755
NEG_M115T76	5.31169e+08	5.56949e+08	3.96006e+08	1.00102e+09	5.37188e+08	7.1379e+08	7.23208e+08	1.15541e+09	8.77889e+08	9.33843e+08	1.2106e+09	9.55724e+08	6.22687e+08	9.76113e+08	0.648541	0.0109354	0.11325	2.48291
NEG_M116T76	5.67719e+06	6.14468e+06	4.49583e+06	5.27785e+07	3.02556e+07	4.85466e+07	1.26985e+07	1.03715e+08	9.28025e+07	1.00922e+08	1.69946e+08	1.28411e+08	2.46497e+07	1.01416e+08	2.04064	0.00753067	0.0921444	1.21878
NEG_M119T90	3.34557e+08	7.35651e+08	3.10028e+08	5.99205e+08	6.41277e+08	5.32697e+08	2.2756e+08	1.21543e+08	2.97322e+07	1.7026e+08	1.11604e+08	2.56881e+07	5.25569e+08	1.14398e+08	-2.19982	0.000321966	0.01356	2.9606
NEG_M124T398	3.46438e+07	1.53115e+08	4.6754e+07	5.06293e+07	2.0316e+08	4.41701e+08	2.24747e+08	4.34941e+08	1.18458e+09	9.37534e+08	4.27649e+08	2.27967e+08	1.55e+08	5.72902e+08	1.88602	0.0372693	0.209392	2.48446
NEG_M129T89	7.5128e+08	8.42954e+08	4.71164e+08	6.51762e+08	9.85632e+08	9.67559e+08	5.62196e+08	5.59894e+08	4.96158e+08	6.12871e+08	4.85718e+08	5.24316e+08	7.78392e+08	5.40192e+08	-0.527024	0.0164158	0.135841	1.97016
NEG_M130T89_2	5.13475e+07	2.89798e+07	3.95422e+07	6.29508e+07	4.34594e+07	4.30023e+07	9.10535e+07	8.72719e+07	1.02341e+08	8.88909e+07	1.0636e+08	1.0799e+08	4.48803e+07	9.7318e+07	1.11662	5.54858e-06	0.00170884	1.06052
NEG_M130T298	4.12189e+08	6.9902e+07	5.17047e+08	2.35819e+08	6.88874e+08	6.85814e+08	3.27458e+08	5.9293e+07	2.2431e+08	4.40583e+07	3.38354e+08	5.25114e+07	4.34941e+08	1.74331e+08	-1.31899	0.0488667	0.229269	1.72786
NEG_M130T575	7.87163e+08	4.16755e+08	6.1386e+08	7.8696e+08	3.95877e+08	1.74939e+08	4.54967e+07	4.27648e+07	1.89026e+08	4.03098e+07	4.64258e+07	4.79177e+07	5.29259e+08	6.86569e+07	-2.9465	0.00113292	0.0293103	3.08142
NEG_M130T670	1.41618e+09	1.58564e+09	1.32641e+09	6.71452e+08	6.96858e+08	6.15141e+08	3.71165e+08	8.43812e+08	4.19833e+08	5.82037e+08	6.94054e+08	2.17451e+08	1.05195e+09	5.21392e+08	-1.01262	0.0249914	0.17154	2.7354
NEG_M131T90	2.39198e+08	2.52614e+08	1.21701e+08	2.11975e+08	2.19614e+08	1.64753e+08	8.51968e+07	6.3111e+07	3.99695e+07	1.14429e+08	7.30432e+07	6.01155e+07	2.01642e+08	7.26442e+07	-1.47288	0.000200526	0.0118913	1.71411
NEG_M132T81	5.19647e+09	4.4691e+09	3.93655e+09	5.65651e+09	4.78455e+09	5.33357e+09	3.25936e+09	3.52014e+09	4.30996e+09	3.53897e+09	4.23762e+09	3.81991e+09	4.89612e+09	3.78099e+09	-0.372874	0.00477456	0.0681537	4.49635
NEG_M133T76	4.86731e+09	5.22569e+09	4.01378e+09	9.13145e+09	5.02354e+09	6.67596e+09	7.07237e+09	1.1445e+10	9.29083e+09	9.05113e+09	1.21553e+10	9.61519e+09	5.82296e+09	9.77164e+09	0.746848	0.0038315	0.0593064	8.70486
NEG_M134T76	2.15844e+08	2.27704e+08	1.80439e+08	4.104e+08	2.23317e+08	2.9686e+08	2.98432e+08	4.9062e+08	4.27823e+08	4.10553e+08	5.55438e+08	4.41414e+08	2.59094e+08	4.3738e+08	0.755413	0.00445698	0.0650354	1.8397
NEG_M134T545	4.19431e+08	6.21938e+07	2.79639e+08	1.12811e+08	4.85354e+07	2.39916e+08	2.73676e+07	2.421e+07	2.10019e+07	2.02132e+07	2.02828e+07	1.80586e+07	1.93754e+08	2.18557e+07	-3.14815	0.0158464	0.135841	1.62143
NEG_M134T459	2.09866e+08	4.12749e+07	1.36454e+08	2.03465e+08	1.17708e+08	6.43971e+07	1.94295e+07	1.87615e+07	2.01357e+07	2.21379e+07	2.03609e+07	1.83178e+07	1.28861e+08	1.98572e+07	-2.69808	0.00325335	0.0553133	1.45029
NEG_M134T511	1.58926e+08	3.47993e+07	1.24129e+08	1.79826e+08	9.12465e+07	7.27942e+07	1.31693e+07	1.09396e+07	1.10994e+07	1.0607e+07	1.06952e+07	1.02831e+07	1.10287e+08	1.11323e+07	-3.30844	0.00122671	0.0300214	1.40482
NEG_M143T90	1.75092e+08	6.20603e+08	1.72254e+08	3.44761e+08	4.40193e+08	2.68955e+08	6.03143e+07	4.7661e+07	3.06499e+07	8.14271e+07	5.0554e+07	5.50725e+07	3.36976e+08	5.42798e+07	-2.63416	0.00255481	0.0490027	2.34853
NEG_M145T128	6.12279e+07	5.4175e+06	7.97217e+06	2.38593e+07	8.46906e+06	1.51725e+07	9.6665e+06	1.10047e+08	1.48187e+08	8.29855e+07	1.77673e+08	1.22461e+08	2.03531e+07	1.08503e+08	2.41442	0.00588075	0.0788892	1.29967
NEG_M147T77	3.63769e+07	1.66951e+07	2.55487e+07	1.72538e+07	2.99211e+07	1.83302e+07	6.73652e+08	5.69235e+08	3.10904e+07	8.10582e+07	9.34495e+08	7.80241e+07	2.4021e+07	3.94592e+08	4.038	0.0389955	0.209557	2.38431
NEG_M149T90	1.7453e+08	1.61309e+08	2.32275e+08	8.6756e+07	1.47473e+08	1.19745e+08	6.67089e+06	5.7713e+06	6.33965e+06	8.35727e+06	8.51721e+06	4.65389e+06	1.53681e+08	6.71837e+06	-4.51569	2.78063e-05	0.00420636	1.73121
NEG_M156T86	4.71116e+07	5.74468e+07	3.91291e+07	6.18492e+07	7.93304e+07	9.75491e+07	1.82301e+08	2.45997e+08	3.14722e+08	1.76104e+08	2.51795e+08	2.02601e+08	6.3736e+07	2.2892e+08	1.84466	3.21485e-05	0.00420636	1.93014
NEG_M157T85	4.19873e+06	8.39163e+06	2.68509e+06	531406	1.11834e+07	8.60983e+06	5.82636e+07	6.4501e+07	6.95396e+07	2.85056e+07	1.38528e+08	7.15865e+07	5.93335e+06	7.18208e+07	3.59748	0.00128478	0.0305648	1.16531
NEG_M158T122	7.34402e+07	8.44778e+07	7.16639e+07	1.23663e+08	8.32857e+07	9.99728e+07	5.86007e+07	4.92448e+07	9.09253e+06	4.45244e+07	1.0291e+07	3.40589e+07	8.94173e+07	3.43021e+07	-1.38226	0.000785745	0.024676	1.07125
NEG_M159T95	1.5409e+07	2.38779e+07	6.52423e+06	4.93084e+06	1.75495e+07	6.94578e+06	5.30204e+07	3.25102e+07	6.71982e+07	7.77462e+07	8.68937e+07	9.7379e+07	1.25395e+07	6.91246e+07	2.46272	0.000232435	0.0120268	1.04757
NEG_M161T91	6.47556e+08	3.95894e+09	5.90899e+08	1.42881e+09	3.04124e+09	1.03887e+09	2.77589e+08	1.55836e+08	1.18828e+08	2.8584e+08	1.7915e+08	1.99482e+08	1.78439e+09	2.02788e+08	-3.13739	0.0195444	0.150617	5.12875
NEG_M162T91_1	4.18029e+07	3.04231e+08	5.07281e+07	1.19556e+08	2.80516e+08	8.4865e+07	3.20106e+06	1.02002e+07	6.38863e+06	1.94995e+07	1.06887e+07	1.30515e+07	1.4695e+08	1.0505e+07	-3.80618	0.0165769	0.135841	1.50056
NEG_M163T123	1.96697e+07	6.5284e+06	5.81117e+07	8.99078e+07	1.79414e+08	1.7379e+08	1.18868e+07	5.20816e+06	3.12934e+06	2.81106e+06	2.13519e+06	2.61409e+06	8.79035e+07	4.63077e+06	-4.2466	0.0213289	0.159614	1.06232
NEG_M165T128	5.96212e+08	5.4745e+08	7.99673e+08	2.81903e+08	5.56828e+08	2.10842e+08	2.71364e+07	2.45388e+08	2.103e+08	9.87098e+07	3.00202e+08	1.14573e+08	4.98818e+08	1.66051e+08	-1.58688	0.0068434	0.0880718	2.22808
NEG_M165T38_2	1.91261e+08	1.80418e+08	3.51931e+07	1.37286e+08	1.37712e+08	1.01576e+08	1.175e+08	6.81813e+07	6.61956e+07	6.25285e+07	1.76878e+07	4.97665e+07	1.30574e+08	6.36433e+07	-1.03679	0.0312348	0.18982	1.13143
NEG_M166T98	6.2712e+08	2.51559e+08	3.52968e+08	6.49075e+08	3.81787e+08	2.30844e+08	1.40457e+08	1.55522e+08	1.58542e+08	2.75029e+08	1.59185e+08	2.1932e+08	4.15559e+08	1.84676e+08	-1.17006	0.0135703	0.127336	2.07006
NEG_M168T82	5.40674e+07	1.09535e+08	8.65755e+07	4.46398e+07	7.78152e+07	8.09241e+07	1.80742e+08	6.23271e+07	1.91193e+08	1.62513e+08	1.18417e+08	1.84727e+08	7.55928e+07	1.49986e+08	0.988512	0.00826382	0.098459	1.03976
NEG_M170T123	7.70377e+06	1.11592e+06	7.12251e+06	9.55422e+06	6.07057e+06	7.3004e+06	4.8161e+07	1.14292e+08	8.92046e+07	9.86332e+07	8.27299e+07	9.43319e+07	6.4779e+06	8.78921e+07	3.76214	4.5042e-06	0.00170884	1.37673
NEG_M179T90	2.40187e+09	5.68042e+09	2.12724e+09	4.42304e+09	4.63396e+09	3.57088e+09	7.17037e+08	6.48029e+08	4.73892e+08	1.21344e+09	7.51858e+08	8.2327e+08	3.80623e+09	7.71254e+08	-2.30309	0.000333345	0.0137202	8.02603
NEG_M180T90	1.55226e+08	3.78873e+08	1.48982e+08	2.75789e+08	3.15346e+08	2.40124e+08	4.07042e+07	4.4808e+07	3.01246e+07	8.08385e+07	5.058e+07	5.18122e+07	2.5239e+08	4.98113e+07	-2.34111	0.000302403	0.01356	2.06274
NEG_M180T123	1.74012e+09	8.69851e+08	7.41748e+08	1.36588e+09	1.08673e+09	9.82773e+08	1.30127e+06	5.42328e+07	6.24561e+07	2.27105e+08	1.05247e+08	1.51336e+08	1.13118e+09	1.0028e+08	-3.49573	5.10701e-05	0.00505941	4.82133
NEG_M181T87_1	2.37291e+07	3.93736e+07	2.03542e+07	3.80881e+07	6.18247e+07	9.38087e+07	2.04854e+08	2.08972e+08	2.15219e+08	1.24297e+08	1.35082e+08	9.83885e+07	4.61964e+07	1.64469e+08	1.83196	0.000542189	0.0196381	1.54828
NEG_M181T123	1.80877e+08	9.16078e+07	7.80756e+07	1.41384e+08	1.12858e+08	9.92029e+07	799511	1.14946e+06	3.5745e+06	2.94398e+07	5.95634e+06	1.46768e+07	1.17334e+08	9.26606e+06	-3.66252	5.30805e-05	0.00505941	1.56669
NEG_M184T76	3.04606e+08	7.49132e+07	3.62076e+08	1.54463e+08	1.91565e+08	2.45577e+08	1.77233e+06	2.22248e+07	1.57325e+07	4.18172e+06	2.12882e+07	4.27352e+07	2.222e+08	1.79891e+07	-3.62666	0.000768881	0.024676	1.89925
NEG_M186T88	2.85445e+08	2.66343e+08	2.06872e+08	3.40843e+08	4.34346e+08	4.67581e+08	6.54202e+08	8.82779e+08	9.58886e+08	5.87238e+08	6.99618e+08	6.20289e+08	3.33572e+08	7.33835e+08	1.13746	0.000308164	0.01356	2.9301
NEG_M187T115	2.28865e+08	1.44569e+08	1.52817e+08	3.12764e+08	2.38789e+08	2.74389e+08	1.00165e+08	1.37324e+08	2.09232e+08	1.23995e+08	1.71994e+08	1.40471e+08	2.25366e+08	1.47197e+08	-0.614521	0.0315667	0.190558	1.05851
NEG_M188T122	4.38031e+08	4.39407e+08	2.68183e+08	6.56486e+08	3.90166e+08	3.84424e+07	1.01639e+08	1.45444e+08	7.83381e+07	1.81559e+08	1.2456e+08	1.24044e+08	3.71786e+08	1.25931e+08	-1.56184	0.0163703	0.135841	2.14028
NEG_M192T86	5.38981e+08	1.17713e+08	3.18119e+08	5.36044e+08	6.57002e+08	6.36483e+08	1.06815e+09	1.20871e+09	1.01173e+09	7.70967e+08	9.68437e+08	7.95978e+08	4.6739e+08	9.70661e+08	1.05434	0.00096195	0.0272202	3.19115
NEG_M193T82	9.20087e+07	2.43737e+08	1.34215e+08	1.45635e+08	1.56392e+08	1.76021e+08	3.64459e+07	3.27845e+07	6.23288e+07	3.64799e+07	1.4958e+07	3.72302e+07	1.58002e+08	3.67046e+07	-2.10591	0.000216683	0.0118913	1.57872
NEG_M194T122	3.488e+07	3.58973e+06	2.22025e+07	1.59448e+07	2.18015e+07	2.63375e+07	4.39399e+07	3.14379e+08	2.17667e+08	1.69528e+08	1.82205e+08	1.8103e+08	2.07927e+07	1.84792e+08	3.15175	0.0010155	0.0282933	1.90185
NEG_M194T94	3.21381e+08	6.32123e+07	1.31162e+08	1.78334e+08	1.39512e+08	2.24504e+08	4.118e+08	4.59011e+08	3.79696e+08	2.95085e+08	4.74907e+08	3.47328e+08	1.76351e+08	3.94638e+08	1.16208	0.000756333	0.024676	2.09404
NEG_M195T83	1.1289e+09	3.1838e+09	1.43171e+09	1.70755e+09	1.69396e+09	1.94285e+09	1.35331e+09	4.20126e+08	1.2638e+09	1.22702e+09	7.31106e+08	1.02777e+09	1.84813e+09	1.00385e+09	-0.880515	0.0268492	0.17245	3.81481
NEG_M195T95	1.03216e+08	1.26423e+08	1.04664e+08	2.08926e+08	1.39329e+08	1.35297e+08	2.56697e+07	6.34927e+07	7.17472e+07	5.82031e+07	7.8742e+07	6.06596e+07	1.36309e+08	5.97524e+07	-1.18981	0.00137529	0.0315271	1.20287
NEG_M199T85	5.21939e+07	3.65565e+07	2.33563e+07	4.21019e+07	6.09156e+07	7.43757e+07	1.18936e+08	1.40131e+08	1.31665e+08	1.05893e+08	1.31267e+08	1.19574e+08	4.825e+07	1.24577e+08	1.36844	6.60511e-06	0.00170884	1.31654
NEG_M207T91	1.01021e+08	1.48032e+08	1.04719e+08	2.00175e+08	5.50597e+08	1.47102e+08	9.34103e+06	2.39062e+07	8.30731e+06	5.76366e+07	1.32756e+07	4.1001e+07	2.08608e+08	2.55779e+07	-3.02782	0.0265555	0.172373	1.63903
NEG_M213T87	1.05422e+08	1.594e+08	1.1597e+08	1.7666e+08	2.3617e+08	2.80023e+08	5.9205e+08	6.62572e+08	5.75805e+08	5.93063e+08	7.16423e+08	6.36594e+08	1.78941e+08	6.29418e+08	1.81453	1.67244e-07	0.00030288	3.25143
NEG_M213T85	2.11135e+08	1.30578e+08	1.4984e+08	1.46707e+08	2.51964e+08	2.82406e+08	4.52209e+08	5.69414e+08	4.56591e+08	2.99331e+08	4.73025e+08	3.64011e+08	1.95438e+08	4.35764e+08	1.15683	0.000385156	0.015437	2.29594
NEG_M215T90	3.56516e+08	2.42826e+08	3.23987e+08	7.36739e+08	1.73674e+08	1.21238e+08	1.68047e+06	2.87723e+07	1.73888e+06	4.92584e+07	3.29243e+07	3.85546e+07	3.2583e+08	2.54882e+07	-3.67622	0.00758118	0.0921444	2.37239
NEG_M217T90_1	5.50844e+07	7.45625e+07	1.10252e+08	2.32486e+08	5.83038e+07	3.63023e+07	967799	2.41552e+06	1.09792e+06	1.73563e+07	9.27827e+06	1.23793e+07	9.44984e+07	7.24919e+06	-3.7044	0.0144333	0.13135	1.22725
NEG_M220T123	1.28708e+08	1.1182e+08	3.48398e+07	1.74752e+08	1.05298e+08	3.61667e+06	2.87641e+06	8.92506e+06	2.42662e+07	5.38318e+07	3.51983e+07	8.76053e+06	9.31725e+07	2.23097e+07	-2.06223	0.0250587	0.17154	1.13983
NEG_M220T95	2.16228e+08	1.31586e+08	9.14123e+07	2.69146e+08	2.3546e+08	2.77495e+08	2.47558e+08	3.7429e+08	3.56099e+08	3.40351e+08	4.97516e+08	3.29076e+08	2.03554e+08	3.57482e+08	0.812455	0.00686329	0.0880718	1.68848
NEG_M223T168	3.64299e+08	2.13588e+08	8.43663e+07	8.324e+08	1.21911e+09	285149	1.76701e+09	1.79325e+09	1.38467e+09	3.56506e+09	7.96029e+09	1.02104e+10	4.52342e+08	4.44678e+09	3.29727	0.0267159	0.17245	7.75904
NEG_M224T168	2.80288e+07	1.46206e+07	5.79627e+06	6.56854e+07	9.52508e+07	1.35423e+06	1.41221e+08	1.37115e+08	9.52177e+07	2.53205e+08	5.20835e+08	5.75166e+08	3.51227e+07	2.87127e+08	3.03121	0.015806	0.135841	2.01135
NEG_M225T89	1.31972e+09	2.25754e+09	1.18226e+09	2.10485e+09	2.10394e+09	1.79749e+09	4.02756e+08	4.56451e+08	4.57939e+08	7.28506e+08	5.18511e+08	5.78003e+08	1.7943e+09	5.23694e+08	-1.77662	5.28645e-05	0.00505941	5.28376
NEG_M226T89	9.85638e+07	1.64732e+08	7.73136e+07	1.53271e+08	1.51446e+08	1.36639e+08	2.55074e+07	3.26999e+07	3.15133e+07	4.85604e+07	3.95799e+07	4.38513e+07	1.30328e+08	3.6952e+07	-1.81842	7.81853e-05	0.00643607	1.42581
NEG_M249T87	1.58872e+07	2.48115e+07	1.34882e+07	1.5989e+07	2.52679e+07	7.73099e+07	3.01614e+08	3.37024e+08	3.52526e+08	1.34358e+08	3.14117e+08	1.0918e+08	2.87923e+07	2.58136e+08	3.16438	0.000462474	0.0174487	2.19934
NEG_M250T91	1.44372e+08	8.87817e+07	2.59872e+08	2.00074e+08	1.05275e+08	6.91013e+07	3.85923e+07	3.47774e+07	2.96275e+07	6.12687e+07	4.51517e+07	4.53548e+07	1.44579e+08	4.24621e+07	-1.76761	0.00696768	0.0880718	1.30199
NEG_M253T100	3.03776e+08	1.8218e+09	3.61491e+08	9.74496e+08	1.27183e+09	7.38458e+08	5.16248e+07	4.31234e+07	2.74489e+07	1.11629e+08	6.97056e+07	6.89647e+07	9.11975e+08	6.20827e+07	-3.87673	0.00481705	0.0681537	3.9778
NEG_M254T80	4.10939e+06	2.2201e+06	1.51564e+06	5.3454e+06	3.815e+06	1.12662e+06	1.20047e+08	1.33589e+08	4.71343e+07	3.88735e+07	1.78327e+08	4.4528e+07	3.02202e+06	9.37498e+07	4.95523	0.00345509	0.0558675	1.32991
NEG_M254T100	3.1433e+07	1.96429e+08	3.90432e+07	1.09095e+08	1.43495e+08	8.12616e+07	4.166e+06	3.76244e+06	311148	1.00926e+07	4.70968e+06	5.50072e+06	1.00126e+08	4.7571e+06	-4.39559	0.00420997	0.0624939	1.3371
NEG_M256T90	8.77328e+08	3.1549e+08	6.44757e+08	6.86547e+08	5.22154e+08	2.31003e+08	2.95784e+08	3.63824e+08	2.52028e+08	2.65019e+08	3.81397e+08	2.62183e+08	5.46213e+08	3.03372e+08	-0.848374	0.037483	0.209392	1.89737
NEG_M256T98	1.77584e+08	1.00221e+08	9.93891e+07	2.23618e+08	1.01355e+08	1.12689e+08	9.31023e+07	4.9106e+07	1.26378e+07	1.20093e+08	9.75168e+07	7.72111e+07	1.35809e+08	7.49445e+07	-0.857685	0.0450557	0.220139	1.01656
NEG_M260T123	6.24736e+07	9.65355e+07	7.26097e+07	3.34424e+08	2.85219e+08	2.9719e+08	2.42943e+07	3.72098e+07	3.27663e+07	1.43024e+07	3.46248e+07	1.11053e+07	1.91409e+08	2.57171e+07	-2.89585	0.00960676	0.106084	1.64427
NEG_M267T92	1.93433e+07	5.67388e+08	1.88449e+08	1.07516e+08	2.95353e+08	2.9671e+07	1.65984e+07	1.65512e+07	1.30432e+07	6.21059e+06	1.10412e+07	6.85425e+06	2.01287e+08	1.17165e+07	-4.10264	0.0488441	0.229269	1.62914
NEG_M276T86	3.48104e+07	3.42143e+07	2.39054e+07	3.93797e+07	1.54062e+07	6.99006e+07	1.0077e+08	1.3222e+08	1.05229e+08	1.38676e+08	1.76546e+08	1.48334e+08	3.62694e+07	1.33629e+08	1.88141	3.46175e-05	0.00420636	1.47519
NEG_M278T123	1.27583e+09	1.42657e+09	7.25227e+08	2.28615e+09	1.24793e+09	1.20311e+08	2.27419e+08	2.88058e+08	1.39038e+08	5.73545e+08	2.9862e+08	3.46243e+08	1.18034e+09	3.12154e+08	-1.91887	0.016521	0.135841	4.04295
NEG_M279T123	1.34697e+08	1.64734e+08	7.35535e+07	2.50035e+08	1.34432e+08	1.438e+07	6.73633e+06	7.52789e+06	4.89496e+06	6.65614e+07	3.67739e+07	1.12602e+07	1.28639e+08	2.22924e+07	-2.5287	0.011207	0.11433	1.433
NEG_M280T90	2.58458e+08	2.05136e+08	6.06417e+08	5.44965e+08	1.82924e+08	1.46993e+08	3.52231e+07	2.08965e+07	1.5766e+07	9.58752e+07	3.17578e+07	5.06234e+07	3.24149e+08	4.16903e+07	-2.95887	0.00635332	0.0839845	2.19163
NEG_M284T88	9.97294e+07	8.12532e+07	7.461e+07	1.70897e+08	9.49807e+07	1.02752e+08	1.88367e+07	2.52931e+07	2.20119e+07	4.90248e+07	3.11613e+07	3.39399e+07	1.04037e+08	3.00446e+07	-1.79192	0.00053045	0.019605	1.24817
NEG_M286T89	2.02373e+09	9.56693e+08	1.77306e+09	2.12102e+09	1.48126e+09	1.037e+09	3.30682e+08	2.58756e+08	1.54739e+08	7.65872e+08	3.05008e+08	4.1716e+08	1.56546e+09	3.72036e+08	-2.07307	0.000283554	0.0131671	5.03785
NEG_M286T107	4.17989e+08	2.36817e+08	2.52165e+07	3.95274e+08	3.52892e+08	4.73896e+07	8.5024e+06	6.01996e+07	4.08087e+07	1.56947e+08	7.65178e+07	1.09052e+08	2.4593e+08	7.53378e+07	-1.7068	0.0443664	0.220139	1.71007
NEG_M287T89	1.80794e+08	7.83091e+07	1.46546e+08	1.71632e+08	1.28979e+08	8.44087e+07	2.78747e+07	2.09517e+07	1.2282e+07	6.22053e+07	2.45147e+07	3.334e+07	1.31778e+08	3.01947e+07	-2.12574	0.000321592	0.01356	1.46894
NEG_M287T122	1.18171e+08	1.33799e+07	1.46151e+08	1.29617e+08	1.97841e+08	8.29369e+07	6.54647e+06	1.58366e+07	4.36644e+07	1.7914e+07	3.10956e+07	2.18812e+07	1.14683e+08	2.2823e+07	-2.32909	0.00539724	0.0734918	1.22097
NEG_M288T89	8.47106e+07	3.98336e+07	7.62545e+07	9.23098e+07	5.7254e+07	4.27824e+07	8.73976e+06	6.88795e+06	4.24459e+06	2.6925e+07	1.10374e+07	1.66681e+07	6.55241e+07	1.24171e+07	-2.39969	0.000258414	0.0126483	1.06191
NEG_M289T100	6.57382e+07	4.49707e+08	1.25671e+08	2.89723e+08	2.36919e+08	1.40401e+08	8.07425e+06	790221	899845	2.02677e+07	1.2698e+06	1.26699e+07	2.18027e+08	7.32861e+06	-4.89482	0.00410261	0.0619152	2.00861
NEG_M291T100	2.75883e+07	1.36174e+08	2.79797e+07	9.19014e+07	7.92042e+07	3.71648e+07	1.0452e+06	3.56487e+06	2.50089e+06	6.47625e+06	2.60844e+06	4.71163e+06	6.66688e+07	3.48455e+06	-4.25797	0.00532434	0.0730484	1.09886
NEG_M292T87_2	5.64589e+07	1.64122e+07	1.57397e+07	8.9816e+07	2.99349e+07	8.11379e+07	4.78119e+07	2.86909e+08	1.88134e+08	1.89047e+08	2.42435e+08	7.93577e+07	4.82499e+07	1.72282e+08	1.83618	0.0112373	0.11433	1.54943
NEG_M292T197	1.10085e+08	7.173e+08	4.99162e+07	3.25884e+08	1.13884e+09	6.07473e+08	122703	1.12496e+08	2.02164e+06	6.92904e+06	6.90948e+06	3.37935e+07	4.91583e+08	2.70454e+07	-4.18398	0.0207525	0.156939	2.62938
NEG_M293T79	4.97255e+08	1.09573e+08	5.10508e+07	1.19167e+08	6.22165e+08	4.80798e+08	3.72864e+08	9.45657e+08	7.83939e+08	9.2334e+08	1.10868e+09	1.2661e+09	3.13335e+08	9.00098e+08	1.52238	0.00448891	0.0650354	3.36422
NEG_M293T86	1.18589e+08	5.93971e+07	6.09679e+07	9.92671e+07	9.35237e+07	1.00992e+08	2.90639e+07	2.07663e+07	1.45003e+07	7.21279e+07	2.4443e+07	3.08862e+07	8.87896e+07	3.19646e+07	-1.47392	0.0012569	0.0303499	1.08138
NEG_M298T89	5.6025e+08	4.52258e+08	4.20346e+08	1.37853e+09	6.50005e+08	5.04056e+08	1.51912e+08	1.49143e+08	1.12202e+08	3.35368e+08	1.9452e+08	2.59981e+08	6.60907e+08	2.00521e+08	-1.72069	0.0123568	0.119032	2.90073
NEG_M299T100	7.24953e+08	4.50294e+09	7.85139e+08	3.1625e+07	3.00308e+09	1.81155e+09	1.03944e+08	8.63131e+07	4.6099e+07	2.3176e+08	1.45734e+08	1.5455e+08	1.80988e+09	1.28067e+08	-3.82093	0.0340033	0.196115	4.9149
NEG_M300T100	8.39736e+07	3.87872e+08	8.4539e+07	2.61904e+08	2.52363e+08	1.95439e+08	1.03173e+07	2.47505e+06	3.44243e+06	2.55445e+07	1.09925e+07	4.05043e+06	2.11015e+08	9.47038e+06	-4.47778	0.00176327	0.0375681	2.0035
NEG_M302T88_2	3.64463e+08	3.07178e+08	5.40098e+08	4.54703e+08	3.80719e+08	3.12191e+08	3.04183e+08	2.9325e+08	3.08268e+08	2.97834e+08	2.42292e+08	2.24834e+08	3.93225e+08	2.78443e+08	-0.497973	0.0155305	0.13522	1.31446
NEG_M306T122	7.9408e+07	7.17248e+07	1.1735e+07	1.22367e+08	5.22816e+07	6.56601e+07	733274	6.03505e+06	7.52519e+06	9.70344e+06	6.05633e+06	1.37594e+07	6.71961e+07	7.30211e+06	-3.20199	0.00237804	0.0468112	1.11787
NEG_M307T91	1.62472e+08	1.21734e+08	2.05412e+08	2.72222e+08	1.14738e+08	1.01523e+08	6.15669e+07	5.16588e+07	5.03473e+07	9.6382e+07	9.74779e+07	7.13688e+07	1.63017e+08	7.14669e+07	-1.18967	0.00868895	0.10218	1.27251
NEG_M307T85	6.14482e+08	1.92709e+08	3.12729e+08	3.5484e+08	2.6809e+08	2.83542e+08	8.70919e+07	5.45248e+07	5.23917e+07	1.83328e+08	7.98895e+07	1.0058e+08	3.37732e+08	9.29677e+07	-1.86108	0.00293838	0.053214	2.19666
NEG_M308T82	4.61341e+08	1.02225e+09	6.0242e+08	5.33208e+08	7.10737e+08	9.08318e+08	2.30223e+08	8.1442e+07	2.37941e+08	5.23589e+08	1.85662e+08	4.52677e+08	7.0638e+08	2.85256e+08	-1.30819	0.00392824	0.0602885	2.78388
NEG_M310T123	3.9667e+08	4.2619e+08	1.12532e+08	5.50639e+08	3.29212e+08	1.23377e+07	1.25972e+07	7.49859e+07	4.03941e+07	1.7308e+08	8.20132e+07	9.92307e+07	3.04597e+08	8.03836e+07	-1.92193	0.0261701	0.172373	2.02471
NEG_M310T170	1.48308e+08	2.44338e+08	6.80324e+07	2.38584e+08	2.66869e+08	616341	3.44075e+07	2.25742e+07	4.66813e+06	4.02291e+07	1.84759e+07	1.88425e+07	1.61125e+08	2.31996e+07	-2.79601	0.0113079	0.114405	1.61972
NEG_M311T122	6.41869e+07	7.77963e+07	2.13101e+07	1.19352e+08	6.63386e+07	7.19327e+07	1.58572e+06	4.23194e+06	2.17877e+06	2.32484e+07	8.81065e+06	3.77332e+06	7.01528e+07	7.3048e+06	-3.26359	0.000782033	0.024676	1.16029
NEG_M316T100	1.9472e+08	1.39812e+08	1.57667e+08	2.84052e+08	1.59449e+08	1.99323e+08	4.01825e+07	8.59083e+06	3.02683e+07	7.05523e+07	4.17542e+07	4.71057e+07	1.8917e+08	3.97423e+07	-2.25094	6.30774e-05	0.00543968	1.82717
NEG_M316T127	1.05958e+08	9.27186e+07	1.56006e+08	2.90842e+08	7.44797e+08	1.0489e+08	3.95936e+06	1.64382e+07	1.65179e+07	1.59566e+07	1.39879e+07	6.80255e+06	2.49202e+08	1.22771e+07	-4.34328	0.0452578	0.220139	1.78151
NEG_M325T88	8.81714e+07	9.61165e+07	1.11718e+08	1.52705e+08	9.72351e+07	7.01849e+07	6.62378e+06	2.46664e+07	7.62789e+06	4.47023e+07	3.12213e+07	3.81757e+07	1.02688e+08	2.55029e+07	-2.00954	0.000154299	0.00963568	1.27265
NEG_M335T95	9.68652e+07	5.1359e+07	1.76996e+08	2.196e+08	1.48852e+08	2.27825e+08	6.18313e+07	1.03049e+07	1.21053e+07	5.67865e+07	1.33011e+08	3.99337e+07	1.53583e+08	5.23288e+07	-1.55334	0.0134339	0.127336	1.21962
NEG_M340T93	5.18125e+07	4.10495e+07	4.8564e+07	7.00596e+07	6.02969e+07	5.64075e+07	4.81045e+06	3.36533e+06	4.39621e+06	1.63787e+07	3.77336e+06	8.70476e+06	5.46983e+07	6.90481e+06	-2.98582	1.06792e-06	0.000967004	1.04365
NEG_M342T123	2.41905e+08	1.13112e+08	7.76102e+07	2.54704e+08	1.42285e+08	1.5737e+08	227636	320387	721623	4.62021e+06	982364	2.75664e+06	1.64498e+08	1.60481e+06	-6.67952	0.000210542	0.0118913	1.89853
NEG_M353T90	5.16859e+07	5.23209e+07	1.91458e+08	2.11274e+08	2.12371e+08	1.79164e+08	3.36546e+07	6.70899e+06	7.51444e+06	1.78081e+07	1.01117e+07	1.12602e+07	1.49712e+08	1.45097e+07	-3.3671	0.00161152	0.0351622	1.54281
NEG_M357T77	3.10158e+08	1.95592e+08	8.95519e+07	4.85142e+08	3.66489e+08	1.22476e+08	9.46433e+07	3.39617e+07	9.4325e+07	1.21739e+08	8.86371e+07	1.26628e+08	2.61568e+08	9.33225e+07	-1.48689	0.0248563	0.17154	1.76218
NEG_M370T88_1	1.62973e+08	9.93631e+07	3.13478e+07	1.20384e+08	1.60209e+08	1.19356e+08	3.48346e+07	7.03311e+06	4.7074e+06	7.67233e+07	2.76565e+07	3.69245e+07	1.15606e+08	3.13132e+07	-1.88437	0.00370138	0.0577862	1.31038
NEG_M370T88_2	1.72299e+07	1.67682e+07	2.4524e+07	2.99794e+07	4.62611e+07	4.85243e+07	9.51546e+07	9.88961e+07	1.31252e+08	8.76149e+07	1.01488e+08	9.27127e+07	3.05478e+07	1.01186e+08	1.72787	8.56223e-06	0.00172291	1.26325
NEG_M372T99	1.76082e+07	1.30556e+07	1.91946e+06	1.18331e+08	1.99264e+08	2.07878e+08	2.14595e+06	1.44881e+06	344777	2.40346e+06	1.72918e+06	1.02492e+06	9.30094e+07	1.51618e+06	-5.93886	0.0406949	0.212234	1.09038
NEG_M377T553	3.17552e+08	3.30724e+08	3.48909e+06	4.44491e+08	1.96267e+08	2.51331e+08	1.60834e+06	3.90601e+06	5.69793e+07	3.53656e+06	6.07931e+07	7.94571e+06	2.57309e+08	2.24615e+07	-3.51798	0.00364559	0.05741	2.19158
NEG_M378T100	2.48574e+07	8.40806e+07	1.36729e+07	8.16164e+07	9.87168e+07	6.49746e+07	3.63411e+06	422162	604916	1.08865e+07	1.01629e+06	5.29346e+06	6.13198e+07	3.64291e+06	-4.07319	0.00224849	0.0452446	1.06227
NEG_M386T92	1.2971e+08	8.30985e+07	1.30048e+08	1.66206e+08	1.24555e+08	1.24471e+08	8.68524e+06	4.96198e+06	2.45271e+06	3.16587e+07	6.6273e+06	2.07776e+07	1.26348e+08	1.25272e+07	-3.33426	2.10603e-06	0.00127134	1.60042
NEG_M408T96	4.48436e+07	4.50002e+07	1.57621e+08	2.15704e+08	2.61998e+08	2.04832e+08	6.82772e+07	4.33604e+06	1.39912e+07	2.21555e+07	1.67272e+07	1.74836e+07	1.55e+08	2.38285e+07	-2.70151	0.00666405	0.0868244	1.46794
NEG_M412T86	920561	8.93726e+06	1.53629e+06	1.52729e+06	4.34429e+06	6.26015e+06	1.1124e+08	1.16202e+08	7.87025e+07	1.61367e+07	9.6925e+07	4.61974e+07	3.92097e+06	7.75673e+07	4.30616	0.00103579	0.0284215	1.21949
NEG_M471T93	8.55234e+06	3.70296e+08	3.27283e+07	9.82733e+07	4.67753e+08	1.34565e+08	2.18654e+06	3.05755e+06	598806	2.62854e+06	1.51667e+06	1.85409e+06	1.85361e+08	1.9737e+06	-6.55329	0.038857	0.209557	1.61552
NEG_M535T197	2.05141e+08	4.90896e+07	4.38559e+07	1.42204e+08	2.41186e+07	4.88261e+07	2.11148e+07	1.98458e+07	6.7168e+06	4.56265e+06	3.0491e+07	1.39406e+07	8.55391e+07	1.6112e+07	-2.40845	0.0406077	0.212234	1.07044

## Sheet: NEG_DEMs_Hy0 vs. Hy6
name	Hy0-1	Hy0-2	Hy0-3	Hy0-4	Hy0-5	Hy0-6	Hy6-1	Hy6-2	Hy6-3	Hy6-4	Hy6-5	Hy6-6	control_mean	case_mean	log2_FC(case_mean/control_mean)	Pvalue	fdr	vip
NEG_M89T89	4.91509e+08	9.75732e+08	5.43205e+08	7.53643e+08	8.55304e+08	6.73267e+08	1.83008e+07	3.25874e+08	5.1934e+08	4.0706e+08	3.52788e+08	4.06724e+08	7.15443e+08	3.38348e+08	-1.08033	0.00425859	0.0741568	2.61508
NEG_M97T115	1.54511e+08	1.48206e+08	2.39525e+07	5.43042e+07	1.08129e+08	2.09903e+07	3.13693e+06	5.84293e+06	7.25474e+06	2.47695e+07	4.5347e+06	9.15222e+06	8.50155e+07	9.11518e+06	-3.22138	0.0120219	0.128068	1.1617
NEG_M99T92	1.84226e+07	1.64887e+08	1.90987e+07	8.88987e+07	1.17946e+08	5.47144e+07	1.37776e+07	1.29376e+06	925125	1.00514e+06	894838	832195	7.73278e+07	3.12145e+06	-4.6307	0.0108536	0.120588	1.19465
NEG_M101T91	1.24254e+09	1.96397e+09	8.46089e+08	2.22207e+09	1.82327e+09	1.82634e+09	2.89178e+07	3.5344e+08	3.82481e+08	4.89329e+08	3.54408e+08	5.0737e+08	1.65405e+09	3.52658e+08	-2.22966	0.000146131	0.0183084	5.11912
NEG_M101T235	4.68574e+08	4.50416e+07	4.12994e+08	6.94112e+08	2.41391e+08	1.13183e+08	8.01498e+06	3.51933e+07	6.24697e+06	5.64216e+06	4.64063e+06	1.2832e+07	3.29216e+08	1.2095e+07	-4.76655	0.00956032	0.11466	1.98601
NEG_M101T266	1.82292e+08	1.87051e+07	3.63611e+08	3.30252e+08	2.7779e+08	5.28544e+08	3.59476e+07	5.498e+07	6.24447e+07	5.34411e+06	4.67452e+06	1.54999e+07	2.83532e+08	2.98151e+07	-3.2494	0.00516472	0.0813331	1.79888
NEG_M101T212	1.04606e+08	3.29068e+07	3.91174e+08	6.28158e+08	1.73164e+08	3.1464e+08	5.8012e+07	4.13937e+07	4.44877e+07	1.10742e+07	9.61575e+06	3.20236e+07	2.74108e+08	3.27678e+07	-3.0644	0.022305	0.176896	1.61552
NEG_M101T168	1.27832e+08	3.56193e+07	2.02909e+08	6.78817e+08	3.09107e+08	2.49056e+08	2.30934e+07	9.46049e+07	9.22832e+07	2.15248e+07	1.87478e+07	1.87435e+07	2.67223e+08	4.48329e+07	-2.57542	0.0367863	0.212844	1.5907
NEG_M101T435	3.354e+07	6.27122e+07	2.57244e+08	1.11344e+08	4.79389e+08	2.8989e+08	1.46747e+07	2.47875e+07	1.42595e+07	1.56854e+07	1.56589e+07	1.56854e+08	2.05687e+08	4.03201e+07	-2.35088	0.0470242	0.229739	1.2646
NEG_M101T126	1.83785e+08	8.61431e+07	3.07145e+08	3.41595e+08	3.50554e+08	1.11847e+08	7.20419e+07	9.20385e+07	5.00044e+07	2.07423e+07	1.70488e+07	1.69982e+07	2.30178e+08	4.48123e+07	-2.36078	0.00403465	0.0725128	1.61385
NEG_M102T90	5.10136e+07	1.03394e+08	2.85594e+07	7.9546e+07	9.20321e+07	6.87671e+07	897963	1.09222e+07	1.19644e+07	1.75939e+07	1.26159e+07	1.26087e+07	7.0552e+07	1.11005e+07	-2.66806	0.000401066	0.0215986	1.11351
NEG_M111T235	4.33004e+07	2.36276e+08	7.24487e+07	7.21169e+07	1.34173e+08	1.68621e+08	2.17524e+07	1.57876e+07	9.23477e+07	5.52981e+07	6.53804e+06	2.36725e+07	1.21156e+08	3.58994e+07	-1.75484	0.0254634	0.185944	1.20247
NEG_M113T90	2.75266e+08	6.62664e+08	2.29286e+08	5.14496e+08	5.34773e+08	4.12643e+08	8.99421e+06	1.43268e+08	9.52793e+07	7.82183e+07	1.10039e+08	9.45044e+07	4.38188e+08	8.83839e+07	-2.30969	0.000530814	0.0248405	2.72341
NEG_M119T90	3.34557e+08	7.35651e+08	3.10028e+08	5.99205e+08	6.41277e+08	5.32697e+08	2.09467e+06	2.05837e+08	1.53901e+08	4.31016e+07	2.02352e+08	1.31721e+08	5.25569e+08	1.23168e+08	-2.09326	0.000413832	0.0215986	2.92161
NEG_M124T271	2.20577e+08	2.01905e+07	4.5034e+08	2.66087e+08	1.14578e+08	1.44176e+08	5.98706e+07	5.661e+07	4.5864e+07	5.64193e+07	6.23573e+07	7.35194e+07	2.02658e+08	5.91068e+07	-1.77765	0.0396449	0.218893	1.06688
NEG_M129T89	7.5128e+08	8.42954e+08	4.71164e+08	6.51762e+08	9.85632e+08	9.67559e+08	6.77377e+06	4.88758e+08	5.24862e+08	6.86997e+08	5.23639e+08	4.04537e+08	7.78392e+08	4.39261e+08	-0.825418	0.0209404	0.173164	2.26768
NEG_M130T670	1.41618e+09	1.58564e+09	1.32641e+09	6.71452e+08	6.96858e+08	6.15141e+08	1.04087e+08	1.18924e+08	3.68547e+08	7.67878e+07	4.79967e+07	1.36544e+08	1.05195e+09	1.42148e+08	-2.8876	0.000594272	0.0262494	4.13351
NEG_M131T90	2.39198e+08	2.52614e+08	1.21701e+08	2.11975e+08	2.19614e+08	1.64753e+08	6.40193e+07	1.27881e+08	9.94948e+07	9.55611e+07	9.99666e+07	9.53782e+07	2.01642e+08	9.70501e+07	-1.055	0.00072484	0.0298338	1.48455
NEG_M132T81	5.19647e+09	4.4691e+09	3.93655e+09	5.65651e+09	4.78455e+09	5.33357e+09	1.13328e+08	2.34989e+09	4.29825e+09	3.66884e+09	3.53059e+09	3.48784e+09	4.89612e+09	2.90812e+09	-0.751552	0.0137584	0.134599	5.17734
NEG_M134T545	4.19431e+08	6.21938e+07	2.79639e+08	1.12811e+08	4.85354e+07	2.39916e+08	7.70922e+07	1.07203e+07	3.0643e+07	1.64922e+07	9.58777e+07	3.86749e+07	1.93754e+08	4.49167e+07	-2.10891	0.0345958	0.21169	1.22313
NEG_M139T76	1.33713e+08	6.43493e+07	3.34104e+07	1.83735e+08	1.53992e+08	1.35927e+08	9.75013e+06	3.0819e+08	4.4768e+08	3.55921e+08	3.04951e+08	3.73015e+08	1.17521e+08	2.99918e+08	1.35165	0.0200576	0.168951	1.61811
NEG_M142T106	6.39841e+07	9.92156e+06	7.87079e+06	5.31603e+07	3.73946e+07	6.38589e+07	5.34773e+06	1.65431e+08	1.94864e+08	1.16276e+08	8.10573e+07	3.28435e+08	3.9365e+07	1.48568e+08	1.91614	0.0398489	0.218975	1.23103
NEG_M143T90	1.75092e+08	6.20603e+08	1.72254e+08	3.44761e+08	4.40193e+08	2.68955e+08	1.25639e+07	9.01431e+07	6.16516e+07	5.58253e+07	7.10293e+07	5.94876e+07	3.36976e+08	5.84501e+07	-2.52737	0.00292433	0.0617339	2.39339
NEG_M146T82	6.34302e+09	1.0695e+10	4.65756e+09	9.35754e+09	8.29672e+09	8.41005e+09	4.37898e+07	3.98911e+09	6.58925e+09	6.26753e+09	6.36794e+09	5.67886e+09	7.95999e+09	4.82275e+09	-0.722912	0.043195	0.22411	6.79259
NEG_M147T77	3.63769e+07	1.66951e+07	2.55487e+07	1.72538e+07	2.99211e+07	1.83302e+07	4.78872e+07	4.03572e+07	1.71504e+08	1.09398e+08	7.11306e+07	1.54569e+08	2.4021e+07	9.9141e+07	2.04519	0.00809577	0.101816	1.151
NEG_M147T82	3.58173e+08	5.94876e+08	2.6573e+08	5.50974e+08	4.61008e+08	4.95172e+08	5.87634e+06	2.18521e+08	3.65544e+08	3.48093e+08	3.5657e+08	3.10857e+08	4.54322e+08	2.67577e+08	-0.763762	0.0334745	0.208173	1.6748
NEG_M149T90	1.7453e+08	1.61309e+08	2.32275e+08	8.6756e+07	1.47473e+08	1.19745e+08	1.82038e+06	6.09582e+07	1.21429e+07	6.79849e+06	6.19282e+06	1.16093e+07	1.53681e+08	1.6587e+07	-3.21182	0.000104455	0.0183084	1.58811
NEG_M150T651	1.46755e+09	4.73899e+08	5.14552e+08	2.15764e+08	1.83389e+08	3.34311e+08	1.53637e+08	7.50826e+07	7.47736e+07	3.99453e+07	4.4855e+07	6.78241e+07	5.31577e+08	7.60196e+07	-2.80584	0.0421295	0.224053	2.35442
NEG_M158T122	7.34402e+07	8.44778e+07	7.16639e+07	1.23663e+08	8.32857e+07	9.99728e+07	4.60673e+06	5.4517e+06	2.56122e+07	2.28851e+07	2.24461e+07	1.66483e+07	8.94173e+07	1.6275e+07	-2.45789	8.66897e-06	0.00523317	1.19004
NEG_M160T82	4.68912e+07	3.25413e+07	7.63948e+06	9.25147e+06	3.25029e+07	4.01209e+07	1.25475e+08	6.17938e+07	1.40394e+08	5.31116e+08	1.27519e+08	2.44861e+08	2.81579e+07	2.05193e+08	2.86537	0.0295925	0.196371	1.68125
NEG_M161T91	6.47556e+08	3.95894e+09	5.90899e+08	1.42881e+09	3.04124e+09	1.03887e+09	1.16484e+08	2.95471e+08	2.15444e+08	2.27045e+08	2.61563e+08	2.52586e+08	1.78439e+09	2.28099e+08	-2.9677	0.021076	0.173494	5.37059
NEG_M162T91_1	4.18029e+07	3.04231e+08	5.07281e+07	1.19556e+08	2.80516e+08	8.4865e+07	1.20517e+06	1.63705e+07	1.26618e+07	1.41103e+07	5.68958e+06	1.6099e+07	1.4695e+08	1.10227e+07	-3.73677	0.0169102	0.150859	1.57401
NEG_M165T128	5.96212e+08	5.4745e+08	7.99673e+08	2.81903e+08	5.56828e+08	2.10842e+08	1.2875e+07	1.31917e+08	1.24944e+08	1.66102e+08	1.88312e+08	2.99451e+08	4.98818e+08	1.53934e+08	-1.6962	0.00506644	0.0810461	2.20356
NEG_M165T38_2	1.91261e+08	1.80418e+08	3.51931e+07	1.37286e+08	1.37712e+08	1.01576e+08	1.22526e+07	1.19389e+07	3.8685e+07	6.7455e+07	5.80199e+07	9.79382e+06	1.30574e+08	3.30242e+07	-1.98328	0.00331787	0.067513	1.35683
NEG_M165T284	1.02864e+08	1.00851e+08	8.92009e+06	1.11161e+08	1.57293e+08	9.95241e+07	8.31546e+06	7.26734e+06	1.13233e+07	6.41681e+07	8.02057e+06	1.32786e+07	9.67689e+07	1.87289e+07	-2.36928	0.00490475	0.0809773	1.15334
NEG_M179T90	2.40187e+09	5.68042e+09	2.12724e+09	4.42304e+09	4.63396e+09	3.57088e+09	6.81569e+06	1.29193e+09	1.01049e+09	8.18241e+08	1.09308e+09	9.23926e+08	3.80623e+09	8.57413e+08	-2.1503	0.000534943	0.0248405	7.88383
NEG_M180T90	1.55226e+08	3.78873e+08	1.48982e+08	2.75789e+08	3.15346e+08	2.40124e+08	793210	1.85826e+07	6.96561e+07	5.104e+07	1.21018e+07	5.68055e+07	2.5239e+08	3.48299e+07	-2.85726	0.000216378	0.0183084	2.12062
NEG_M180T123	1.74012e+09	8.69851e+08	7.41748e+08	1.36588e+09	1.08673e+09	9.82773e+08	2.96183e+06	3.93624e+08	4.78004e+07	8.59189e+07	4.51109e+08	7.32528e+07	1.13118e+09	1.75778e+08	-2.68601	0.00021256	0.0183084	4.25009
NEG_M181T123	1.80877e+08	9.16078e+07	7.80756e+07	1.41384e+08	1.12858e+08	9.92029e+07	870210	4.40129e+07	1.20191e+06	1.09636e+06	5.60383e+07	1.55033e+06	1.17334e+08	1.74617e+07	-2.74836	0.000319741	0.0193017	1.3748
NEG_M184T76	3.04606e+08	7.49132e+07	3.62076e+08	1.54463e+08	1.91565e+08	2.45577e+08	3.72039e+06	1.37817e+08	5.14516e+07	1.35068e+08	9.50827e+07	9.08938e+07	2.222e+08	8.56723e+07	-1.37496	0.0163055	0.147647	1.19168
NEG_M188T122	4.38031e+08	4.39407e+08	2.68183e+08	6.56486e+08	3.90166e+08	3.84424e+07	2.22029e+06	9.47207e+07	1.63995e+08	1.7294e+08	1.17096e+08	1.87143e+08	3.71786e+08	1.23019e+08	-1.59559	0.0186254	0.159659	1.90544
NEG_M193T82	9.20087e+07	2.43737e+08	1.34215e+08	1.45635e+08	1.56392e+08	1.76021e+08	4.74224e+07	1.12637e+08	5.74832e+07	4.76045e+07	1.29417e+08	4.19211e+07	1.58002e+08	7.27477e+07	-1.11897	0.00800063	0.101816	1.30231
NEG_M195T95	1.03216e+08	1.26423e+08	1.04664e+08	2.08926e+08	1.39329e+08	1.35297e+08	2.37916e+07	1.60932e+07	4.86874e+07	2.11259e+07	2.42981e+07	3.6312e+07	1.36309e+08	2.83847e+07	-2.2637	6.63713e-05	0.0150248	1.42692
NEG_M196T77	7.82188e+07	7.36526e+06	1.38309e+07	1.51436e+07	2.11595e+07	4.24399e+07	8.4112e+06	9.21677e+07	1.34031e+08	1.72481e+08	1.30016e+08	1.60708e+08	2.9693e+07	1.16302e+08	1.96969	0.00883337	0.107364	1.21487
NEG_M196T89	1.4716e+08	1.11493e+08	3.02613e+07	3.24478e+08	2.2401e+08	1.1536e+08	5.70917e+07	2.20477e+07	4.68586e+07	3.69557e+07	4.72917e+06	4.48145e+07	1.58794e+08	3.54162e+07	-2.16467	0.0158311	0.144799	1.34193
NEG_M207T91	1.01021e+08	1.48032e+08	1.04719e+08	2.00175e+08	5.50597e+08	1.47102e+08	3.2895e+07	6.30249e+07	4.78917e+07	4.70099e+07	5.865e+07	5.87418e+07	2.08608e+08	5.13689e+07	-2.02183	0.0487771	0.231851	1.40277
NEG_M225T89	1.31972e+09	2.25754e+09	1.18226e+09	2.10485e+09	2.10394e+09	1.79749e+09	9.60552e+06	7.11285e+08	6.03442e+08	6.13728e+08	6.73246e+08	6.17584e+08	1.7943e+09	5.38148e+08	-1.73734	0.000147003	0.0183084	5.10478
NEG_M226T89	9.85638e+07	1.64732e+08	7.73136e+07	1.53271e+08	1.51446e+08	1.36639e+08	683134	5.1049e+07	4.1778e+07	4.37434e+07	4.79997e+07	4.94923e+07	1.30328e+08	3.91243e+07	-1.73601	0.00021595	0.0183084	1.37228
NEG_M244T125	1.99624e+08	3.64618e+08	8.75619e+07	3.03147e+08	5.04684e+08	5.74927e+08	3.46639e+06	6.06583e+07	8.67941e+07	1.69191e+08	1.2752e+08	3.05173e+08	3.39094e+08	1.25467e+08	-1.43437	0.0325088	0.205851	1.6929
NEG_M253T100	3.03776e+08	1.8218e+09	3.61491e+08	9.74496e+08	1.27183e+09	7.38458e+08	1.36615e+06	1.21324e+08	6.19899e+07	5.00778e+07	8.07754e+07	6.39182e+07	9.11975e+08	6.32419e+07	-3.85004	0.00488663	0.0809773	4.12679
NEG_M254T100	3.1433e+07	1.96429e+08	3.90432e+07	1.09095e+08	1.43495e+08	8.12616e+07	2.27733e+06	1.17348e+07	588391	4.4463e+06	6.68165e+06	3.49721e+06	1.00126e+08	4.87095e+06	-4.36147	0.00425826	0.0741568	1.38319
NEG_M260T123	6.24736e+07	9.65355e+07	7.26097e+07	3.34424e+08	2.85219e+08	2.9719e+08	1.82988e+06	1.84729e+06	1.98745e+07	1.25243e+07	2.89602e+06	1.72337e+07	1.91409e+08	9.36761e+06	-4.35283	0.00559584	0.0826017	1.66068
NEG_M267T92	1.93433e+07	5.67388e+08	1.88449e+08	1.07516e+08	2.95353e+08	2.9671e+07	2.3155e+06	2.49547e+06	1.00724e+07	1.27293e+07	3.49521e+06	1.0924e+07	2.01287e+08	7.0053e+06	-4.84466	0.0444356	0.224784	1.79673
NEG_M278T123	1.27583e+09	1.42657e+09	7.25227e+08	2.28615e+09	1.24793e+09	1.20311e+08	8.66301e+06	2.64185e+08	3.0481e+08	4.19768e+08	3.01997e+08	4.39915e+08	1.18034e+09	2.8989e+08	-2.02562	0.0147241	0.139351	3.70474
NEG_M279T123	1.34697e+08	1.64734e+08	7.35535e+07	2.50035e+08	1.34432e+08	1.438e+07	200139	3.46162e+07	8.36872e+06	5.10194e+07	3.73525e+07	5.41573e+07	1.28639e+08	3.09524e+07	-2.0552	0.0165456	0.149075	1.23033
NEG_M280T90	2.58458e+08	2.05136e+08	6.06417e+08	5.44965e+08	1.82924e+08	1.46993e+08	3.69532e+06	1.82294e+08	5.89087e+07	4.48699e+07	7.37944e+07	6.57958e+07	3.24149e+08	7.15598e+07	-2.17944	0.0138872	0.134599	1.76311
NEG_M284T88	9.97294e+07	8.12532e+07	7.461e+07	1.70897e+08	9.49807e+07	1.02752e+08	1.71502e+06	5.33704e+07	6.322e+07	3.10537e+07	3.82804e+07	5.10006e+07	1.04037e+08	3.97734e+07	-1.38722	0.00319577	0.0665234	1.02144
NEG_M286T89	2.02373e+09	9.56693e+08	1.77306e+09	2.12102e+09	1.48126e+09	1.037e+09	4.06893e+06	1.01826e+09	3.58667e+08	6.11624e+08	5.30082e+08	6.64297e+08	1.56546e+09	5.31167e+08	-1.55935	0.00172483	0.0487502	3.98321
NEG_M286T107	4.17989e+08	2.36817e+08	2.52165e+07	3.95274e+08	3.52892e+08	4.73896e+07	9.67813e+06	1.99248e+07	5.98949e+07	2.63657e+07	1.62492e+07	1.13277e+08	2.4593e+08	4.08984e+07	-2.58813	0.0183861	0.158654	1.75717
NEG_M287T89	1.80794e+08	7.83091e+07	1.46546e+08	1.71632e+08	1.28979e+08	8.44087e+07	385084	8.31462e+07	2.58759e+07	5.09561e+07	4.01061e+07	5.5084e+07	1.31778e+08	4.25922e+07	-1.62945	0.00170946	0.0487502	1.1691
NEG_M287T122	1.18171e+08	1.33799e+07	1.46151e+08	1.29617e+08	1.97841e+08	8.29369e+07	17011.4	2.77166e+06	2.71629e+07	1.41732e+07	1.83012e+06	2.40088e+07	1.14683e+08	1.16606e+07	-3.29793	0.00260936	0.0611386	1.16311
NEG_M289T100	6.57382e+07	4.49707e+08	1.25671e+08	2.89723e+08	2.36919e+08	1.40401e+08	1.14462e+08	3.49131e+07	2.68658e+06	949730	1.42792e+07	2.19848e+06	2.18027e+08	2.82482e+07	-2.94827	0.00977565	0.11571	1.91384
NEG_M291T100	2.75883e+07	1.36174e+08	2.79797e+07	9.19014e+07	7.92042e+07	3.71648e+07	2.21735e+06	1.11626e+07	6.97838e+06	1.75013e+06	5.67485e+06	1.42375e+06	6.66688e+07	4.86784e+06	-3.77566	0.00616312	0.0878851	1.11136
NEG_M292T197	1.10085e+08	7.173e+08	4.99162e+07	3.25884e+08	1.13884e+09	6.07473e+08	6.5018e+06	1.05207e+07	3.51814e+07	7.37494e+07	2.92746e+07	7.45279e+07	4.91583e+08	3.82926e+07	-3.6823	0.0229441	0.178581	2.701
NEG_M293T86	1.18589e+08	5.93971e+07	6.09679e+07	9.92671e+07	9.35237e+07	1.00992e+08	893146	1.47149e+07	2.63471e+07	3.82642e+07	2.85809e+07	4.96801e+07	8.87896e+07	2.64134e+07	-1.74912	0.000389194	0.0215986	1.00733
NEG_M298T89	5.6025e+08	4.52258e+08	4.20346e+08	1.37853e+09	6.50005e+08	5.04056e+08	166722	1.29822e+08	4.62801e+08	1.77246e+08	2.97708e+08	4.2516e+08	6.60907e+08	2.48817e+08	-1.40936	0.0311574	0.202035	2.23125
NEG_M299T100	7.24953e+08	4.50294e+09	7.85139e+08	3.1625e+07	3.00308e+09	1.81155e+09	1.14388e+06	2.53666e+08	1.28356e+08	1.13596e+08	1.80902e+08	1.15316e+08	1.80988e+09	1.32163e+08	-3.7755	0.0344253	0.21169	5.44266
NEG_M300T100	8.39736e+07	3.87872e+08	8.4539e+07	2.61904e+08	2.52363e+08	1.95439e+08	307093	2.66308e+07	2.14575e+06	3.08518e+06	1.82869e+07	3.0816e+06	2.11015e+08	8.9229e+06	-4.56369	0.00174973	0.0487502	2.04924
NEG_M307T91	1.62472e+08	1.21734e+08	2.05412e+08	2.72222e+08	1.14738e+08	1.01523e+08	335269	7.87611e+07	7.8763e+07	4.3792e+07	5.43471e+07	8.17904e+07	1.63017e+08	5.62981e+07	-1.53386	0.00491856	0.0809773	1.23069
NEG_M307T85	6.14482e+08	1.92709e+08	3.12729e+08	3.5484e+08	2.6809e+08	2.83542e+08	1.02948e+06	8.78144e+07	1.20775e+08	1.41739e+08	9.1095e+07	1.44588e+08	3.37732e+08	9.78403e+07	-1.78738	0.00357018	0.0695225	1.83949
NEG_M308T82	4.61341e+08	1.02225e+09	6.0242e+08	5.33208e+08	7.10737e+08	9.08318e+08	1.02459e+06	3.33505e+08	1.0444e+08	3.00643e+08	3.71991e+08	8.83498e+07	7.0638e+08	1.99992e+08	-1.8205	0.000947996	0.0357671	3.18682
NEG_M310T123	3.9667e+08	4.2619e+08	1.12532e+08	5.50639e+08	3.29212e+08	1.23377e+07	50678	1.01212e+08	9.6441e+07	1.76798e+08	1.11796e+08	1.62716e+08	3.04597e+08	1.08169e+08	-1.49362	0.0472306	0.229739	1.6744
NEG_M310T170	1.48308e+08	2.44338e+08	6.80324e+07	2.38584e+08	2.66869e+08	616341	503684	2.72185e+07	2.523e+07	3.52728e+07	5.63909e+07	3.86465e+07	1.61125e+08	3.05437e+07	-2.39923	0.0155579	0.143022	1.48684
NEG_M311T122	6.41869e+07	7.77963e+07	2.13101e+07	1.19352e+08	6.63386e+07	7.19327e+07	13734.6	1.61478e+07	2.84861e+06	2.09768e+07	581353	1.70946e+07	7.01528e+07	9.61048e+06	-2.86782	0.00109616	0.0397031	1.06598
NEG_M316T100	1.9472e+08	1.39812e+08	1.57667e+08	2.84052e+08	1.59449e+08	1.99323e+08	1.44756e+06	4.73445e+07	4.11397e+07	1.34629e+07	3.44272e+07	5.16949e+07	1.8917e+08	3.15861e+07	-2.58232	3.96216e-05	0.0102507	1.70934
NEG_M316T127	1.05958e+08	9.27186e+07	1.56006e+08	2.90842e+08	7.44797e+08	1.0489e+08	153761	1.46282e+07	589778	2.25545e+06	375311	2.43796e+06	2.49202e+08	3.40674e+06	-6.19278	0.0391154	0.218595	1.72159
NEG_M323T101	9.97948e+07	2.38491e+07	3.24323e+07	7.11352e+07	7.76728e+07	1.91283e+08	575309	3.46541e+08	3.65102e+08	2.83604e+08	6.25632e+08	7.33758e+08	8.26945e+07	3.92535e+08	2.24696	0.0175829	0.154779	2.16705
NEG_M325T88	8.81714e+07	9.61165e+07	1.11718e+08	1.52705e+08	9.72351e+07	7.01849e+07	119000	8.34024e+07	4.53591e+07	1.73163e+07	4.77333e+07	3.87479e+07	1.02688e+08	3.87797e+07	-1.4049	0.00288864	0.0617339	1.05192
NEG_M335T95	9.68652e+07	5.1359e+07	1.76996e+08	2.196e+08	1.48852e+08	2.27825e+08	86571.7	3.95436e+07	1.09936e+08	1.13545e+07	5.49663e+07	8.69693e+07	1.53583e+08	5.04761e+07	-1.60535	0.0112475	0.122161	1.10223
NEG_M342T123	2.41905e+08	1.13112e+08	7.76102e+07	2.54704e+08	1.42285e+08	1.5737e+08	8941.95	2.37996e+07	1.44544e+06	1.56601e+06	1.66839e+07	990901	1.64498e+08	7.4158e+06	-4.47132	0.000301334	0.0188178	1.69858
NEG_M353T90	5.16859e+07	5.23209e+07	1.91458e+08	2.11274e+08	2.12371e+08	1.79164e+08	1.87933e+07	2.52613e+07	6.84032e+06	1.23043e+06	1.35218e+07	5.87415e+06	1.49712e+08	1.19202e+07	-3.65071	0.00139876	0.0460574	1.42913
NEG_M357T77	3.10158e+08	1.95592e+08	8.95519e+07	4.85142e+08	3.66489e+08	1.22476e+08	789158	6.90113e+07	1.7589e+08	1.65161e+08	1.96261e+07	3.82506e+07	2.61568e+08	7.81214e+07	-1.7434	0.0247333	0.184393	1.58661
NEG_M370T88_1	1.62973e+08	9.93631e+07	3.13478e+07	1.20384e+08	1.60209e+08	1.19356e+08	37681.8	1.67288e+07	1.2114e+07	9.41116e+07	2.45437e+07	3.24449e+07	1.15606e+08	2.99968e+07	-1.94633	0.00502736	0.0810461	1.16216
NEG_M372T99	1.76082e+07	1.30556e+07	1.91946e+06	1.18331e+08	1.99264e+08	2.07878e+08	1.9984e+07	181561	1.19527e+06	6.47949e+06	1.19356e+06	1.91316e+06	9.30094e+07	5.15784e+06	-4.17254	0.0482884	0.231851	1.01007
NEG_M377T553	3.17552e+08	3.30724e+08	3.48909e+06	4.44491e+08	1.96267e+08	2.51331e+08	55281.6	26713.7	560964	3.20598e+06	1.67871e+06	4.97483e+06	2.57309e+08	1.75041e+06	-7.19966	0.00189471	0.0497292	2.21672
NEG_M377T677	9.62931e+07	3.31708e+08	3.44735e+08	6.92347e+07	6.07691e+08	8.43119e+08	1.939e+06	4.24557e+06	6.76368e+06	1.05604e+07	3.15259e+07	3.61376e+07	3.8213e+08	1.51954e+07	-4.65236	0.0132847	0.132926	2.277
NEG_M378T100	2.48574e+07	8.40806e+07	1.36729e+07	8.16164e+07	9.87168e+07	6.49746e+07	427322	6.08505e+06	2.23973e+06	104448	1.43849e+06	1.55781e+06	6.13198e+07	1.97548e+06	-4.95608	0.00180396	0.0487608	1.07775
NEG_M386T92	1.2971e+08	8.30985e+07	1.30048e+08	1.66206e+08	1.24555e+08	1.24471e+08	2.23699e+06	2.52595e+07	6.94345e+06	1.66246e+07	1.99296e+07	1.49351e+07	1.26348e+08	1.43215e+07	-3.14115	1.75682e-06	0.0015908	1.44834
NEG_M387T80	9.48326e+07	1.26213e+08	1.51392e+08	1.9412e+08	1.40835e+08	3.04246e+08	1.21832e+07	5.50561e+07	1.00119e+08	4.33325e+07	3.33181e+07	1.16342e+07	1.68606e+08	4.26072e+07	-1.98449	0.00342291	0.0681196	1.40809
NEG_M408T96	4.48436e+07	4.50002e+07	1.57621e+08	2.15704e+08	2.61998e+08	2.04832e+08	222465	1.02373e+07	5.94925e+06	2.4402e+06	1.08986e+07	4.37563e+06	1.55e+08	5.68724e+06	-4.76839	0.00254688	0.0611386	1.47456
NEG_M448T90	4.28517e+07	2.01329e+08	6.37479e+07	7.34926e+07	9.81164e+07	3.86469e+07	26261.9	8.03636e+06	283988	553211	3.04216e+06	942270	8.6364e+07	2.14738e+06	-5.32978	0.00660796	0.0927675	1.29021
NEG_M471T93	8.55234e+06	3.70296e+08	3.27283e+07	9.82733e+07	4.67753e+08	1.34565e+08	505611	6.22324e+06	8.14847e+06	6.04754e+06	5.43287e+06	3.44339e+06	1.85361e+08	4.96685e+06	-5.22186	0.0415296	0.223028	1.70598
NEG_M535T197	2.05141e+08	4.90896e+07	4.38559e+07	1.42204e+08	2.41186e+07	4.88261e+07	140250	5.56259e+06	1.86136e+07	1.94532e+06	2.24504e+07	2.13687e+06	8.55391e+07	8.47483e+06	-3.33533	0.0260546	0.188739	1.00258
NEG_M611T80_2	2.64066e+08	2.0698e+08	1.75462e+07	2.26292e+08	2.57954e+08	3.30684e+08	107579	4.35473e+07	9.96633e+06	2.2524e+08	1.54093e+08	6.7666e+07	2.17254e+08	8.34367e+07	-1.38063	0.0396305	0.218893	1.32901

## Sheet: NEG_DEMs_Hy0 vs. Ro12
name	Hy0-1	Hy0-2	Hy0-3	Hy0-4	Hy0-5	Hy0-6	Ro12-1	Ro12-2	Ro12-3	Ro12-4	Ro12-5	Ro12-6	control_mean	case_mean	log2_FC(case_mean/control_mean)	Pvalue	fdr	vip
NEG_M88T87	2.87081e+08	2.11268e+08	3.90288e+08	3.18129e+08	2.91479e+08	2.80695e+08	2.53993e+07	2.52153e+08	2.84779e+08	1.30238e+08	1.8737e+08	2.60301e+08	2.9649e+08	1.9004e+08	-0.64168	0.0457285	0.237972	1.10287
NEG_M101T235	4.68574e+08	4.50416e+07	4.12994e+08	6.94112e+08	2.41391e+08	1.13183e+08	3.48915e+07	1.17755e+08	8.24678e+07	8.34858e+06	3.9284e+07	1.10028e+07	3.29216e+08	4.89583e+07	-2.74941	0.0193097	0.166523	2.27718
NEG_M101T266	1.82292e+08	1.87051e+07	3.63611e+08	3.30252e+08	2.7779e+08	5.28544e+08	1.53866e+07	7.30701e+07	1.24356e+08	7.11462e+06	8.22689e+07	1.73241e+08	2.83532e+08	7.92395e+07	-1.83922	0.0215619	0.175895	1.93667
NEG_M101T620	1.68938e+08	5.90089e+07	1.51086e+08	1.50475e+08	1.2415e+08	3.41008e+07	2.88223e+07	8.15855e+07	8.13175e+07	1.70113e+07	2.56592e+07	2.77922e+07	1.14626e+08	4.3698e+07	-1.3913	0.0196087	0.167507	1.06236
NEG_M104T85	9.87504e+08	7.15051e+08	8.04828e+08	1.00234e+09	9.82415e+08	9.20056e+08	5.29822e+08	3.28836e+08	6.81555e+08	5.77614e+08	3.53722e+08	8.71254e+08	9.02032e+08	5.57134e+08	-0.695155	0.00495475	0.0882341	3.10415
NEG_M111T235	4.33004e+07	2.36276e+08	7.24487e+07	7.21169e+07	1.34173e+08	1.68621e+08	3.23745e+07	1.77369e+07	2.04269e+07	1.63246e+07	2.36047e+07	3.02972e+07	1.21156e+08	2.34608e+07	-2.36854	0.00839136	0.112935	1.26641
NEG_M111T456	1.59695e+07	1.21731e+08	1.04347e+07	1.54427e+07	8.5888e+07	8.15432e+07	3.56044e+08	3.08327e+08	1.04918e+08	5.64612e+08	2.09264e+08	5.37635e+07	5.51681e+07	2.66155e+08	2.27036	0.0226741	0.182501	1.84641
NEG_M111T186	1.77783e+07	6.38673e+07	3.93838e+07	1.66648e+07	1.33648e+07	1.62375e+07	1.2053e+07	1.16775e+08	1.19781e+08	5.03162e+07	4.85362e+07	1.06902e+08	2.78827e+07	7.57274e+07	1.44144	0.0380626	0.220206	1.01887
NEG_M114T96	1.03424e+09	3.9133e+08	4.14307e+08	1.31412e+09	7.52544e+08	9.40324e+08	1.66387e+08	2.41382e+08	4.62355e+08	3.09592e+08	2.12767e+08	4.51961e+08	8.07811e+08	3.07407e+08	-1.39387	0.00952836	0.119387	3.51892
NEG_M116T107	3.29207e+09	1.3981e+09	1.22958e+09	3.18759e+09	2.03386e+09	2.64248e+09	6.16688e+08	1.0783e+09	1.85728e+09	1.22948e+09	8.80738e+08	1.98213e+09	2.29728e+09	1.2741e+09	-0.850446	0.0364123	0.214797	4.85429
NEG_M117T107	1.87359e+08	7.86409e+07	1.08938e+08	1.72038e+08	1.14777e+08	1.4669e+08	3.2761e+07	6.03245e+07	9.99904e+07	7.27223e+07	5.02645e+07	1.09688e+08	1.3474e+08	7.09584e+07	-0.925138	0.0116293	0.129949	1.24168
NEG_M124T215	1.2322e+08	8.32682e+07	9.48483e+07	1.32649e+08	1.74248e+08	1.43793e+08	1.89765e+07	1.86056e+07	8.62946e+07	6.65909e+07	3.94334e+07	8.72532e+07	1.25338e+08	5.2859e+07	-1.2456	0.00307082	0.0728235	1.35735
NEG_M124T413	3.91311e+07	1.05158e+08	1.50496e+08	7.48352e+08	4.23951e+08	5.40233e+08	3.12923e+07	2.88439e+07	3.06788e+07	7.25272e+07	1.30737e+08	3.08971e+07	3.34553e+08	5.41628e+07	-2.62686	0.0362513	0.214681	2.24765
NEG_M129T89	7.5128e+08	8.42954e+08	4.71164e+08	6.51762e+08	9.85632e+08	9.67559e+08	3.32525e+08	4.59883e+08	6.26157e+08	7.12878e+08	6.19979e+08	5.02819e+08	7.78392e+08	5.42373e+08	-0.52121	0.0369077	0.217013	2.0363
NEG_M129T82_1	1.89489e+07	2.86671e+07	2.80196e+07	2.57359e+07	4.47047e+07	1.99274e+07	5.11112e+07	1.26488e+08	1.46401e+08	7.47198e+07	1.30413e+08	2.50779e+08	2.76672e+07	1.29985e+08	2.2321	0.00505694	0.0882341	1.44856
NEG_M130T298	4.12189e+08	6.9902e+07	5.17047e+08	2.35819e+08	6.88874e+08	6.85814e+08	3.22519e+07	1.53891e+07	1.04854e+08	1.06352e+08	1.01408e+08	2.1603e+08	4.34941e+08	9.60474e+07	-2.179	0.00920995	0.116638	2.65321
NEG_M130T670	1.41618e+09	1.58564e+09	1.32641e+09	6.71452e+08	6.96858e+08	6.15141e+08	7.21422e+07	8.27778e+07	3.96738e+07	2.7143e+07	2.42245e+07	1.03266e+08	1.05195e+09	5.82045e+07	-4.17579	0.000242129	0.0300716	4.52966
NEG_M132T113	1.08679e+08	7.65287e+07	3.47468e+07	1.71497e+08	1.11805e+08	1.16707e+08	8.40036e+06	1.12757e+07	7.93553e+06	6.95544e+07	4.82251e+06	9.65664e+07	1.03327e+08	3.30925e+07	-1.64264	0.0172613	0.160308	1.30595
NEG_M132T81	5.19647e+09	4.4691e+09	3.93655e+09	5.65651e+09	4.78455e+09	5.33357e+09	2.42343e+09	1.95132e+09	4.87211e+09	3.58582e+09	2.30422e+09	4.75045e+09	4.89612e+09	3.31456e+09	-0.562823	0.0218947	0.177015	6.36739
NEG_M134T545	4.19431e+08	6.21938e+07	2.79639e+08	1.12811e+08	4.85354e+07	2.39916e+08	9.86904e+06	7.82546e+07	1.32203e+07	1.12167e+07	4.46461e+07	4.09521e+07	1.93754e+08	3.30265e+07	-2.55253	0.0236512	0.186294	1.6701
NEG_M134T459	2.09866e+08	4.12749e+07	1.36454e+08	2.03465e+08	1.17708e+08	6.43971e+07	2.44113e+07	4.07099e+07	1.64337e+07	1.22414e+07	1.8334e+07	1.0286e+07	1.28861e+08	2.04027e+07	-2.65898	0.0036273	0.0770188	1.53798
NEG_M145T87	1.36744e+09	1.42529e+09	1.31341e+09	1.80539e+09	1.4262e+09	1.27433e+09	7.92922e+08	7.17662e+08	1.1518e+09	6.842e+08	7.03796e+08	1.54965e+09	1.43534e+09	9.33339e+08	-0.620921	0.0114167	0.129949	3.32617
NEG_M147T99	1.70071e+08	6.31183e+07	6.54915e+07	1.09717e+08	1.11356e+08	9.46978e+07	5.62301e+06	6.88622e+07	4.10861e+07	4.14047e+07	4.51583e+07	4.7586e+07	1.02409e+08	4.16201e+07	-1.29899	0.00712735	0.107759	1.10129
NEG_M149T96	1.70114e+07	7.70693e+07	5.63672e+06	1.29413e+08	5.71098e+07	5.41209e+06	3.85123e+07	1.11693e+09	1.09667e+09	1.6535e+08	3.94717e+08	2.16631e+08	4.86086e+07	5.04801e+08	3.37643	0.0431365	0.231894	3.19303
NEG_M150T651	1.46755e+09	4.73899e+08	5.14552e+08	2.15764e+08	1.83389e+08	3.34311e+08	1.60685e+07	3.1241e+07	6.32022e+07	6.17589e+07	1.58087e+07	3.59248e+07	5.31577e+08	3.7334e+07	-3.83172	0.0296946	0.202169	3.02908
NEG_M150T563	1.01891e+07	8.55425e+07	9.50559e+06	3.2119e+07	4.78265e+07	5.66668e+07	1.24232e+09	8.65044e+08	5.89492e+08	6.19041e+07	1.65028e+08	7.21797e+07	4.03083e+07	4.99328e+08	3.63084	0.0434491	0.2328	2.76239
NEG_M154T94	3.27055e+09	9.89914e+08	2.49623e+09	4.49141e+09	1.55184e+09	2.97003e+09	7.94234e+08	1.0598e+09	1.07227e+09	1.17923e+09	9.5889e+08	1.31317e+09	2.62833e+09	1.06293e+09	-1.3061	0.0127303	0.135615	5.91584
NEG_M155T94	2.16437e+08	6.26347e+07	1.57701e+08	2.93664e+08	9.87277e+07	1.91337e+08	4.88267e+07	6.76312e+07	6.49817e+07	7.2884e+07	6.08004e+07	8.86392e+07	1.70083e+08	6.72939e+07	-1.3377	0.0136551	0.140986	1.51347
NEG_M158T122	7.34402e+07	8.44778e+07	7.16639e+07	1.23663e+08	8.32857e+07	9.99728e+07	1.73838e+07	1.93517e+07	2.03178e+07	1.84306e+07	1.71467e+07	2.5905e+07	8.94173e+07	1.97559e+07	-2.17827	6.2264e-06	0.005638	1.3356
NEG_M165T128	5.96212e+08	5.4745e+08	7.99673e+08	2.81903e+08	5.56828e+08	2.10842e+08	2.16278e+08	1.84543e+08	2.3864e+08	1.26186e+08	1.69412e+07	1.00761e+08	4.98818e+08	1.47225e+08	-1.76049	0.00405829	0.0816618	2.48758
NEG_M165T38_2	1.91261e+08	1.80418e+08	3.51931e+07	1.37286e+08	1.37712e+08	1.01576e+08	4.19782e+07	7.05211e+06	8.50975e+06	2.59275e+07	3.00866e+07	1.28611e+07	1.30574e+08	2.10692e+07	-2.63166	0.00101387	0.0510035	1.61314
NEG_M171T98	1.95494e+08	1.02955e+08	1.22041e+08	2.12844e+08	1.25979e+08	1.40967e+08	3.42249e+07	2.92645e+07	9.78739e+07	6.77988e+07	3.79744e+07	1.21904e+08	1.50047e+08	6.48401e+07	-1.21046	0.00497604	0.0882341	1.49514
NEG_M173T90	1.17833e+09	5.04357e+08	8.64394e+08	9.06965e+08	7.39336e+08	1.32223e+09	3.33504e+08	1.55464e+08	5.01409e+08	6.01089e+08	2.48208e+08	4.553e+08	9.19268e+08	3.82496e+08	-1.26504	0.0030963	0.0728235	3.82423
NEG_M184T76	3.04606e+08	7.49132e+07	3.62076e+08	1.54463e+08	1.91565e+08	2.45577e+08	1.65256e+07	788100	5.4577e+07	2.48029e+06	1.82803e+06	8.90501e+06	2.222e+08	1.4184e+07	-3.96952	0.000719692	0.0407301	2.17163
NEG_M185T95	8.88882e+07	5.74226e+07	2.42885e+08	1.88525e+08	4.74449e+07	1.2249e+08	2.01563e+07	1.27878e+07	2.98239e+07	3.98626e+07	1.81113e+07	4.38178e+07	1.24609e+08	2.74266e+07	-2.18376	0.0124076	0.133751	1.33512
NEG_M187T115	2.28865e+08	1.44569e+08	1.52817e+08	3.12764e+08	2.38789e+08	2.74389e+08	3.53848e+07	5.74961e+07	1.06299e+08	5.40389e+07	4.30283e+07	1.06891e+08	2.25366e+08	6.71897e+07	-1.74596	0.000361174	0.0300716	2.03149
NEG_M194T105	1.31343e+07	1.26684e+07	2.00476e+06	1.09244e+07	9.7521e+06	1.36491e+07	3.73234e+07	9.43446e+07	5.64547e+07	3.24448e+07	7.76631e+07	4.56519e+07	1.03555e+07	5.73137e+07	2.46848	0.000882115	0.046341	1.15949
NEG_M196T101_1	1.10145e+07	4.11314e+07	6.40088e+06	1.43511e+07	4.66039e+07	2.93518e+07	8.03404e+06	1.10363e+08	6.51776e+07	3.38649e+07	1.24608e+08	1.11362e+08	2.48089e+07	7.5568e+07	1.60692	0.0333033	0.211616	1.10962
NEG_M201T110	1.73715e+08	1.50063e+08	8.712e+07	1.98738e+08	1.18842e+08	2.04717e+08	3.58897e+07	6.36603e+07	4.70932e+06	6.21576e+07	6.06324e+07	4.86062e+06	1.55532e+08	3.86516e+07	-2.00861	0.000351664	0.0300716	1.64
NEG_M203T105	1.05091e+08	5.93518e+07	6.37497e+07	1.28698e+08	1.03133e+08	5.70344e+07	1.2067e+07	7.274e+06	2.78766e+07	4.02559e+07	6.61989e+06	4.20748e+07	8.61763e+07	2.26947e+07	-1.92494	0.0010617	0.0519661	1.29494
NEG_M205T123	3.39514e+07	1.42466e+07	1.43641e+08	2.20522e+08	8.39392e+07	1.47625e+07	3.77231e+06	488575	1.20393e+06	9.5469e+06	1.00589e+06	1.97702e+06	8.51771e+07	2.9991e+06	-4.82786	0.0356634	0.213984	1.15551
NEG_M214T85_1	3.01462e+08	3.15097e+08	1.79914e+08	3.12311e+08	2.78589e+08	2.82126e+08	1.97133e+08	1.82965e+08	1.97096e+08	1.91965e+08	1.55504e+08	2.59187e+08	2.7825e+08	1.97309e+08	-0.495927	0.00864976	0.112935	1.38652
NEG_M215T95	4.34615e+07	3.6067e+07	1.29486e+08	1.26925e+08	3.01504e+07	6.49611e+07	1.13603e+07	1.44676e+06	4.06174e+06	2.85517e+07	1.22435e+07	2.98819e+07	7.18418e+07	1.4591e+07	-2.29974	0.0134395	0.139879	1.03873
NEG_M217T119	1.47062e+08	1.38672e+08	1.19808e+08	2.48383e+08	1.71838e+08	6.53249e+07	3.55993e+07	9.09917e+07	9.11114e+07	6.43373e+07	5.13175e+07	8.74881e+07	1.48515e+08	7.01409e+07	-1.08228	0.014436	0.144439	1.18345
NEG_M219T123	2.73217e+08	2.24938e+08	7.95233e+07	2.89352e+08	2.24155e+08	2.0777e+08	1.65803e+08	4.65583e+08	4.69706e+08	3.45383e+08	3.11957e+08	3.98253e+08	2.16492e+08	3.59447e+08	0.731464	0.0275924	0.198275	1.58226
NEG_M220T95	2.16228e+08	1.31586e+08	9.14123e+07	2.69146e+08	2.3546e+08	2.77495e+08	6.68463e+07	1.63564e+08	1.81417e+08	1.38904e+08	9.15017e+07	5.10688e+07	2.03554e+08	1.1555e+08	-0.816894	0.0424476	0.23091	1.2546
NEG_M221T106_1	9.45172e+06	4.56008e+06	4.19272e+06	8.33172e+06	1.26468e+06	4.93864e+06	1.93169e+07	1.075e+08	7.02724e+07	8.79107e+07	6.75209e+07	2.15954e+07	5.45659e+06	6.23527e+07	3.51438	0.00289333	0.0718159	1.1988
NEG_M242T93_2	2.68933e+07	2.21004e+07	7.03976e+07	1.17773e+08	4.39212e+07	6.70394e+07	1.84282e+06	123633	6.50364e+06	8.94574e+06	793538	2.0227e+06	5.80209e+07	3.37201e+06	-4.10489	0.00369996	0.0770188	1.08758
NEG_M260T123	6.24736e+07	9.65355e+07	7.26097e+07	3.34424e+08	2.85219e+08	2.9719e+08	2.32253e+07	3.10776e+07	3.73112e+07	2.07333e+07	1.99736e+07	2.78899e+07	1.91409e+08	2.67018e+07	-2.84165	0.0097956	0.121506	1.84701
NEG_M272T85	1.65872e+07	3.527e+07	2.82888e+07	1.37364e+08	7.80356e+07	2.44488e+08	7.97312e+06	6.34498e+06	8.77314e+06	7.71985e+06	6.20658e+06	1.05945e+07	9.00056e+07	7.93536e+06	-3.50365	0.0448487	0.237488	1.21987
NEG_M275T88	3.16666e+07	1.81158e+07	2.79163e+07	4.11972e+07	4.25874e+07	3.86293e+07	1.06057e+08	7.05358e+07	3.33415e+08	1.40975e+08	1.65193e+07	1.32377e+08	3.33521e+07	1.33313e+08	1.99897	0.0476383	0.242672	1.00001
NEG_M287T122	1.18171e+08	1.33799e+07	1.46151e+08	1.29617e+08	1.97841e+08	8.29369e+07	4.15119e+06	1.03939e+07	2.11393e+07	1.88683e+06	9.44454e+06	2.10383e+07	1.14683e+08	1.13423e+07	-3.33786	0.00240733	0.0700628	1.48653
NEG_M288T103	8.01524e+07	1.80336e+07	2.03377e+07	2.81843e+07	1.44984e+07	4.89481e+07	3.63929e+07	2.25947e+08	5.61247e+07	4.3912e+07	1.8187e+08	1.25186e+08	3.50258e+07	1.11572e+08	1.67149	0.0481634	0.242672	1.36362
NEG_M299T100	7.24953e+08	4.50294e+09	7.85139e+08	3.1625e+07	3.00308e+09	1.81155e+09	1.83893e+09	5.14577e+09	5.86406e+09	2.84727e+09	3.51194e+09	5.02153e+09	1.80988e+09	4.03825e+09	1.15784	0.0380941	0.220206	6.86684
NEG_M300T100	8.39736e+07	3.87872e+08	8.4539e+07	2.61904e+08	2.52363e+08	1.95439e+08	2.08585e+08	5.68571e+08	6.16052e+08	2.77759e+08	3.95763e+08	4.86912e+08	2.11015e+08	4.25607e+08	1.01218	0.0247492	0.189599	2.17232
NEG_M301T100	1.58007e+07	9.41079e+07	1.52143e+07	4.84926e+07	5.9646e+07	3.36013e+07	4.08913e+07	1.23525e+08	1.33007e+08	6.63755e+07	8.46382e+07	1.14001e+08	4.44771e+07	9.37396e+07	1.0756	0.0276003	0.198275	1.03479
NEG_M302T88_1	5.78669e+07	7.93064e+07	7.0055e+07	1.84939e+08	1.5919e+08	3.56281e+07	4.69211e+07	2.45382e+07	2.5055e+07	6.52751e+06	5.12264e+06	4.58308e+07	9.78308e+07	2.56659e+07	-1.93044	0.0180177	0.160685	1.16519
NEG_M302T88_2	3.64463e+08	3.07178e+08	5.40098e+08	4.54703e+08	3.80719e+08	3.12191e+08	2.49007e+08	1.21361e+08	1.46798e+08	1.53717e+08	1.48201e+08	2.42656e+08	3.93225e+08	1.76957e+08	-1.15196	0.000504638	0.036945	2.25
NEG_M309T736	1.93545e+08	1.61382e+08	9.34175e+08	1.12813e+08	1.89122e+09	7.2666e+08	3.6015e+07	2.59615e+07	6.806e+07	4.32285e+07	1.54969e+07	3.40399e+07	6.69966e+08	3.71336e+07	-4.17329	0.0477512	0.242672	2.95036
NEG_M310T123	3.9667e+08	4.2619e+08	1.12532e+08	5.50639e+08	3.29212e+08	1.23377e+07	4.40251e+08	6.6725e+08	8.93932e+08	4.73487e+08	4.73161e+08	6.02281e+08	3.04597e+08	5.91727e+08	0.95803	0.0247284	0.189599	2.17953
NEG_M316T127	1.05958e+08	9.27186e+07	1.56006e+08	2.90842e+08	7.44797e+08	1.0489e+08	7.17863e+06	1.0788e+07	5.68241e+06	4.28648e+06	7.5582e+06	5.0035e+06	2.49202e+08	6.74954e+06	-5.20638	0.0412958	0.228705	1.9341
NEG_M323T101	9.97948e+07	2.38491e+07	3.24323e+07	7.11352e+07	7.76728e+07	1.91283e+08	4.98589e+08	6.48704e+08	5.57135e+08	1.13297e+08	4.50231e+08	6.38216e+08	8.26945e+07	4.84362e+08	2.55022	0.000763958	0.0419251	3.08605
NEG_M335T95	9.68652e+07	5.1359e+07	1.76996e+08	2.196e+08	1.48852e+08	2.27825e+08	3.74498e+07	3.30595e+07	5.50645e+07	5.6506e+07	3.87512e+07	6.44666e+07	1.53583e+08	4.75496e+07	-1.69151	0.00425322	0.081813	1.54493
NEG_M353T90	5.16859e+07	5.23209e+07	1.91458e+08	2.11274e+08	2.12371e+08	1.79164e+08	1.95648e+07	3.49599e+06	4.77558e+06	1.8738e+07	4.78125e+06	2.44638e+07	1.49712e+08	1.26366e+07	-3.56651	0.00145399	0.0612365	1.7266
NEG_M355T86	1.92681e+07	4.70025e+06	1.10311e+07	1.38171e+07	2.05686e+07	1.69463e+07	4.47668e+07	6.05206e+07	6.91193e+07	7.22413e+07	6.17664e+07	7.50348e+07	1.43886e+07	6.39082e+07	2.15108	2.03934e-06	0.00369325	1.07603
NEG_M370T88_1	1.62973e+08	9.93631e+07	3.13478e+07	1.20384e+08	1.60209e+08	1.19356e+08	1.08655e+08	5.7985e+08	4.66143e+08	3.46119e+08	2.10732e+08	3.78033e+08	1.15606e+08	3.48255e+08	1.59094	0.00913857	0.116549	2.24522
NEG_M375T94	6.97564e+07	1.65164e+07	1.33912e+08	1.48862e+08	3.38592e+07	8.63235e+07	1.98531e+07	2.32846e+07	1.92041e+07	3.44968e+07	1.8871e+07	3.16308e+07	8.15382e+07	2.45567e+07	-1.73136	0.0255237	0.190343	1.02313
NEG_M377T553	3.17552e+08	3.30724e+08	3.48909e+06	4.44491e+08	1.96267e+08	2.51331e+08	61742.5	2.35599e+07	3.157e+07	1.28627e+07	1.36493e+06	513713	2.57309e+08	1.16555e+07	-4.46442	0.00251823	0.071258	2.3774
NEG_M377T677	9.62931e+07	3.31708e+08	3.44735e+08	6.92347e+07	6.07691e+08	8.43119e+08	834457	5.88114e+06	9.43228e+06	4.87018e+07	7.44893e+06	5.16163e+06	3.8213e+08	1.291e+07	-4.8875	0.0129029	0.135856	2.52673
NEG_M387T80	9.48326e+07	1.26213e+08	1.51392e+08	1.9412e+08	1.40835e+08	3.04246e+08	1.53381e+07	3.2107e+06	8.77019e+06	6.34349e+06	4.69893e+06	1.105e+07	1.68606e+08	8.23522e+06	-4.35571	0.000347	0.0300716	1.94288
NEG_M391T88	3.08496e+07	1.87594e+07	2.26395e+07	1.04536e+07	2.32858e+07	2.49931e+07	9.62583e+07	1.12716e+08	1.06027e+08	7.34626e+07	5.87278e+07	4.61306e+07	2.18302e+07	8.22205e+07	1.91318	0.000335152	0.0300716	1.20012
NEG_M408T96	4.48436e+07	4.50002e+07	1.57621e+08	2.15704e+08	2.61998e+08	2.04832e+08	1.93836e+07	6.50594e+06	2.20868e+07	1.83833e+07	7.85892e+06	9.58064e+06	1.55e+08	1.39665e+07	-3.47222	0.00368892	0.0770188	1.72223
NEG_M418T92	1.54084e+07	4.2274e+07	7.89978e+06	2.62123e+07	2.78304e+07	1.12797e+06	6.08478e+07	1.17737e+08	4.80237e+07	2.98994e+07	1.21612e+08	7.93361e+07	2.01255e+07	7.62426e+07	1.92157	0.00657794	0.104996	1.24761
NEG_M448T90	4.28517e+07	2.01329e+08	6.37479e+07	7.34926e+07	9.81164e+07	3.86469e+07	2.97251e+08	5.88195e+08	2.63879e+08	5.91893e+07	4.96304e+08	3.94782e+08	8.6364e+07	3.49933e+08	2.01858	0.00821844	0.112935	2.72032
NEG_M449T91	2.58258e+06	3.10357e+07	8.2519e+06	1.24272e+07	1.23293e+07	627694	8.23884e+07	1.13292e+08	4.51555e+07	1.15663e+07	9.46768e+07	7.37076e+07	1.12091e+07	7.01311e+07	2.64539	0.00357678	0.0770188	1.27082
NEG_M466T93	2.73262e+06	1.00238e+08	1.20243e+07	5.39698e+07	6.7023e+07	1.4396e+07	4.01581e+08	3.96743e+08	5.41828e+08	1.69674e+08	4.4103e+08	4.48765e+08	4.17307e+07	3.99937e+08	3.26059	5.07163e-05	0.0141997	2.99262
NEG_M535T197	2.05141e+08	4.90896e+07	4.38559e+07	1.42204e+08	2.41186e+07	4.88261e+07	1.18866e+07	1.11216e+07	4.03885e+07	5851.84	3.51482e+06	1.06199e+07	8.55391e+07	1.29229e+07	-2.72666	0.0352605	0.213568	1.22742
NEG_M548T97	302733	3.79803e+07	1.04261e+07	1.41579e+07	2.11344e+07	1.23036e+07	4.89552e+07	8.22891e+07	7.10892e+07	3.4356e+07	9.78741e+07	4.11172e+07	1.60508e+07	6.26135e+07	1.96383	0.00230079	0.0694456	1.148
NEG_M550T97	5.30757e+06	1.75037e+09	4.93548e+07	1.1501e+08	1.01374e+09	8.17781e+07	7.19892e+08	2.27459e+09	1.86267e+09	1.03606e+09	1.33059e+09	1.14562e+09	5.02594e+08	1.3949e+09	1.4727	0.0390713	0.221523	4.65126
NEG_M611T80_1	1.49289e+08	8.5091e+07	1.49179e+08	8.35521e+07	6.64129e+07	1.27852e+08	4.70804e+07	5.28397e+07	5.90707e+07	7.14111e+07	3.6793e+07	6.99225e+07	1.10229e+08	5.61862e+07	-0.97222	0.00660933	0.104996	1.07133
NEG_M611T80_2	2.64066e+08	2.0698e+08	1.75462e+07	2.26292e+08	2.57954e+08	3.30684e+08	9.57682e+07	4.18995e+07	1.34779e+08	1.63191e+08	4.63603e+07	1.59674e+08	2.17254e+08	1.06945e+08	-1.02251	0.0474451	0.242672	1.63605
NEG_M633T97_2	1.74785e+06	8.65503e+07	6.27831e+06	1.75089e+07	1.71672e+08	1.48131e+07	4.74491e+07	3.84877e+08	3.17092e+08	2.54338e+08	1.71625e+08	1.79851e+08	4.97617e+07	2.25872e+08	2.1824	0.0103955	0.124232	2.05012
NEG_M711T102_1	1.18255e+07	3.44488e+08	2.98953e+07	4.20194e+07	2.33051e+08	3.30658e+07	1.20897e+08	2.26868e+08	2.79081e+08	3.44514e+08	3.73679e+08	4.16409e+08	1.15724e+08	2.93575e+08	1.34304	0.0329086	0.211593	1.82856
NEG_M711T102_3	5.29813e+06	5.31419e+07	1.37719e+06	4.99117e+06	2.97922e+07	7.15178e+06	2.2945e+07	6.17532e+07	5.28086e+07	1.5005e+08	1.25542e+08	5.44253e+07	1.69587e+07	7.79207e+07	2.19998	0.0181891	0.160685	1.08171

## Sheet: NEG_DEMs_Hy6 vs. Ro12
name	Hy6-1	Hy6-2	Hy6-3	Hy6-4	Hy6-5	Hy6-6	Ro12-1	Ro12-2	Ro12-3	Ro12-4	Ro12-5	Ro12-6	control_mean	case_mean	log2_FC(case_mean/control_mean)	Pvalue	fdr	vip
NEG_M88T94	8.01783e+07	3.52308e+08	4.85066e+08	4.47941e+08	3.20596e+08	5.14518e+08	2.33249e+08	1.94083e+08	1.85135e+08	1.61534e+08	1.46708e+08	2.10633e+08	3.66768e+08	1.88557e+08	-0.959867	0.0227901	0.171581	1.58233
NEG_M89T89	1.83008e+07	3.25874e+08	5.1934e+08	4.0706e+08	3.52788e+08	4.06724e+08	6.31558e+08	1.26525e+09	9.0635e+08	5.95705e+08	8.87963e+08	9.37956e+08	3.38348e+08	8.70798e+08	1.36383	0.00133728	0.0252272	2.77188
NEG_M101T91	2.89178e+07	3.5344e+08	3.82481e+08	4.89329e+08	3.54408e+08	5.0737e+08	8.47155e+08	2.07139e+09	1.88006e+09	8.70592e+08	1.59451e+09	2.11845e+09	3.52658e+08	1.56369e+09	2.14862	0.00059405	0.0145382	4.41993
NEG_M101T168	2.30934e+07	9.46049e+07	9.22832e+07	2.15248e+07	1.87478e+07	1.87435e+07	2.87321e+08	1.7101e+08	2.14163e+08	3.48903e+07	1.51122e+08	2.52374e+08	4.48329e+07	1.85147e+08	2.04604	0.00525979	0.065693	1.29083
NEG_M101T435	1.46747e+07	2.47875e+07	1.42595e+07	1.56854e+07	1.56589e+07	1.56854e+08	1.10629e+08	2.31795e+08	3.66186e+08	4.71351e+07	5.9639e+07	2.86693e+08	4.03201e+07	1.83679e+08	2.18762	0.0337407	0.214401	1.36581
NEG_M101T126	7.20419e+07	9.20385e+07	5.00044e+07	2.07423e+07	1.70488e+07	1.69982e+07	3.05589e+08	5.49415e+07	3.20773e+08	2.0288e+08	2.35037e+08	3.26047e+08	4.48123e+07	2.40878e+08	2.42633	0.00129158	0.0250851	1.51751
NEG_M101T568	7.02173e+07	1.72193e+07	1.01851e+08	1.95787e+07	1.7922e+07	1.83215e+07	1.25436e+08	1.81954e+08	4.79309e+07	3.9303e+07	1.80894e+08	2.54381e+08	4.08517e+07	1.38316e+08	1.7595	0.0262087	0.183258	1.02402
NEG_M113T90	8.99421e+06	1.43268e+08	9.52793e+07	7.82183e+07	1.10039e+08	9.45044e+07	2.92363e+08	6.3496e+08	5.39567e+08	4.05553e+08	4.93589e+08	6.00462e+08	8.83839e+07	4.94416e+08	2.48387	2.47441e-05	0.00452535	2.61239
NEG_M116T122	4.40218e+07	7.51228e+07	1.10196e+09	7.15405e+08	7.03482e+07	9.65204e+08	7.72067e+08	1.01541e+09	1.30317e+09	9.23531e+08	8.37837e+08	1.29425e+09	4.95344e+08	1.02438e+09	1.04825	0.0372976	0.229943	1.91443
NEG_M119T90	2.09467e+06	2.05837e+08	1.53901e+08	4.31016e+07	2.02352e+08	1.31721e+08	4.09798e+08	8.66731e+08	6.76387e+08	4.5002e+08	6.68881e+08	7.5262e+08	1.23168e+08	6.37406e+08	2.37159	7.31518e-05	0.00458622	2.96041
NEG_M130T94	2.11075e+08	2.10213e+08	3.95651e+08	4.0603e+08	2.79765e+08	4.44871e+08	1.12416e+08	1.67914e+08	1.44534e+08	1.58379e+08	1.38287e+08	1.82929e+08	3.24601e+08	1.50743e+08	-1.10657	0.00259116	0.0394335	1.62833
NEG_M130T608	4.47163e+08	1.30096e+08	3.55318e+08	5.46121e+07	1.40796e+08	1.92841e+08	5.5539e+07	6.09979e+07	1.4019e+08	1.99124e+07	1.61901e+07	1.12304e+08	2.20138e+08	6.75222e+07	-1.70497	0.0394907	0.233718	1.05441
NEG_M131T90	6.40193e+07	1.27881e+08	9.94948e+07	9.55611e+07	9.99666e+07	9.53782e+07	1.32784e+08	3.38431e+08	2.26377e+08	1.44882e+08	2.28963e+08	2.87072e+08	9.70501e+07	2.26418e+08	1.22219	0.00316348	0.0458324	1.45844
NEG_M143T90	1.25639e+07	9.01431e+07	6.16516e+07	5.58253e+07	7.10293e+07	5.94876e+07	2.65676e+08	6.42649e+08	4.77838e+08	2.3869e+08	4.56486e+08	5.06073e+08	5.84501e+07	4.31235e+08	2.8832	0.000156688	0.00568635	2.53125
NEG_M149T90	1.82038e+06	6.09582e+07	1.21429e+07	6.79849e+06	6.19282e+06	1.16093e+07	9.5209e+07	1.90243e+08	1.47263e+08	8.01883e+07	1.41615e+08	1.59715e+08	1.6587e+07	1.35705e+08	3.03235	9.43218e-05	0.00458622	1.44359
NEG_M160T82	1.25475e+08	6.17938e+07	1.40394e+08	5.31116e+08	1.27519e+08	2.44861e+08	5.11472e+06	6.10756e+07	4.86896e+07	4.57821e+07	5.70676e+07	1.14399e+07	2.05193e+08	3.81949e+07	-2.42553	0.0386675	0.232647	1.4467
NEG_M161T91	1.16484e+08	2.95471e+08	2.15444e+08	2.27045e+08	2.61563e+08	2.52586e+08	1.3688e+09	4.00237e+09	3.21934e+09	1.47393e+09	3.46796e+09	2.55997e+09	2.28099e+08	2.68206e+09	3.55561	0.000244502	0.00763435	6.56789
NEG_M161T175	8.12347e+06	6.61591e+07	3.64713e+07	2.06511e+07	1.28051e+07	6.87574e+07	2.00137e+08	3.91815e+08	1.14715e+08	5.7323e+07	1.66922e+08	5.70756e+07	3.54946e+07	1.64665e+08	2.21386	0.0330539	0.211724	1.2569
NEG_M161T466	1.07233e+07	2.88127e+07	1.29122e+07	1.6762e+07	1.01945e+08	3.6864e+07	1.1286e+08	3.7816e+08	1.47034e+09	5.07647e+08	3.99465e+08	1.55194e+08	3.46698e+07	5.03944e+08	3.86151	0.0437209	0.248989	2.46059
NEG_M162T91_1	1.20517e+06	1.63705e+07	1.26618e+07	1.41103e+07	5.68958e+06	1.6099e+07	9.74404e+07	3.07975e+08	2.28292e+08	1.1111e+08	1.89561e+08	1.7749e+08	1.10227e+07	1.85311e+08	4.0714	0.000270804	0.00803976	1.73559
NEG_M179T90	6.81569e+06	1.29193e+09	1.01049e+09	8.18241e+08	1.09308e+09	9.23926e+08	2.82898e+09	6.09998e+09	4.48793e+09	2.95976e+09	4.52355e+09	5.03358e+09	8.57413e+08	4.3223e+09	2.33374	7.92321e-05	0.00458622	7.61574
NEG_M180T90	793210	1.85826e+07	6.96561e+07	5.104e+07	1.21018e+07	5.68055e+07	1.75079e+08	3.90905e+08	2.94023e+08	1.94674e+08	2.99221e+08	3.2651e+08	3.48299e+07	2.80069e+08	3.00738	3.88621e-05	0.00452535	1.99009
NEG_M180T123	2.96183e+06	3.93624e+08	4.78004e+07	8.59189e+07	4.51109e+08	7.32528e+07	5.18392e+08	2.62422e+08	1.11064e+09	1.03954e+09	2.9208e+08	1.06627e+09	1.75778e+08	7.14891e+08	2.02397	0.0143068	0.130199	2.3621
NEG_M188T122	2.22029e+06	9.47207e+07	1.63995e+08	1.7294e+08	1.17096e+08	1.87143e+08	3.05454e+08	4.30116e+08	5.74367e+08	4.23182e+08	3.76622e+08	5.40528e+08	1.23019e+08	4.41712e+08	1.84422	7.81765e-05	0.00458622	2.12032
NEG_M193T82	4.74224e+07	1.12637e+08	5.74832e+07	4.76045e+07	1.29417e+08	4.19211e+07	1.62416e+08	1.21225e+08	2.04665e+08	2.49131e+08	1.58084e+08	2.22656e+08	7.27477e+07	1.86363e+08	1.35714	0.00101184	0.0220787	1.17807
NEG_M202T233	2.62286e+07	3.75e+07	5.7896e+06	2.14548e+07	3.25544e+07	4.0108e+07	7.27644e+07	1.40222e+08	1.49475e+08	1.68456e+08	2.27827e+06	2.44677e+08	2.72726e+07	1.29645e+08	2.24905	0.0138978	0.127761	1.05096
NEG_M207T91	3.2895e+07	6.30249e+07	4.78917e+07	4.70099e+07	5.865e+07	5.87418e+07	1.96953e+08	9.95642e+08	3.29403e+08	3.46642e+08	6.34077e+08	4.78171e+08	5.13689e+07	4.96815e+08	3.27374	0.00340463	0.0484952	2.63943
NEG_M219T123	832457	8.57217e+07	3.30985e+08	2.44073e+08	1.76997e+08	3.35624e+08	1.65803e+08	4.65583e+08	4.69706e+08	3.45383e+08	3.11957e+08	3.98253e+08	1.95705e+08	3.59447e+08	0.877096	0.0462386	0.258451	1.22119
NEG_M220T123	77542.3	3.21297e+07	4.39934e+07	4.53963e+07	3.48709e+07	4.28015e+07	9.91583e+07	1.59908e+08	2.37131e+08	1.14724e+08	1.15575e+08	1.70088e+08	3.32116e+07	1.49431e+08	2.16972	0.000360407	0.00983248	1.33469
NEG_M221T93	3.56253e+07	2.28361e+07	8.19164e+06	6.30759e+06	1.92596e+07	6.60602e+06	3.5292e+08	6.13831e+08	6.50415e+08	2.52272e+08	5.03834e+08	5.4723e+08	1.6471e+07	4.8675e+08	4.88518	2.25808e-05	0.00452535	2.86132
NEG_M225T89	9.60552e+06	7.11285e+08	6.03442e+08	6.13728e+08	6.73246e+08	6.17584e+08	1.24416e+09	2.70761e+09	2.30705e+09	1.41793e+09	2.27739e+09	2.42155e+09	5.38148e+08	2.06261e+09	1.9384	0.000175461	0.00588443	5.02601
NEG_M226T89	683134	5.1049e+07	4.1778e+07	4.37434e+07	4.79997e+07	4.94923e+07	9.04991e+07	2.0465e+08	1.75683e+08	1.14484e+08	1.75616e+08	1.88898e+08	3.91243e+07	1.58305e+08	2.01657	0.000141308	0.005586	1.40516
NEG_M248T122	3.41418e+06	6.42114e+07	2.0252e+08	1.61457e+08	1.1024e+08	1.88807e+08	7.76874e+07	3.83997e+08	2.09688e+08	2.78685e+08	2.38402e+08	2.90329e+08	1.21775e+08	2.46465e+08	1.01716	0.0381186	0.230879	1.08904
NEG_M250T91	250935	1.28195e+08	7.73105e+07	3.42462e+07	6.55133e+07	7.41578e+07	2.23961e+08	2.72011e+08	9.60362e+07	6.4056e+07	2.43454e+08	2.83373e+08	6.3279e+07	1.97148e+08	1.63948	0.00983127	0.10465	1.28748
NEG_M253T100	1.36615e+06	1.21324e+08	6.19899e+07	5.00778e+07	8.07754e+07	6.39182e+07	7.44824e+08	2.11078e+09	2.22875e+09	1.15669e+09	1.47484e+09	2.16615e+09	6.32419e+07	1.64701e+09	4.70282	9.27299e-05	0.00458622	5.19924
NEG_M254T100	2.27733e+06	1.17348e+07	588391	4.4463e+06	6.68165e+06	3.49721e+06	6.73633e+07	2.00845e+08	1.90378e+08	1.06842e+08	1.32563e+08	1.97279e+08	4.87095e+06	1.49212e+08	4.93701	8.39457e-05	0.00458622	1.57212
NEG_M262T164	2.39625e+06	5.04937e+07	992240	1.03063e+08	624850	8.22743e+07	6.52257e+07	3.03558e+08	1.63328e+08	1.38753e+06	1.30955e+08	2.52638e+08	3.9974e+07	1.52849e+08	1.93497	0.0466465	0.259133	1.22405
NEG_M263T93	1.45226e+06	1.49233e+06	4.2542e+06	5.08437e+06	4.40685e+06	4.45807e+06	6.33942e+07	1.1089e+08	1.23093e+08	4.11216e+07	1.07776e+08	1.13857e+08	3.52468e+06	9.33552e+07	4.72717	5.64403e-05	0.00452535	1.23714
NEG_M276T107	73086.9	4.70019e+07	3.09024e+07	1.97338e+07	1.31282e+07	4.34161e+07	1.6831e+08	2.33367e+08	3.72735e+08	9.02861e+07	1.231e+08	1.58498e+08	2.57092e+07	1.91049e+08	2.89359	0.00276853	0.0414364	1.59373
NEG_M278T123	8.66301e+06	2.64185e+08	3.0481e+08	4.19768e+08	3.01997e+08	4.39915e+08	1.02737e+09	1.40077e+09	1.98543e+09	1.29052e+09	1.21939e+09	1.77562e+09	2.8989e+08	1.44985e+09	2.32233	2.81912e-05	0.00452535	4.19026
NEG_M279T123	200139	3.46162e+07	8.36872e+06	5.10194e+07	3.73525e+07	5.41573e+07	1.27978e+08	2.01181e+08	2.68338e+08	1.80995e+08	1.56005e+08	2.27748e+08	3.09524e+07	1.93708e+08	2.64576	2.77438e-05	0.00452535	1.59532
NEG_M280T90	3.69532e+06	1.82294e+08	5.89087e+07	4.48699e+07	7.37944e+07	6.57958e+07	6.4636e+08	5.53421e+08	2.59459e+08	1.37865e+08	5.20789e+08	7.44988e+08	7.15598e+07	4.77147e+08	2.73721	0.00202204	0.0334095	2.25606
NEG_M281T93	6.31222e+06	2.00022e+06	1.20549e+07	3.96256e+06	2.87159e+06	7.96083e+06	8.16555e+07	1.39399e+08	1.4334e+08	5.59163e+07	1.27878e+08	1.29881e+08	5.86039e+06	1.13012e+08	4.26933	2.55286e-05	0.00452535	1.35203
NEG_M286T89	4.06893e+06	1.01826e+09	3.58667e+08	6.11624e+08	5.30082e+08	6.64297e+08	2.70397e+09	3.88621e+09	1.93694e+09	7.96544e+08	2.84267e+09	2.02868e+09	5.31167e+08	2.36584e+09	2.15511	0.00211594	0.0343888	5.19111
NEG_M286T107	9.67813e+06	1.99248e+07	5.98949e+07	2.63657e+07	1.62492e+07	1.13277e+08	4.4592e+07	4.90423e+08	5.41262e+08	1.83264e+08	4.02125e+08	3.93645e+07	4.08984e+07	2.83505e+08	2.79326	0.0257451	0.182175	1.92961
NEG_M287T89	385084	8.31462e+07	2.58759e+07	5.09561e+07	4.01061e+07	5.5084e+07	2.27341e+08	3.24981e+08	1.6402e+08	7.08535e+07	2.39546e+08	2.3623e+08	4.25922e+07	2.10495e+08	2.30512	0.00102617	0.0220787	1.58321
NEG_M288T89	3.89067e+06	4.31891e+07	1.9229e+07	1.73871e+07	1.8379e+07	2.11354e+07	1.10858e+08	1.47318e+08	7.08316e+07	3.09846e+07	1.19928e+08	1.06034e+08	2.0535e+07	9.7659e+07	2.24967	0.0013159	0.0250851	1.06772
NEG_M288T103	6093.46	7.5421e+06	4.61017e+07	4.41759e+06	2.43672e+07	1.0015e+07	3.63929e+07	2.25947e+08	5.61247e+07	4.3912e+07	1.8187e+08	1.25186e+08	1.54083e+07	1.11572e+08	2.8562	0.0158299	0.139165	1.17247
NEG_M289T100	1.14462e+08	3.49131e+07	2.68658e+06	949730	1.42792e+07	2.19848e+06	1.61076e+08	3.22168e+08	4.2466e+08	2.08093e+08	3.66507e+08	6.52991e+08	2.82482e+07	3.55916e+08	3.65531	0.00126525	0.0250851	2.26082
NEG_M291T100	2.21735e+06	1.11626e+07	6.97838e+06	1.75013e+06	5.67485e+06	1.42375e+06	3.79687e+07	9.50787e+07	1.06978e+08	5.62354e+07	1.22844e+08	1.79831e+08	4.86784e+06	9.98225e+07	4.35801	0.000985781	0.0220401	1.21115
NEG_M292T87_2	856422	8.57647e+07	2.37381e+08	1.32922e+08	9.27799e+07	1.94819e+08	4.79151e+07	1.43255e+07	2.21255e+07	3.62582e+07	2.92046e+07	6.99801e+07	1.24087e+08	3.66348e+07	-1.76007	0.0330058	0.211724	1.12486
NEG_M292T234	6.25812e+07	2.65048e+07	3.39453e+07	6.55366e+07	1.10519e+08	1.22974e+08	5.05354e+08	7.60818e+08	6.74896e+08	9.22196e+08	1.98029e+08	1.10431e+09	7.03435e+07	6.94268e+08	3.303	0.000763822	0.0177344	2.74139
NEG_M292T197	6.5018e+06	1.05207e+07	3.51814e+07	7.37494e+07	2.92746e+07	7.45279e+07	6.55788e+07	2.62293e+07	7.54685e+08	1.04997e+09	1.5391e+09	3.14635e+08	3.82926e+07	6.25031e+08	4.02879	0.0378371	0.229943	2.37695
NEG_M293T86	893146	1.47149e+07	2.63471e+07	3.82642e+07	2.85809e+07	4.96801e+07	9.31423e+07	1.57786e+08	1.55651e+08	8.04571e+07	1.16805e+08	1.48896e+08	2.64134e+07	1.25456e+08	2.24784	7.5688e-05	0.00458622	1.24641
NEG_M299T100	1.14388e+06	2.53666e+08	1.28356e+08	1.13596e+08	1.80902e+08	1.15316e+08	1.83893e+09	5.14577e+09	5.86406e+09	2.84727e+09	3.51194e+09	5.02153e+09	1.32163e+08	4.03825e+09	4.93334	0.00010805	0.00474066	8.18104
NEG_M300T100	307093	2.66308e+07	2.14575e+06	3.08518e+06	1.82869e+07	3.0816e+06	2.08585e+08	5.68571e+08	6.16052e+08	2.77759e+08	3.95763e+08	4.86912e+08	8.9229e+06	4.25607e+08	5.57587	8.81682e-05	0.00458622	2.70012
NEG_M301T100	380199	2.78481e+06	5.59013e+06	2.08726e+06	4.39617e+06	3.12522e+06	4.08913e+07	1.23525e+08	1.33007e+08	6.63755e+07	8.46382e+07	1.14001e+08	3.06063e+06	9.37396e+07	4.93676	0.000105565	0.00474066	1.24742
NEG_M307T91	335269	7.87611e+07	7.8763e+07	4.3792e+07	5.43471e+07	8.17904e+07	1.87547e+08	2.06994e+08	1.16543e+08	5.99074e+07	1.83627e+08	2.61448e+08	5.62981e+07	1.69344e+08	1.5888	0.00513112	0.0648394	1.17086
NEG_M307T85	1.02948e+06	8.78144e+07	1.20775e+08	1.41739e+08	9.1095e+07	1.44588e+08	3.18807e+08	3.35423e+08	2.94552e+08	1.6715e+08	2.65562e+08	3.38537e+08	9.78403e+07	2.86672e+08	1.5509	0.00025295	0.00768203	1.56557
NEG_M308T82	1.02459e+06	3.33505e+08	1.0444e+08	3.00643e+08	3.71991e+08	8.83498e+07	8.09139e+08	3.33778e+08	1.27784e+09	8.49969e+08	1.01663e+09	8.87361e+08	1.99992e+08	8.62452e+08	2.1085	0.000852454	0.0195417	2.91402
NEG_M310T123	50678	1.01212e+08	9.6441e+07	1.76798e+08	1.11796e+08	1.62716e+08	4.40251e+08	6.6725e+08	8.93932e+08	4.73487e+08	4.73161e+08	6.02281e+08	1.08169e+08	5.91727e+08	2.45165	7.18517e-05	0.00458622	2.75451
NEG_M310T170	503684	2.72185e+07	2.523e+07	3.52728e+07	5.63909e+07	3.86465e+07	1.56826e+08	2.60038e+08	2.82314e+08	3.73056e+08	1.42405e+06	3.49233e+08	3.05437e+07	2.37148e+08	2.95684	0.00463122	0.0603392	1.48116
NEG_M311T122	13734.6	1.61478e+07	2.84861e+06	2.09768e+07	581353	1.70946e+07	4.9912e+07	8.52532e+07	1.16551e+08	6.19454e+07	5.97671e+07	7.71908e+07	9.61048e+06	7.51033e+07	2.9662	9.75792e-05	0.00458622	1.02492
NEG_M316T100	1.44756e+06	4.73445e+07	4.11397e+07	1.34629e+07	3.44272e+07	5.16949e+07	1.20451e+08	3.30235e+08	2.49115e+08	1.62174e+08	3.05648e+08	2.11792e+08	3.15861e+07	2.29903e+08	2.86366	0.000172625	0.00588443	1.84627
NEG_M340T93	192893	8.57533e+06	1.0014e+07	4.50338e+06	8.57199e+06	9.41926e+06	6.77689e+07	1.26988e+08	7.61839e+07	4.56709e+07	9.52577e+07	7.33297e+07	6.87947e+06	8.08666e+07	3.55517	6.95977e-05	0.00458622	1.10359
NEG_M341T93	15580.9	4.22741e+07	2.94588e+07	1.20362e+07	2.38698e+07	2.2366e+07	1.25816e+09	2.30677e+09	2.39064e+09	9.34105e+08	1.73887e+09	1.91505e+09	2.16701e+07	1.75726e+09	6.34148	2.35046e-05	0.00452535	5.47457
NEG_M342T94	2.01543e+07	1.23914e+06	3.60346e+06	1.82217e+06	3.19187e+06	2.67542e+06	1.73378e+08	3.11777e+08	3.2578e+08	1.28694e+08	2.51485e+08	2.52273e+08	5.44773e+06	2.40564e+08	5.46463	2.18562e-05	0.00452535	2.02359
NEG_M370T88_1	37681.8	1.67288e+07	1.2114e+07	9.41116e+07	2.45437e+07	3.24449e+07	1.08655e+08	5.7985e+08	4.66143e+08	3.46119e+08	2.10732e+08	3.78033e+08	2.99968e+07	3.48255e+08	3.53727	0.00114918	0.0233839	2.22216
NEG_M372T99	1.9984e+07	181561	1.19527e+06	6.47949e+06	1.19356e+06	1.91316e+06	1.5749e+07	2.378e+08	3.07348e+08	2.54791e+08	4.74036e+07	8.80081e+07	5.15784e+06	1.58517e+08	4.94173	0.0121874	0.118029	1.43283
NEG_M377T93	930073	8.44533e+06	4.61103e+06	1.03364e+06	3.89392e+06	2.89187e+06	1.64596e+08	2.89669e+08	2.44823e+08	5.91192e+07	2.89101e+08	2.98087e+08	3.63431e+06	2.24233e+08	5.94717	0.000203401	0.00657783	1.91983
NEG_M379T93	1.16364e+06	5.30891e+06	2.47915e+06	509197	1.62269e+06	1.77714e+06	5.94764e+07	8.32174e+07	7.51532e+07	2.00509e+07	8.55291e+07	9.00171e+07	2.14346e+06	6.89073e+07	5.00665	9.87645e-05	0.00458622	1.04916
NEG_M383T97	6425.11	1.06437e+06	986783	1.83823e+06	1.68197e+06	865985	5.20378e+07	1.05792e+08	1.33138e+08	6.32459e+07	1.234e+08	1.43154e+08	1.07396e+06	1.03461e+08	6.59001	5.74727e-05	0.00452535	1.30992
NEG_M386T92	2.23699e+06	2.52595e+07	6.94345e+06	1.66246e+07	1.99296e+07	1.49351e+07	1.50086e+08	2.50147e+08	1.11339e+08	9.55461e+07	2.26424e+08	1.49565e+08	1.43215e+07	1.63851e+08	3.51613	0.000159525	0.00568635	1.52606
NEG_M387T93	314487	6.33541e+07	5.11857e+07	2.33536e+07	4.60222e+07	4.29928e+07	2.29888e+09	4.19586e+09	4.38474e+09	1.5626e+09	3.42227e+09	3.73318e+09	3.78705e+07	3.26626e+09	6.43042	3.28577e-05	0.00452535	7.46616
NEG_M388T93	14750.6	9.12471e+06	7.931e+06	3.78512e+06	7.0129e+06	1.62457e+06	3.54486e+08	6.44159e+08	6.26179e+08	2.29267e+08	4.93585e+08	5.83684e+08	4.91551e+06	4.8856e+08	6.63505	3.12743e-05	0.00452535	2.879
NEG_M389T93	4.47017e+07	3.89871e+06	375667	147837	386602	375288	7.31491e+07	1.4997e+08	1.52114e+08	4.87071e+07	1.19555e+08	1.18583e+08	8.31429e+06	1.10346e+08	3.7303	0.000254512	0.00768203	1.35144
NEG_M418T92	6904.23	4.57957e+06	3.43359e+06	218633	466077	941425	6.08478e+07	1.17737e+08	4.80237e+07	2.98994e+07	1.21612e+08	7.93361e+07	1.6077e+06	7.62426e+07	5.56753	0.000632639	0.0149602	1.07751
NEG_M425T97	543147	170735	104242	66757.7	149274	136531	3.10662e+07	9.1245e+07	7.99052e+07	3.28855e+07	7.7581e+07	6.44792e+07	195115	6.28603e+07	8.33168	0.000124608	0.00524804	1.05197
NEG_M440T123	1.62788e+08	1.62666e+06	278286	843701	7.62834e+07	453384	9.96431e+07	1.12047e+08	2.19301e+08	6.91032e+07	1.07299e+08	1.88873e+08	4.0379e+07	1.32711e+08	1.71661	0.0289802	0.195398	1.15162
NEG_M448T90	26261.9	8.03636e+06	283988	553211	3.04216e+06	942270	2.97251e+08	5.88195e+08	2.63879e+08	5.91893e+07	4.96304e+08	3.94782e+08	2.14738e+06	3.49933e+08	7.34836	0.00105172	0.0221473	2.34661
NEG_M460T93	337436	7.45426e+06	5.07756e+06	496308	3.42131e+06	1.66416e+06	1.24571e+08	2.08176e+08	3.23914e+08	3.55456e+07	1.64754e+08	6.72065e+07	3.07517e+06	1.54028e+08	5.64638	0.00531087	0.0657148	1.55411
NEG_M461T106	169347	124571	5.92497e+07	6.23911e+07	44845.4	7.01446e+07	8.72135e+07	9.37666e+07	4.55987e+08	1.90337e+08	9.3698e+07	2.04756e+08	3.20207e+07	1.87626e+08	2.55079	0.0258069	0.182175	1.30267
NEG_M466T93	23107.8	6.67245e+06	786417	384305	1.2033e+06	1.39895e+06	4.01581e+08	3.96743e+08	5.41828e+08	1.69674e+08	4.4103e+08	4.48765e+08	1.74475e+06	3.99937e+08	7.8406	1.39551e-05	0.00452535	2.54111
NEG_M471T93	505611	6.22324e+06	8.14847e+06	6.04754e+06	5.43287e+06	3.44339e+06	1.60208e+08	3.11864e+08	4.70974e+08	2.47508e+08	2.5309e+08	2.30134e+08	4.96685e+06	2.78963e+08	5.8116	8.52197e-05	0.00458622	2.13117
NEG_M503T97	961054	6.24453e+06	605183	1.3689e+06	6.02191e+06	1.67372e+06	3.69139e+08	8.9959e+08	1.10475e+09	5.10399e+08	9.19453e+08	7.93072e+08	2.81255e+06	7.66067e+08	8.08945	4.83497e-05	0.00452535	3.65264
NEG_M504T97	22003.6	1.28132e+06	156165	101303	244434	5.12173e+07	7.70146e+07	1.90575e+08	1.94752e+08	6.55387e+07	6.47519e+07	1.21596e+08	8.83709e+06	1.19038e+08	3.7517	0.00180948	0.0312093	1.31875
NEG_M549T97_1	1.70183e+09	1.59592e+07	1.23134e+07	2.12689e+06	7.1822e+06	3.80705e+06	1.4173e+09	3.92772e+09	4.10165e+09	1.85933e+09	3.28192e+09	2.64721e+09	2.90537e+08	2.87252e+09	3.30553	0.000636077	0.0149602	6.80828
NEG_M550T97	11559.4	9.60794e+06	604230	87939	7.21283e+06	969900	7.19892e+08	2.27459e+09	1.86267e+09	1.03606e+09	1.33059e+09	1.14562e+09	3.0824e+06	1.3949e+09	8.8219	0.000141886	0.005586	4.90291
NEG_M551T97	5.89087e+07	1.78126e+06	6.44932e+07	33021.8	246892	8.42407e+07	7.23412e+07	3.28622e+08	2.10917e+08	1.10746e+08	3.33211e+08	2.05521e+08	3.49506e+07	2.10226e+08	2.58855	0.00377223	0.0515184	1.68488
NEG_M610T94_1	7.41524e+07	2.52699e+06	7.38671e+07	7.43571e+07	316720	7.57562e+07	4.32299e+07	2.88703e+08	2.08757e+08	4.95325e+07	2.76799e+08	1.54538e+08	5.01628e+07	1.7026e+08	1.76305	0.0273667	0.187731	1.34293
NEG_M610T94_2	5.14533e+07	964274	5.71372e+07	6.37e+07	516419	8.30126e+07	2.41773e+08	1.54475e+08	3.78972e+08	1.02246e+08	1.06092e+08	8.6425e+07	4.27973e+07	1.7833e+08	2.05896	0.018722	0.154116	1.19986
NEG_M633T97_1	6.19339e+07	880512	197005	218948	567089	90450.5	5.44422e+07	1.29266e+08	2.13841e+08	1.85251e+08	6.59874e+07	1.66645e+08	1.0648e+07	1.35905e+08	3.67395	0.00131022	0.0250851	1.34145
NEG_M633T97_2	5.50576e+07	985440	232657	292069	847645	151159	4.74491e+07	3.84877e+08	3.17092e+08	2.54338e+08	1.71625e+08	1.79851e+08	9.59443e+06	2.25872e+08	4.55717	0.00141923	0.0257067	1.88681
NEG_M665T102_1	1.59726e+08	1.27572e+07	803036	2.40405e+06	7.75208e+06	3.02802e+06	1.1897e+08	3.62075e+08	4.87602e+08	6.91625e+07	3.84816e+08	4.78481e+08	3.10783e+07	3.16851e+08	3.34982	0.00435373	0.057975	2.21712
NEG_M665T102_2	3.15969e+08	3.68784e+07	1.38156e+06	3.89654e+06	1.7094e+07	3.40033e+06	3.25068e+08	5.37759e+08	2.91582e+08	2.52775e+08	3.50651e+08	5.45487e+08	6.31033e+07	3.83887e+08	2.60489	0.00128498	0.0250851	2.22482
NEG_M666T102_2	7.4355e+07	8.13913e+06	99338.5	133078	3.94085e+06	306475	3.27514e+07	1.60567e+08	2.46342e+08	8.16586e+07	1.28733e+08	1.76902e+08	1.44956e+07	1.37826e+08	3.24915	0.00378352	0.0515184	1.46365
NEG_M711T102_1	2.11055e+08	1.62042e+07	1.43454e+06	3.30955e+06	9.80293e+06	4.40198e+06	1.20897e+08	2.26868e+08	2.79081e+08	3.44514e+08	3.73679e+08	4.16409e+08	4.10347e+07	2.93575e+08	2.83881	0.00109847	0.0228659	1.92418
NEG_M711T102_2	2.01384e+08	9.56038e+06	720633	1.30795e+06	8.33949e+06	2.74792e+06	2.48503e+08	4.19713e+08	5.31077e+08	7.39655e+07	4.09969e+08	3.51336e+08	3.73434e+07	3.39094e+08	3.18276	0.00201247	0.0334095	2.29667
NEG_M712T102_1	3.28208e+07	1.92662e+06	120844	233094	1.86872e+06	105294	6.8657e+07	2.16084e+08	1.21671e+08	8.34487e+07	1.8573e+08	1.83304e+08	6.17923e+06	1.43149e+08	4.53395	0.00029394	0.00858263	1.5237
NEG_M712T102_2	6.91114e+07	3.58042e+06	198331	371112	2.56452e+06	148205	8.11454e+07	1.597e+08	1.94161e+08	1.16915e+08	1.33741e+08	2.18455e+08	1.26623e+07	1.50686e+08	3.57293	0.000160135	0.00568635	1.5161
